# Supplementary material for: Laminaria japonica polysaccharide mitigates acute neuroinflammation in cerebral ischemia-reperfusion injury through Csf3-modulated pathways
Source: Front Immunol. 2026 Apr 23;17:1801746. doi: 10.3389/fimmu.2026.1801746 (PMC13149078; doi:10.3389/fimmu.2026.1801746)
Supplement: Supplementary file 1 [file DataSheet1.zip]

Archive with 7 entries (6 files):
- Supplementary Files/Supplemental figures.docx
- Supplementary Files/Table S1.DOCX
- Supplementary Files/Table S2.DOCX
- Supplementary Files/Table S3.DOCX
- Supplementary Files/Table S4.XLSX
- Supplementary Files/Table S5.XLSX
- Supplementary Files/
