# Supplementary material for: Laminaria japonica polysaccharide mitigates acute neuroinflammation in cerebral ischemia-reperfusion injury through Csf3-modulated pathways
Source: Front Immunol. 2026 Apr 23;17:1801746. doi: 10.3389/fimmu.2026.1801746 (PMC13149078; doi:10.3389/fimmu.2026.1801746)
Supplement: Supplementary file 1 [file DataSheet1.zip › Supplementary Files/Table S4.XLSX]

## Sheet: sham vs vehicle
Table S4. List of differentially expressed genes between sham and vehicle.
gene	gene_type	Position	Strand	GeneID	sham1	sham2	sham3	sham4	vehicle1	vehicle2	vehicle3	vehicle4	Description	Website
0610005C13Rik	lncRNA	chr7:45567795-45575176	-	71661	8.87292	1.05043	2.11772	7.00248	2.62072	6.58388	2.06434	3.1038	RIKEN cDNA 0610005C13 gene	http://www.ncbi.nlm.nih.gov/gene/?term=71661
0610009B22Rik	protein_coding	chr11:51685380-51689104	-	66050	222.932	235.296	176.829	190.067	204.417	182.703	228.11	192.436	RIKEN cDNA 0610009B22 gene	http://www.ncbi.nlm.nih.gov/gene/?term=66050
0610009E02Rik	lncRNA	chr2:26445924-26459390	+	100125929	77.638	61.9752	91.0617	100.035	228.003	308.619	143.472	122.083	RIKEN cDNA 0610009E02 gene	http://www.ncbi.nlm.nih.gov/gene/?term=100125929
0610009L18Rik	lncRNA	chr11:120348678-120351190	+	66838	32.1643	46.2188	42.3543	36.0128	84.7368	60.9009	57.8016	66.2145	RIKEN cDNA 0610009L18 gene	http://www.ncbi.nlm.nih.gov/gene/?term=66838
0610010F05Rik	protein_coding	chr11:23564949-23633681	-	71675	697.633	543.071	551.665	581.206	525.892	589.257	521.247	521.439	RIKEN cDNA 0610010F05 gene	http://www.ncbi.nlm.nih.gov/gene/?term=71675
0610010K14Rik	protein_coding	chr11:70235204-70237923	-	104457	336.062	334.036	389.66	378.134	403.592	594.195	386.032	410.737	RIKEN cDNA 0610010K14 gene	http://www.ncbi.nlm.nih.gov/gene/?term=104457
0610012G03Rik	protein_coding	chr16:31947050-31948505	-	106264	951.621	1051.48	1050.39	1229.44	1216.89	1164.52	1112.68	1052.19	RIKEN cDNA 0610012G03 gene	http://www.ncbi.nlm.nih.gov/gene/?term=106264
0610025J13Rik	lncRNA	chr4:98321356-98331960	+	78687	2.21823	2.10085	0	1.00035	0.873575	0.822985	0	4.1384	RIKEN cDNA 0610025J13 gene, transcript variant X1	http://www.ncbi.nlm.nih.gov/gene/?term=78687
0610030E20Rik	protein_coding	chr6:72347034-72353162	+	68364	263.969	298.321	320.834	274.097	306.625	314.38	300.362	306.242	RIKEN cDNA 0610030E20 gene	http://www.ncbi.nlm.nih.gov/gene/?term=68364
0610038B21Rik	lncRNA	chr8:77517056-77518578	+	70345	97.6021	68.2777	72.0023	79.028	64.6445	47.7331	73.2842	65.1799	RIKEN cDNA 0610038B21 gene	http://www.ncbi.nlm.nih.gov/gene/?term=70345
0610039H22Rik	lncRNA	chr11:88619251-88623426	+	68397	3.32734	1.05043	6.35315	1.00035	0	4.93791	0	0	RIKEN cDNA 0610039H22 gene	http://www.ncbi.nlm.nih.gov/gene/?term=68397
0610039K10Rik	lncRNA	chr2:163644850-163645800	+	68386	7.7638	6.30256	11.6474	8.00283	30.5751	68.3078	13.4182	8.27681	RIKEN cDNA 0610039K10 gene	http://www.ncbi.nlm.nih.gov/gene/?term=68386
0610040B10Rik	lncRNA	chr5:143329308-143332704	+	67672	4.43646	10.5043	8.47086	4.00142	26.2072	17.2827	9.28954	15.519	RIKEN cDNA 0610040B10 gene	http://www.ncbi.nlm.nih.gov/gene/?term=67672
0610040F04Rik	lncRNA	chr6:108577036-108660934	-	75394	14.4185	10.5043	15.8829	21.0074	8.73575	9.87582	14.4504	5.173	RIKEN cDNA 0610040F04 gene	http://www.ncbi.nlm.nih.gov/gene/?term=75394
0610040J01Rik	protein_coding	chr5:63811657-63899626	+	76261	75.4198	71.429	68.8257	79.028	121.427	154.721	106.314	110.702	RIKEN cDNA 0610040J01 gene	http://www.ncbi.nlm.nih.gov/gene/?term=76261
0610043K17Rik	lncRNA	chr4:101353783-101399185	+	68400	5.54557	6.30256	8.47086	6.00213	3.4943	0	4.12869	3.1038	RIKEN cDNA 0610043K17 gene	http://www.ncbi.nlm.nih.gov/gene/?term=68400
1110002E22Rik	protein_coding	chr3:138062242-138081501	+	102634333	66.5469	60.9248	70.9435	54.0191	45.4259	16.4597	79.4772	60.0068	RIKEN cDNA 1110002E22 gene	http://www.ncbi.nlm.nih.gov/gene/?term=102634333
1110002J07Rik	lncRNA	chr10:66912190-66920384	-	68488	22.1823	5.25213	11.6474	11.0039	13.1036	10.6988	6.19303	12.4152	RIKEN cDNA 1110002J07 gene	http://www.ncbi.nlm.nih.gov/gene/?term=68488
1110002L01Rik	lncRNA	chr12:3403883-3426747	-	100043040	994.876	1004.21	988.973	983.348	630.721	506.136	793.74	800.781	RIKEN cDNA 1110002L01 gene	http://www.ncbi.nlm.nih.gov/gene/?term=100043040
1110002O04Rik	lncRNA	chr1:35869948-35881165	+	68483	3.32734	4.20171	3.17657	2.00071	0	0	6.19303	2.0692	RIKEN cDNA 1110002O04 gene, transcript variant X1	http://www.ncbi.nlm.nih.gov/gene/?term=68483
1110004F10Rik	protein_coding	chr7:116081363-116105210	+	56372	1393.05	1428.58	1366.99	1397.49	1848.48	1625.4	990.885	1062.54	RIKEN cDNA 1110004F10 gene	http://www.ncbi.nlm.nih.gov/gene/?term=56372
1110006O24Rik	lncRNA	chr5:115631049-115631816	-	66123	7.7638	10.5043	10.5886	4.00142	33.1958	30.4505	27.8686	9.31141	RIKEN cDNA 1110006O24 gene	http://www.ncbi.nlm.nih.gov/gene/?term=66123
1110008P14Rik	protein_coding	chr2:32379101-32381915	-	73737	1103.57	1077.74	1237.8	1233.44	789.712	901.169	1216.93	1332.57	RIKEN cDNA 1110008P14 gene	http://www.ncbi.nlm.nih.gov/gene/?term=73737
1110015O18Rik	lncRNA	chr3:4798708-4814911	+	100503859	6.65469	4.20171	8.47086	1.00035	4.36787	0	2.06434	7.24221	RIKEN cDNA 1110015O18 gene	http://www.ncbi.nlm.nih.gov/gene/?term=100503859
1110017D15Rik	protein_coding	chr4:41505005-41517366	-	73721	24.4005	13.6555	26.4714	43.0152	41.058	25.5125	38.1904	20.692	RIKEN cDNA 1110017D15 gene	http://www.ncbi.nlm.nih.gov/gene/?term=73721
1110018N20Rik	lncRNA	chr2:167189027-167202996	+	68941	317.207	342.439	312.363	333.118	299.636	246.073	315.845	240.027	RIKEN cDNA 1110018N20 gene, transcript variant X10	http://www.ncbi.nlm.nih.gov/gene/?term=68941
1110019D14Rik	lncRNA	chr6:13871569-13896421	+	76311	19.9641	17.8573	21.1772	22.0078	6.9886	5.7609	18.5791	11.3806	RIKEN cDNA 1110019D14 gene	http://www.ncbi.nlm.nih.gov/gene/?term=76311
1110020A21Rik	lncRNA	chr17:84917182-84957710	-	68531	3.32734	6.30256	2.11772	7.00248	1.74715	1.64597	8.25737	8.27681	RIKEN cDNA 1110020A21 gene	http://www.ncbi.nlm.nih.gov/gene/?term=68531
1110032A03Rik	protein_coding	chr9:50761374-50768236	-	68721	260.642	302.523	301.774	306.108	257.705	233.728	249.786	284.515	RIKEN cDNA 1110032A03 gene	http://www.ncbi.nlm.nih.gov/gene/?term=68721
1110032F04Rik	protein_coding	chr3:68869586-68872163	+	68725	515.738	442.23	519.899	574.203	299.636	300.39	522.279	515.231	RIKEN cDNA 1110032F04 gene	http://www.ncbi.nlm.nih.gov/gene/?term=68725
1110038B12Rik	lncRNA	chr17:34950235-34952471	-	68763	54.3466	59.8743	52.9429	97.0344	162.485	137.439	78.445	87.9411	RIKEN cDNA 1110038B12 gene	http://www.ncbi.nlm.nih.gov/gene/?term=68763
1110038F14Rik	protein_coding	chr15:76948251-76950979	+	117171	256.206	257.355	257.302	245.087	338.073	373.635	221.917	238.993	RIKEN cDNA 1110038F14 gene	http://www.ncbi.nlm.nih.gov/gene/?term=117171
1110046J04Rik	lncRNA	chr13:33936032-33960181	+	68808	15.5276	23.1094	23.2949	25.0089	30.5751	25.5125	25.8043	19.6574	RIKEN cDNA 1110046J04 gene	http://www.ncbi.nlm.nih.gov/gene/?term=68808
1110051M20Rik	protein_coding	chr2:91273240-91444714	-	228356	1803.42	1866.61	1930.3	1806.64	1930.6	1627.86	1727.86	1771.24	RIKEN cDNA 1110051M20 gene	http://www.ncbi.nlm.nih.gov/gene/?term=228356
1110059E24Rik	protein_coding	chr19:21597313-21652791	-	66206	196.313	185.926	194.83	185.066	188.692	204.1	139.343	177.951	RIKEN cDNA 1110059E24 gene	http://www.ncbi.nlm.nih.gov/gene/?term=66206
1110059G10Rik	protein_coding	chr9:122945089-122951000	-	66202	160.822	146.009	110.121	169.06	155.496	177.765	115.603	136.567	RIKEN cDNA 1110059G10 gene	http://www.ncbi.nlm.nih.gov/gene/?term=66202
1110065P20Rik	protein_coding	chr4:124849485-124850730	-	68920	672.124	735.299	673.433	782.277	872.701	664.149	698.78	785.262	RIKEN cDNA 1110065P20 gene	http://www.ncbi.nlm.nih.gov/gene/?term=68920
1190005I06Rik	protein_coding	chr8:120608602-120634390	-	68918	102.039	114.497	127.063	128.045	98.714	87.2364	102.185	132.429	RIKEN cDNA 1190005I06 gene	http://www.ncbi.nlm.nih.gov/gene/?term=68918
1190007I07Rik	protein_coding	chr10:82619851-82623228	-	544717	68.7651	72.4794	74.12	72.0255	92.5989	52.6711	66.059	80.6989	RIKEN cDNA 1190007I07 gene	http://www.ncbi.nlm.nih.gov/gene/?term=544717
1300002E11Rik	lncRNA	chr16:21794347-21809040	+	100043489	115.348	113.446	104.827	102.036	55.9088	63.3699	80.5094	84.8373	RIKEN cDNA 1300002E11 gene	http://www.ncbi.nlm.nih.gov/gene/?term=100043489
1300017J02Rik	protein_coding	chr9:103250523-103288297	-	71775	3.32734	4.20171	2.11772	4.00142	12.23	21.3976	2.06434	6.2076	RIKEN cDNA 1300017J02 gene	http://www.ncbi.nlm.nih.gov/gene/?term=71775
1500002C15Rik	lncRNA	chr4:155725339-155734470	-	102636313	61.0013	50.4205	50.8252	60.0213	74.2539	94.6433	66.059	72.4221	RIKEN cDNA 1500002C15 gene, transcript variant X2	http://www.ncbi.nlm.nih.gov/gene/?term=102636313
1500002F19Rik	lncRNA	chr7:132874614-132934010	-	76683	99.8203	140.757	139.769	124.044	109.197	91.3514	100.121	94.1487	RIKEN cDNA 1500002F19 gene, transcript variant X1	http://www.ncbi.nlm.nih.gov/gene/?term=76683
1500004A13Rik	lncRNA	chr3:88805289-88832547	-	319830	942.748	811.98	786.731	725.257	743.412	630.407	655.429	612.484	RIKEN cDNA 1500004A13 gene	http://www.ncbi.nlm.nih.gov/gene/?term=319830
1500009C09Rik	lncRNA	chr15:82252472-82260746	+	76505	1208.94	1375.01	1321.45	1184.42	940.84	877.302	1153.97	1230.14	RIKEN cDNA 1500009C09 gene	http://www.ncbi.nlm.nih.gov/gene/?term=76505
1500009L16Rik	protein_coding	chr10:83722693-83762762	+	69784	140.858	134.455	120.71	130.046	85.6103	92.1743	140.375	106.564	RIKEN cDNA 1500009L16 gene	http://www.ncbi.nlm.nih.gov/gene/?term=69784
1500011B03Rik	lncRNA	chr5:114808196-114813976	-	66236	1255.52	1313.03	1307.69	1296.46	1407.33	920.097	1111.65	1181.51	RIKEN cDNA 1500011B03 gene	http://www.ncbi.nlm.nih.gov/gene/?term=66236
1500012K07Rik	lncRNA	chr7:75308696-75331419	+	68954	4.43646	4.20171	7.412	3.00106	2.62072	1.64597	4.12869	6.2076	RIKEN cDNA 1500012K07 gene	http://www.ncbi.nlm.nih.gov/gene/?term=68954
1500015A07Rik	lncRNA	chr18:61726390-61728254	+	68982	62.1104	53.5718	41.2954	62.022	143.266	72.4227	37.1582	55.8684	RIKEN cDNA 1500015A07 gene	http://www.ncbi.nlm.nih.gov/gene/?term=68982
1500015L24Rik	lncRNA	chr19:20405288-20422785	+	68994	1.10911	10.5043	12.7063	6.00213	4.36787	5.7609	2.06434	3.1038	RIKEN cDNA 1500015L24 gene	http://www.ncbi.nlm.nih.gov/gene/?term=68994
1500026H17Rik	lncRNA	chr10:89686363-89700866	+	69002	33.2734	21.0085	26.4714	22.0078	17.4715	12.3448	19.6113	43.4532	RIKEN cDNA 1500026H17 gene	http://www.ncbi.nlm.nih.gov/gene/?term=69002
1500035N22Rik	lncRNA	chr5:24985842-24998168	+	70258	11.0911	10.5043	11.6474	8.00283	8.73575	0.822985	14.4504	11.3806	RIKEN cDNA 1500035N22 gene	http://www.ncbi.nlm.nih.gov/gene/?term=70258
1520401A03Rik	protein_coding	chr17:23704608-23726451	-	320309	3.32734	2.10085	0	5.00177	11.3565	6.58388	0	3.1038	RIKEN cDNA 1520401A03 gene, transcript variant X13	http://www.ncbi.nlm.nih.gov/gene/?term=320309
1600010M07Rik	lncRNA	chr7:109998377-110006646	-	69781	0	0	0	2.00071	4.36787	8.22985	3.09651	3.1038	RIKEN cDNA 1600010M07 gene	http://www.ncbi.nlm.nih.gov/gene/?term=69781
1600012H06Rik	protein_coding	chr17:14943184-14945939	+	67912	292.806	232.144	237.184	269.095	345.936	446.881	264.236	294.861	RIKEN cDNA 1600012H06 gene	http://www.ncbi.nlm.nih.gov/gene/?term=67912
1600014C10Rik	protein_coding	chr7:38183217-38197568	+	72244	489.12	534.667	531.546	536.19	641.204	444.412	665.751	577.307	RIKEN cDNA 1600014C10 gene	http://www.ncbi.nlm.nih.gov/gene/?term=72244
1600014C23Rik	protein_coding	chr17:45731681-45734106	-	72240	2.21823	2.10085	1.05886	0	1.74715	0.822985	3.09651	2.0692	RIKEN cDNA 1600014C23 gene	http://www.ncbi.nlm.nih.gov/gene/?term=72240
1600020E01Rik	lncRNA	chr6:86527330-86564449	+	72012	45.4737	44.1179	58.2372	62.022	67.2653	89.7054	52.6408	34.1418	RIKEN cDNA 1600020E01 gene	http://www.ncbi.nlm.nih.gov/gene/?term=72012
1600023N17Rik	lncRNA	chr5:45668701-45669708	-	69788	3.32734	10.5043	7.412	10.0035	2.62072	4.93791	8.25737	8.27681	RIKEN cDNA 1600023N17 gene	http://www.ncbi.nlm.nih.gov/gene/?term=69788
1600029I14Rik	lncRNA	chr9:99470421-99474751	+	69797	0	0	0	1.00035	0	0	1.03217	2.0692	RIKEN cDNA 1600029I14 gene	http://www.ncbi.nlm.nih.gov/gene/?term=69797
1600029O15Rik	transcribed_pseudogene	chr9:58202897-58208808	+	665268	17.7458	16.8068	15.8829	15.0053	57.6559	55.14	28.9008	41.384	RIKEN cDNA 1600029O15 gene	http://www.ncbi.nlm.nih.gov/gene/?term=665268
1700001C19Rik	protein_coding	chr17:47412734-47437765	-	75462	5.54557	6.30256	1.05886	2.00071	5.24145	8.22985	4.12869	1.0346	RIKEN cDNA 1700001C19 gene	http://www.ncbi.nlm.nih.gov/gene/?term=75462
1700001G11Rik	lncRNA	chr14:66295327-66297129	-	69303	3.32734	4.20171	3.17657	3.00106	6.9886	3.29194	4.12869	6.2076	RIKEN cDNA 1700001G11 gene	http://www.ncbi.nlm.nih.gov/gene/?term=69303
1700001G17Rik	lncRNA	chr1:33669824-33670712	+	67503	6.65469	1.05043	5.29429	7.00248	10.4829	5.7609	11.3539	9.31141	RIKEN cDNA 1700001G17 gene	http://www.ncbi.nlm.nih.gov/gene/?term=67503
1700001J03Rik	protein_coding	chr5:146182441-146190196	-	69282	12.2003	8.40341	6.35315	4.00142	13.9772	39.5033	5.16086	5.173	RIKEN cDNA 1700001J03 gene	http://www.ncbi.nlm.nih.gov/gene/?term=69282
1700001K19Rik	protein_coding	chr12:110667688-110682662	-	66323	103.148	116.597	92.1206	83.0294	170.347	65.0158	80.5094	73.4567	RIKEN cDNA 1700001K19 gene	http://www.ncbi.nlm.nih.gov/gene/?term=66323
1700001K23Rik	lncRNA	chr19:53248736-53255205	-	69319	6.65469	2.10085	0	10.0035	2.62072	6.58388	1.03217	2.0692	RIKEN cDNA 1700001K23 gene	http://www.ncbi.nlm.nih.gov/gene/?term=69319
1700001L05Rik	lncRNA	chr15:83353847-83367297	-	69291	67.656	64.076	84.7086	81.0287	99.5875	144.845	56.7694	74.4913	RIKEN cDNA 1700001L05 gene	http://www.ncbi.nlm.nih.gov/gene/?term=69291
1700001L19Rik	protein_coding	chr13:68597439-68614231	+	69315	170.804	142.858	142.946	149.053	62.8974	78.1836	112.507	161.398	RIKEN cDNA 1700001L19 gene	http://www.ncbi.nlm.nih.gov/gene/?term=69315
1700001O22Rik	protein_coding	chr2:30795563-30803729	-	73598	120.894	98.7401	137.651	142.05	135.404	120.156	117.668	133.464	RIKEN cDNA 1700001O22 gene	http://www.ncbi.nlm.nih.gov/gene/?term=73598
1700001P01Rik	protein_coding	chr11:97771481-97775918	-	72215	1.10911	1.05043	2.11772	3.00106	0	0.822985	11.3539	1.0346	RIKEN cDNA 1700001P01 gene	http://www.ncbi.nlm.nih.gov/gene/?term=72215
1700003D09Rik	lncRNA	chr11:98350718-98358283	-	69338	78.7472	88.2358	55.0606	60.0213	37.5637	16.4597	31.9973	18.6228	RIKEN cDNA 1700003D09 gene	http://www.ncbi.nlm.nih.gov/gene/?term=69338
1700003E16Rik	protein_coding	chr6:83156404-83162975	+	71837	554.557	567.23	553.782	624.221	532.007	327.548	612.078	560.754	RIKEN cDNA 1700003E16 gene	http://www.ncbi.nlm.nih.gov/gene/?term=71837
1700003F12Rik	protein_coding	chr2:154548904-154550050	+	75480	19.9641	24.1598	28.5892	20.0071	34.0694	41.9722	44.3834	45.5224	RIKEN cDNA 1700003F12 gene	http://www.ncbi.nlm.nih.gov/gene/?term=75480
1700003G18Rik	lncRNA	chr7:116081762-116093149	-	69350	3.32734	1.05043	4.23543	1.00035	1.74715	0	0	1.0346	RIKEN cDNA 1700003G18 gene	http://www.ncbi.nlm.nih.gov/gene/?term=69350
1700003M07Rik	lncRNA	chr4:129960374-129965138	+	72225	244.005	262.607	234.008	223.079	265.567	187.641	213.66	203.816	RIKEN cDNA 1700003M07 gene	http://www.ncbi.nlm.nih.gov/gene/?term=72225
1700007F19Rik	lncRNA	chr3:58141707-58163807	-	67850	6.65469	5.25213	4.23543	7.00248	5.24145	3.29194	2.06434	3.1038	RIKEN cDNA 1700007F19 gene	http://www.ncbi.nlm.nih.gov/gene/?term=67850
1700007J10Rik	lncRNA	chr11:59725917-59740154	-	69320	0	0	2.11772	1.00035	1.74715	3.29194	2.06434	5.173	RIKEN cDNA 1700007J10 gene	http://www.ncbi.nlm.nih.gov/gene/?term=69320
1700007K13Rik	protein_coding	chr2:28462001-28466324	-	69327	38.819	31.5128	34.9423	51.0181	61.1502	68.3078	69.1555	54.8338	RIKEN cDNA 1700007K13 gene	http://www.ncbi.nlm.nih.gov/gene/?term=69327
1700007L15Rik	lncRNA	chr16:33379854-33380736	-	100502742	1.10911	3.15128	5.29429	1.00035	20.9658	21.3976	8.25737	10.346	RIKEN cDNA 1700007L15 gene	http://www.ncbi.nlm.nih.gov/gene/?term=100502742
1700007P06Rik	lncRNA	chr1:187125138-187127852	+	69308	8.87292	4.20171	6.35315	7.00248	6.9886	6.58388	8.25737	3.1038	RIKEN cDNA 1700007P06 gene	http://www.ncbi.nlm.nih.gov/gene/?term=69308
1700008J07Rik	lncRNA	chr7:127510438-127512869	-	629159	143.076	127.102	108.003	114.04	133.657	93.8203	141.408	105.529	RIKEN cDNA 1700008J07 gene	http://www.ncbi.nlm.nih.gov/gene/?term=629159
1700008K24Rik	lncRNA	chr17:49112264-49113533	-	69311	3.32734	3.15128	6.35315	1.00035	0.873575	1.64597	11.3539	4.1384	RIKEN cDNA 1700008K24 gene	http://www.ncbi.nlm.nih.gov/gene/?term=69311
1700008O03Rik	protein_coding	chr7:44360043-44385694	-	69349	27.7279	28.3615	26.4714	32.0113	38.4373	18.9287	13.4182	21.7266	RIKEN cDNA 1700008O03 gene	http://www.ncbi.nlm.nih.gov/gene/?term=69349
1700010G06Rik	lncRNA	chr15:64314118-64321870	+	115488511	7.7638	8.40341	7.412	2.00071	4.36787	8.22985	1.03217	9.31141	RIKEN cDNA 1700010G06 gene	http://www.ncbi.nlm.nih.gov/gene/?term=115488511
1700010I14Rik	protein_coding	chr17:8988320-9008319	+	66931	14.4185	8.40341	10.5886	13.0046	42.8052	9.05284	16.5147	13.4498	RIKEN cDNA 1700010I14 gene	http://www.ncbi.nlm.nih.gov/gene/?term=66931
1700010L04Rik	lncRNA	chr7:82851599-82861575	+	619808	0	0	1.05886	0	1.74715	0	0	0	RIKEN cDNA 1700010L04 gene, transcript variant X2	http://www.ncbi.nlm.nih.gov/gene/?term=619808
1700011M02Rik	lncRNA	chrX:102908905-102909651	+	75443	2.21823	0	1.05886	3.00106	6.11502	0	0	0	RIKEN cDNA 1700011M02 gene	http://www.ncbi.nlm.nih.gov/gene/?term=75443
1700012B09Rik	protein_coding	chr9:14756592-14771049	-	69325	2.21823	3.15128	9.52972	6.00213	20.9658	16.4597	2.06434	11.3806	RIKEN cDNA 1700012B09 gene	http://www.ncbi.nlm.nih.gov/gene/?term=69325
1700012C14Rik	lncRNA	chr6:30460985-30463313	+	69337	6.65469	0	0	0	0.873575	0.822985	2.06434	4.1384	RIKEN cDNA 1700012C14 gene	http://www.ncbi.nlm.nih.gov/gene/?term=69337
1700012D01Rik	lncRNA	chr10:127667123-127668851	+	72243	9.98203	15.7564	22.236	16.0057	13.1036	13.9907	7.2252	8.27681	RIKEN cDNA 1700012D01 gene	http://www.ncbi.nlm.nih.gov/gene/?term=72243
1700012D14Rik	lncRNA	chr7:111117673-111122675	-	75479	16.6367	12.6051	8.47086	22.0078	13.9772	14.8137	8.25737	12.4152	RIKEN cDNA 1700012D14 gene	http://www.ncbi.nlm.nih.gov/gene/?term=75479
1700013F07Rik	protein_coding	chr3:108537584-108544697	+	75504	11.0911	19.9581	13.7651	14.005	13.9772	4.93791	13.4182	9.31141	RIKEN cDNA 1700013F07 gene	http://www.ncbi.nlm.nih.gov/gene/?term=75504
1700014D04Rik	protein_coding	chr13:59739173-59746871	-	102638268	24.4005	29.4119	22.236	27.0096	40.1844	23.0436	15.4826	12.4152	RIKEN cDNA 1700014D04 gene	http://www.ncbi.nlm.nih.gov/gene/?term=102638268
1700016A09Rik	lncRNA	chr8:120536892-120537726	-	74227	28.837	37.8154	33.8834	19.0067	30.5751	33.7424	25.8043	26.8996	RIKEN cDNA 1700016A09 gene	http://www.ncbi.nlm.nih.gov/gene/?term=74227
1700016C19Rik	misc_RNA	chr5:113349892-113357123	+	74228	3.32734	0	1.05886	0	1.74715	0	2.06434	5.173	RIKEN cDNA 1700016C19 gene, transcript variant X9	http://www.ncbi.nlm.nih.gov/gene/?term=74228
1700016J18Rik	lncRNA	chr10:42018154-42029110	+	75561	3.32734	2.10085	0	1.00035	0	2.46896	0	2.0692	RIKEN cDNA 1700016J18 gene, transcript variant X4	http://www.ncbi.nlm.nih.gov/gene/?term=75561
1700016K05Rik	lncRNA	chr17:66714456-66720485	+	102639882	0	0	0	4.00142	0	1.64597	2.06434	0	RIKEN cDNA 1700016K05 gene	http://www.ncbi.nlm.nih.gov/gene/?term=102639882
1700016K19Rik	protein_coding	chr11:75999912-76003569	+	74230	29.9461	19.9581	29.648	28.0099	22.7129	18.1057	12.3861	16.5536	RIKEN cDNA 1700016K19 gene	http://www.ncbi.nlm.nih.gov/gene/?term=74230
1700016L04Rik	lncRNA	chr10:14705609-14759019	+	69412	1.10911	1.05043	1.05886	2.00071	0	0	4.12869	0	RIKEN cDNA 1700016L04 gene	http://www.ncbi.nlm.nih.gov/gene/?term=69412
1700017B05Rik	protein_coding	chr9:57252322-57262599	-	74211	301.679	340.338	271.068	272.096	960.932	1150.53	651.3	652.833	RIKEN cDNA 1700017B05 gene	http://www.ncbi.nlm.nih.gov/gene/?term=74211
1700017M07Rik	lncRNA	chr3:35256459-35276131	-	76398	1.10911	0	0	3.00106	0	0	4.12869	2.0692	RIKEN cDNA 1700017M07 gene	http://www.ncbi.nlm.nih.gov/gene/?term=76398
1700018A04Rik	lncRNA	chr13:31565492-31582513	-	71307	1.10911	0	0	2.00071	0.873575	3.29194	6.19303	2.0692	RIKEN cDNA 1700018A04 gene	http://www.ncbi.nlm.nih.gov/gene/?term=71307
1700018A23Rik	lncRNA	chr6:126822187-126825178	+	72231	5.54557	1.05043	1.05886	3.00106	0.873575	2.46896	2.06434	1.0346	RIKEN cDNA 1700018A23 gene	http://www.ncbi.nlm.nih.gov/gene/?term=72231
1700018G05Rik	lncRNA	chrX:102928372-102929107	+	69388	4.43646	6.30256	3.17657	7.00248	4.36787	5.7609	4.12869	3.1038	RIKEN cDNA 1700018G05 gene	http://www.ncbi.nlm.nih.gov/gene/?term=69388
1700018L02Rik	lncRNA	chr19:29047483-29048729	+	67329	97.6021	122.9	119.651	132.047	204.417	221.383	161.019	173.813	RIKEN cDNA 1700018L02 gene	http://www.ncbi.nlm.nih.gov/gene/?term=67329
1700019A02Rik	protein_coding	chr1:53158573-53187764	-	69397	3.32734	7.35299	3.17657	4.00142	0.873575	0.822985	4.12869	5.173	RIKEN cDNA 1700019A02 gene	http://www.ncbi.nlm.nih.gov/gene/?term=69397
1700019D03Rik	protein_coding	chr1:52922324-52992657	-	67080	255.096	183.825	211.772	198.07	109.197	77.3606	190.952	162.432	RIKEN cDNA 1700019D03 gene	http://www.ncbi.nlm.nih.gov/gene/?term=67080
1700019G24Rik	lncRNA	chr6:5963897-5977393	-	72249	1.10911	6.30256	3.17657	0	0	2.46896	1.03217	1.0346	RIKEN cDNA 1700019G24 gene	http://www.ncbi.nlm.nih.gov/gene/?term=72249
1700019L22Rik	lncRNA	chr8:50117897-50917433	-	75549	38.819	43.0675	27.5303	16.0057	13.1036	1.64597	23.7399	11.3806	RIKEN cDNA 1700019L22 gene, transcript variant X3	http://www.ncbi.nlm.nih.gov/gene/?term=75549
1700019N19Rik	protein_coding	chr19:58785801-58794414	-	67507	0	0	1.05886	1.00035	1.74715	4.11493	6.19303	2.0692	RIKEN cDNA 1700019N19 gene	http://www.ncbi.nlm.nih.gov/gene/?term=67507
1700020A23Rik	protein_coding	chr2:130405259-130406074	+	75656	8.87292	12.6051	6.35315	8.00283	8.73575	9.05284	9.28954	4.1384	RIKEN cDNA 1700020A23 gene	http://www.ncbi.nlm.nih.gov/gene/?term=75656
1700020D05Rik	protein_coding	chr19:5502767-5503787	-	75555	15.5276	9.45384	16.9417	3.00106	6.11502	5.7609	17.5469	23.7958	RIKEN cDNA 1700020D05 gene	http://www.ncbi.nlm.nih.gov/gene/?term=75555
1700020G03Rik	lncRNA	chr8:70487807-70490691	+	105243207	3.32734	5.25213	1.05886	1.00035	6.9886	9.05284	7.2252	3.1038	RIKEN cDNA 1700020G03 gene	http://www.ncbi.nlm.nih.gov/gene/?term=105243207
1700020L24Rik	protein_coding	chr11:83437694-83441232	+	66330	45.4737	35.7145	29.648	36.0128	43.6787	100.404	34.0617	70.3529	RIKEN cDNA 1700020L24 gene	http://www.ncbi.nlm.nih.gov/gene/?term=66330
1700021N21Rik	lncRNA	chr4:134448765-134450171	-	69409	4.43646	6.30256	7.412	2.00071	4.36787	3.29194	4.12869	7.24221	RIKEN cDNA 1700021N21 gene	http://www.ncbi.nlm.nih.gov/gene/?term=69409
1700022H01Rik	lncRNA	chr10:61674527-61680290	-	75539	5.54557	7.35299	4.23543	4.00142	3.4943	0.822985	1.03217	3.1038	RIKEN cDNA 1700022H01 gene	http://www.ncbi.nlm.nih.gov/gene/?term=75539
1700022I11Rik	protein_coding	chr4:42969946-42974325	+	67317	2.21823	3.15128	0	5.00177	1.74715	1.64597	8.25737	2.0692	RIKEN cDNA 1700022I11 gene	http://www.ncbi.nlm.nih.gov/gene/?term=67317
1700022N22Rik	lncRNA	chr17:25985830-25991030	+	69431	184.113	185.926	216.007	173.061	112.691	117.687	207.467	178.986	RIKEN cDNA 1700022N22 gene	http://www.ncbi.nlm.nih.gov/gene/?term=69431
1700023D09Rik	lncRNA	chr19:8754789-8756969	-	102640359	11.0911	16.8068	25.4126	24.0085	21.8394	15.6367	23.7399	12.4152	RIKEN cDNA 1700023D09 gene	http://www.ncbi.nlm.nih.gov/gene/?term=102640359
1700024G13Rik	protein_coding	chr14:32376502-32388373	-	67085	2.21823	3.15128	4.23543	5.00177	2.62072	4.11493	7.2252	3.1038	RIKEN cDNA 1700024G13 gene	http://www.ncbi.nlm.nih.gov/gene/?term=67085
1700025F24Rik	lncRNA	chr10:119413444-119426864	+	67081	4.43646	14.706	5.29429	7.00248	2.62072	1.64597	2.06434	11.3806	RIKEN cDNA 1700025F24 gene	http://www.ncbi.nlm.nih.gov/gene/?term=67081
1700025G04Rik	protein_coding	chr1:151884524-152091121	-	69399	1968.68	1900.22	1959.95	1822.65	1217.76	874.01	1534.84	1430.85	RIKEN cDNA 1700025G04 gene	http://www.ncbi.nlm.nih.gov/gene/?term=69399
1700026J14Rik	lncRNA	chr6:48536582-48537474	-	69432	1.10911	1.05043	3.17657	1.00035	7.86217	4.11493	3.09651	1.0346	RIKEN cDNA 1700026J14 gene	http://www.ncbi.nlm.nih.gov/gene/?term=69432
1700027H10Rik	lncRNA	chr3:45416584-45439309	-	72274	13.3094	25.2102	13.7651	16.0057	7.86217	9.87582	13.4182	16.5536	RIKEN cDNA 1700027H10 gene	http://www.ncbi.nlm.nih.gov/gene/?term=72274
1700028E10Rik	lncRNA	chr5:151368675-151414083	+	625175	5.54557	6.30256	8.47086	8.00283	2.62072	6.58388	1.03217	8.27681	RIKEN cDNA 1700028E10 gene	http://www.ncbi.nlm.nih.gov/gene/?term=625175
1700028J19Rik	lncRNA	chr7:44229929-44236122	-	70004	17.7458	10.5043	18.0006	9.00319	11.3565	8.22985	19.6113	7.24221	RIKEN cDNA 1700028J19 gene	http://www.ncbi.nlm.nih.gov/gene/?term=70004
1700028K03Rik	protein_coding	chr5:107534720-107551549	+	76421	53.2375	34.6641	33.8834	46.0163	14.8508	44.4412	26.8365	24.8304	RIKEN cDNA 1700028K03 gene	http://www.ncbi.nlm.nih.gov/gene/?term=76421
1700028P14Rik	protein_coding	chr19:23558760-23652812	-	67483	3.32734	13.6555	1.05886	16.0057	21.8394	23.0436	16.5147	16.5536	RIKEN cDNA 1700028P14 gene	http://www.ncbi.nlm.nih.gov/gene/?term=67483
1700029H14Rik	protein_coding	chr8:13550722-13562555	-	66501	0	4.20171	3.17657	0	2.62072	17.2827	3.09651	0	RIKEN cDNA 1700029H14 gene	http://www.ncbi.nlm.nih.gov/gene/?term=66501
1700029I15Rik	protein_coding	chr2:92382918-92383603	+	75641	11.0911	15.7564	8.47086	7.00248	5.24145	16.4597	9.28954	8.27681	RIKEN cDNA 1700029I15 gene	http://www.ncbi.nlm.nih.gov/gene/?term=75641
1700029J07Rik	protein_coding	chr8:45939196-45975488	-	69479	34.3826	57.7735	56.1194	40.0142	48.0466	39.5033	38.1904	38.2802	RIKEN cDNA 1700029J07 gene	http://www.ncbi.nlm.nih.gov/gene/?term=69479
1700030C10Rik	lncRNA	chr12:20804389-20815779	-	69513	11.0911	13.6555	18.0006	14.005	22.7129	12.3448	15.4826	19.6574	RIKEN cDNA 1700030C10 gene	http://www.ncbi.nlm.nih.gov/gene/?term=69513
1700030C12Rik	lncRNA	chr11:23497761-23499663	+	72246	7.7638	3.15128	2.11772	4.00142	13.9772	16.4597	0	7.24221	RIKEN cDNA 1700030C12 gene	http://www.ncbi.nlm.nih.gov/gene/?term=72246
1700030C14Rik	lncRNA	chr2:152652883-152654330	-	75662	5.54557	11.5547	4.23543	9.00319	11.3565	3.29194	3.09651	11.3806	RIKEN cDNA 1700030C14 gene	http://www.ncbi.nlm.nih.gov/gene/?term=75662
1700030I03Rik	lncRNA	chr12:83121415-83125266	+	105244955	1.10911	2.10085	1.05886	3.00106	0.873575	0.822985	2.06434	1.0346	RIKEN cDNA 1700030I03 gene	http://www.ncbi.nlm.nih.gov/gene/?term=105244955
1700030J22Rik	protein_coding	chr8:116969594-116978959	-	69528	201.859	190.127	217.066	221.078	131.91	59.2549	176.501	132.429	RIKEN cDNA 1700030J22 gene	http://www.ncbi.nlm.nih.gov/gene/?term=69528
1700030K09Rik	protein_coding	chr8:72443880-72460541	+	72254	158.603	189.077	160.946	161.057	164.232	115.218	168.244	120.014	RIKEN cDNA 1700030K09 gene	http://www.ncbi.nlm.nih.gov/gene/?term=72254
1700030L22Rik	lncRNA	chr12:53298724-53317139	-	75576	0	6.30256	6.35315	4.00142	10.4829	6.58388	6.19303	6.2076	RIKEN cDNA 1700030L22 gene, transcript variant X1	http://www.ncbi.nlm.nih.gov/gene/?term=75576
1700034G24Rik	lncRNA	chr5:112582936-112589996	-	67325	15.5276	7.35299	19.0594	16.0057	25.3337	18.1057	8.25737	10.346	RIKEN cDNA 1700034G24 gene	http://www.ncbi.nlm.nih.gov/gene/?term=67325
1700034H15Rik	lncRNA	chr1:191894072-191907527	-	98736	159.713	186.976	142.946	151.053	227.129	241.135	143.472	162.432	RIKEN cDNA 1700034H15 gene	http://www.ncbi.nlm.nih.gov/gene/?term=98736
1700034I23Rik	protein_coding	chr3:40900196-40902501	-	73297	0	6.30256	5.29429	4.00142	1.74715	0	4.12869	3.1038	RIKEN cDNA 1700034I23 gene	http://www.ncbi.nlm.nih.gov/gene/?term=73297
1700034P13Rik	lncRNA	chr1:9747648-9771256	+	73331	265.078	287.817	281.656	221.078	237.612	167.889	206.434	244.166	RIKEN cDNA 1700034P13 gene	http://www.ncbi.nlm.nih.gov/gene/?term=73331
1700036A12Rik	lncRNA	chr9:60767909-60770276	+	100040447	3.32734	1.05043	1.05886	1.00035	1.74715	13.9907	2.06434	2.0692	RIKEN cDNA 1700036A12 gene, transcript variant X1	http://www.ncbi.nlm.nih.gov/gene/?term=100040447
1700037C18Rik	protein_coding	chr16:3905798-3908689	-	73261	62.1104	42.0171	51.884	65.023	88.2311	44.4412	51.6086	67.2491	RIKEN cDNA 1700037C18 gene	http://www.ncbi.nlm.nih.gov/gene/?term=73261
1700037F03Rik	lncRNA	chr13:75653653-75707157	-	105245562	2.21823	0	0	2.00071	1.74715	4.11493	3.09651	0	RIKEN cDNA 1700037F03 gene, transcript variant X2	http://www.ncbi.nlm.nih.gov/gene/?term=105245562
1700037H04Rik	protein_coding	chr2:131146315-131160085	-	67326	1003.75	1122.91	1076.86	1001.35	1384.62	803.234	1006.37	861.822	RIKEN cDNA 1700037H04 gene	http://www.ncbi.nlm.nih.gov/gene/?term=67326
1700040D17Rik	lncRNA	chr3:94409389-94412955	-	76602	11.0911	18.9077	28.5892	14.005	4.36787	4.93791	16.5147	13.4498	RIKEN cDNA 1700040D17 gene	http://www.ncbi.nlm.nih.gov/gene/?term=76602
1700041B01Rik	lncRNA	chr15:78670638-78682066	+	78623	180.786	180.673	160.946	166.059	88.2311	83.9445	153.794	126.221	RIKEN cDNA 1700041B01 gene, transcript variant X1	http://www.ncbi.nlm.nih.gov/gene/?term=78623
1700042O10Rik	lncRNA	chr11:11868123-11885321	+	73321	0	4.20171	1.05886	0	0.873575	4.93791	0	0	RIKEN cDNA 1700042O10 gene	http://www.ncbi.nlm.nih.gov/gene/?term=73321
1700047A11Rik	lncRNA	chr8:26082609-26096520	+	76604	0	0	1.05886	3.00106	0	0	1.03217	1.0346	RIKEN cDNA 1700047A11 gene	http://www.ncbi.nlm.nih.gov/gene/?term=76604
1700047F07Rik	lncRNA	chr4:107689600-107744284	+	102633724	6.65469	10.5043	12.7063	2.00071	6.11502	0	3.09651	8.27681	RIKEN cDNA 1700047F07 gene	http://www.ncbi.nlm.nih.gov/gene/?term=102633724
1700047M11Rik	lncRNA	chr1:182300834-182303289	+	67330	57.674	72.4794	46.5897	62.022	20.9658	27.9815	38.1904	50.6954	RIKEN cDNA 1700047M11 gene	http://www.ncbi.nlm.nih.gov/gene/?term=67330
1700048F04Rik	lncRNA	chr5:125928769-125952633	+	73396	2.21823	3.15128	1.05886	1.00035	4.36787	0	1.03217	0	RIKEN cDNA 1700048F04 gene	http://www.ncbi.nlm.nih.gov/gene/?term=73396
1700048M11Rik	lncRNA	chr16:92308716-92312466	-	100503166	5.54557	2.10085	7.412	10.0035	3.4943	4.93791	6.19303	9.31141	RIKEN cDNA 1700048M11 gene	http://www.ncbi.nlm.nih.gov/gene/?term=100503166
1700048O20Rik	lncRNA	chr9:121937275-121947016	+	69430	69.8742	68.2777	63.5315	71.0251	89.1046	76.5376	50.5764	47.5916	RIKEN cDNA 1700048O20 gene	http://www.ncbi.nlm.nih.gov/gene/?term=69430
1700049J03Rik	lncRNA	chr17:26541387-26566071	-	73365	6.65469	10.5043	6.35315	7.00248	3.4943	5.7609	8.25737	1.0346	RIKEN cDNA 1700049J03 gene, transcript variant X2	http://www.ncbi.nlm.nih.gov/gene/?term=73365
1700051A21Rik	lncRNA	chr11:72266844-72268556	+	73366	2.21823	5.25213	5.29429	6.00213	0.873575	0	7.2252	2.0692	RIKEN cDNA 1700051A21 gene	http://www.ncbi.nlm.nih.gov/gene/?term=73366
1700052K11Rik	lncRNA	chr11:105179020-105181433	-	73431	139.748	155.463	211.772	159.056	158.991	167.889	148.633	124.152	RIKEN cDNA 1700052K11 gene	http://www.ncbi.nlm.nih.gov/gene/?term=73431
1700054A03Rik	lncRNA	chr19:53076252-53084392	+	78457	0	0	0	1.00035	3.4943	1.64597	4.12869	4.1384	RIKEN cDNA 1700054A03 gene	http://www.ncbi.nlm.nih.gov/gene/?term=78457
1700055D16Rik	lncRNA	chr6:134792360-134821420	+	105242798	0	1.05043	1.05886	5.00177	1.74715	7.40687	0	4.1384	RIKEN cDNA 1700055D16 gene	http://www.ncbi.nlm.nih.gov/gene/?term=105242798
1700055D18Rik	lncRNA	chr4:45012810-45014351	+	73405	6.65469	2.10085	1.05886	3.00106	6.11502	4.11493	8.25737	2.0692	RIKEN cDNA 1700055D18 gene	http://www.ncbi.nlm.nih.gov/gene/?term=73405
1700055L01Rik	lncRNA	chr2:93146228-93149249	+	105244237	0	1.05043	2.11772	0	0	1.64597	1.03217	1.0346	RIKEN cDNA 1700055L01 gene	http://www.ncbi.nlm.nih.gov/gene/?term=105244237
1700056E22Rik	protein_coding	chr1:184033032-184033998	-	73363	3.32734	4.20171	3.17657	1.00035	15.7243	16.4597	9.28954	3.1038	RIKEN cDNA 1700056E22 gene	http://www.ncbi.nlm.nih.gov/gene/?term=73363
1700063D05Rik	lncRNA	chr9:41206155-41217627	+	78500	7.7638	14.706	15.8829	11.0039	0.873575	4.93791	9.28954	5.173	RIKEN cDNA 1700063D05 gene	http://www.ncbi.nlm.nih.gov/gene/?term=78500
1700064M15Rik	lncRNA	chr12:99626053-99627974	-	73457	2.21823	1.05043	1.05886	5.00177	3.4943	4.93791	2.06434	0	RIKEN cDNA 1700064M15 gene	http://www.ncbi.nlm.nih.gov/gene/?term=73457
1700065D16Rik	protein_coding	chr9:95855418-95857882	-	73410	3.32734	6.30256	1.05886	1.00035	6.9886	8.22985	1.03217	0	RIKEN cDNA 1700065D16 gene	http://www.ncbi.nlm.nih.gov/gene/?term=73410
1700065J18Rik	lncRNA	chr1:192841705-192842739	+	73455	2.21823	5.25213	8.47086	7.00248	2.62072	0.822985	4.12869	3.1038	RIKEN cDNA 1700065J18 gene	http://www.ncbi.nlm.nih.gov/gene/?term=73455
1700066B19Rik	protein_coding	chr18:35726842-35730869	+	73449	0	0	0	0	6.9886	5.7609	4.12869	0	RIKEN cDNA 1700066B19 gene	http://www.ncbi.nlm.nih.gov/gene/?term=73449
1700066J03Rik	lncRNA	chr13:58146949-58148975	+	67339	0	0	0	3.00106	3.4943	2.46896	0	1.0346	RIKEN cDNA 1700066J03 gene	http://www.ncbi.nlm.nih.gov/gene/?term=67339
1700066M21Rik	protein_coding	chr1:57377596-57385428	+	73467	435.882	380.254	374.836	399.141	247.222	291.337	300.362	287.619	RIKEN cDNA 1700066M21 gene	http://www.ncbi.nlm.nih.gov/gene/?term=73467
1700067K01Rik	protein_coding	chr8:84000516-84004770	+	73453	33.2734	26.2607	22.236	13.0046	78.6217	18.9287	39.2225	13.4498	RIKEN cDNA 1700067K01 gene	http://www.ncbi.nlm.nih.gov/gene/?term=73453
1700071K01Rik	protein_coding	chr11:81572502-81573539	-	237880	6.65469	5.25213	3.17657	6.00213	0	3.29194	2.06434	9.31141	RIKEN cDNA 1700071K01 gene	http://www.ncbi.nlm.nih.gov/gene/?term=237880
1700071M16Rik	lncRNA	chr17:43588340-43591509	-	73504	9.98203	3.15128	6.35315	6.00213	10.4829	11.5218	6.19303	4.1384	RIKEN cDNA 1700071M16 gene	http://www.ncbi.nlm.nih.gov/gene/?term=73504
1700073E17Rik	transcribed_pseudogene	chr6:145387625-145392224	+	381827	1.10911	1.05043	7.412	1.00035	1.74715	2.46896	8.25737	2.0692	RIKEN cDNA 1700073E17 gene	http://www.ncbi.nlm.nih.gov/gene/?term=381827
1700074H08Rik	lncRNA	chr13:119680042-119681582	+	73480	0	3.15128	6.35315	0	0	0.822985	0	0	RIKEN cDNA 1700074H08 gene	http://www.ncbi.nlm.nih.gov/gene/?term=73480
1700080F18Rik	lncRNA	chr6:118840588-118852980	+	115490367	13.3094	2.10085	2.11772	8.00283	0	1.64597	5.16086	2.0692	RIKEN cDNA 1700080F18 gene	http://www.ncbi.nlm.nih.gov/gene/?term=115490367
1700080N15Rik	lncRNA	chr2:4132065-4141141	-	73489	0	9.45384	3.17657	7.00248	0.873575	1.64597	3.09651	0	RIKEN cDNA 1700080N15 gene	http://www.ncbi.nlm.nih.gov/gene/?term=73489
1700081B01Rik	lncRNA	chr5:126706602-126749766	+	73500	6.65469	3.15128	0	4.00142	0	0	3.09651	2.0692	RIKEN cDNA 1700081B01 gene, transcript variant X1	http://www.ncbi.nlm.nih.gov/gene/?term=73500
1700082M22Rik	lncRNA	chr8:104641750-104661492	+	105243269	1.10911	3.15128	0	2.00071	2.62072	1.64597	3.09651	8.27681	RIKEN cDNA 1700082M22 gene, transcript variant X2	http://www.ncbi.nlm.nih.gov/gene/?term=105243269
1700084E18Rik	lncRNA	chr2:30237197-30237631	-	67350	3.32734	9.45384	7.412	3.00106	15.7243	23.0436	5.16086	4.1384	RIKEN cDNA 1700084E18 gene	http://www.ncbi.nlm.nih.gov/gene/?term=67350
1700085C21Rik	lncRNA	chr12:82932520-82939155	-	74283	0	4.20171	1.05886	0	1.74715	0	0	1.0346	RIKEN cDNA 1700085C21 gene	http://www.ncbi.nlm.nih.gov/gene/?term=74283
1700086D15Rik	lncRNA	chr11:65148107-65159900	-	115487729	3.32734	1.05043	0	1.00035	1.74715	4.11493	3.09651	6.2076	RIKEN cDNA 1700086D15 gene, transcript variant X2	http://www.ncbi.nlm.nih.gov/gene/?term=115487729
1700086L19Rik	lncRNA	chr12:74284276-74295950	+	74284	419.245	351.893	389.66	318.113	225.382	97.1123	284.879	228.647	RIKEN cDNA 1700086L19 gene	http://www.ncbi.nlm.nih.gov/gene/?term=74284
1700086O06Rik	lncRNA	chr18:38238405-38250565	-	73516	77.638	52.5213	63.5315	81.0287	125.795	95.4663	70.1877	70.3529	RIKEN cDNA 1700086O06 gene	http://www.ncbi.nlm.nih.gov/gene/?term=73516
1700086P04Rik	lncRNA	chr4:129050087-129058153	-	67349	5.54557	6.30256	6.35315	3.00106	8.73575	3.29194	7.2252	6.2076	RIKEN cDNA 1700086P04 gene, transcript variant X3	http://www.ncbi.nlm.nih.gov/gene/?term=67349
1700088E04Rik	protein_coding	chr15:79134655-79141251	-	27660	105.366	128.152	96.356	112.04	234.118	211.507	154.826	167.605	RIKEN cDNA 1700088E04 gene	http://www.ncbi.nlm.nih.gov/gene/?term=27660
1700092K14Rik	lncRNA	chr11:114198258-114199199	+	73536	4.43646	3.15128	3.17657	2.00071	2.62072	1.64597	1.03217	8.27681	RIKEN cDNA 1700092K14 gene	http://www.ncbi.nlm.nih.gov/gene/?term=73536
1700092M07Rik	protein_coding	chr19:8740718-8741225	+	74307	1.10911	0	1.05886	0	0.873575	0	1.03217	1.0346	RIKEN cDNA 1700092M07 gene	http://www.ncbi.nlm.nih.gov/gene/?term=74307
1700093K21Rik	protein_coding	chr11:23516202-23521319	-	67358	3.32734	0	2.11772	2.00071	9.60932	33.7424	7.2252	9.31141	RIKEN cDNA 1700093K21 gene	http://www.ncbi.nlm.nih.gov/gene/?term=67358
1700094D03Rik	protein_coding	chr3:90062808-90068347	+	73545	74.3107	80.8829	57.1783	79.028	67.2653	83.1215	54.7051	68.2837	RIKEN cDNA 1700094D03 gene	http://www.ncbi.nlm.nih.gov/gene/?term=73545
1700094M23Rik	lncRNA	chr3:153162834-153183224	-	73579	1.10911	4.20171	4.23543	4.00142	3.4943	4.11493	0	1.0346	RIKEN cDNA 1700094M23 gene, transcript variant X3	http://www.ncbi.nlm.nih.gov/gene/?term=73579
1700095J03Rik	lncRNA	chr7:109438618-109444900	+	74293	0	5.25213	1.05886	14.005	5.24145	3.29194	5.16086	11.3806	RIKEN cDNA 1700095J03 gene	http://www.ncbi.nlm.nih.gov/gene/?term=74293
1700096J18Rik	lncRNA	chr11:109346867-109353651	+	67927	1.10911	0	2.11772	1.00035	3.4943	1.64597	3.09651	3.1038	RIKEN cDNA 1700096J18 gene	http://www.ncbi.nlm.nih.gov/gene/?term=67927
1700096K18Rik	lncRNA	chr5:25530018-25531466	+	73571	64.3287	48.3196	52.9429	63.0223	128.416	69.9537	44.3834	64.1452	RIKEN cDNA 1700096K18 gene	http://www.ncbi.nlm.nih.gov/gene/?term=73571
1700099I09Rik	lncRNA	chr13:102760255-102761896	+	76624	6.65469	10.5043	3.17657	2.00071	2.62072	7.40687	11.3539	6.2076	RIKEN cDNA 1700099I09 gene	http://www.ncbi.nlm.nih.gov/gene/?term=76624
1700101I11Rik	lncRNA	chr6:129531947-129533284	-	100504641	31.0552	26.2607	21.1772	19.0067	33.1958	23.0436	9.28954	17.5882	RIKEN cDNA 1700101I11 gene	http://www.ncbi.nlm.nih.gov/gene/?term=100504641
1700102H20Rik	lncRNA	chr17:3557824-3559863	+	68230	2.21823	3.15128	2.11772	0	1.74715	4.11493	4.12869	5.173	RIKEN cDNA 1700102H20 gene	http://www.ncbi.nlm.nih.gov/gene/?term=68230
1700102P08Rik	protein_coding	chr9:108392824-108411440	+	112418	26.6188	25.2102	18.0006	21.0074	6.11502	13.9907	12.3861	13.4498	RIKEN cDNA 1700102P08 gene	http://www.ncbi.nlm.nih.gov/gene/?term=112418
1700104B16Rik	lncRNA	chr8:33730534-33732487	-	115486865	4.43646	3.15128	7.412	6.00213	8.73575	2.46896	5.16086	7.24221	RIKEN cDNA 1700104B16 gene, transcript variant X2	http://www.ncbi.nlm.nih.gov/gene/?term=115486865
1700105P06Rik	lncRNA	chr19:7383003-7383561	+	654802	8.87292	3.15128	0	2.00071	5.24145	0.822985	2.06434	0	RIKEN cDNA 1700105P06 gene	http://www.ncbi.nlm.nih.gov/gene/?term=654802
1700108I11Rik	lncRNA	chr4:129852503-129853231	-	105244698	3.32734	2.10085	3.17657	5.00177	4.36787	0.822985	3.09651	2.0692	RIKEN cDNA 1700108I11 gene	http://www.ncbi.nlm.nih.gov/gene/?term=105244698
1700109H08Rik	protein_coding	chr5:3571716-3584341	+	77036	15.5276	19.9581	15.8829	7.00248	27.9544	31.2734	15.4826	21.7266	RIKEN cDNA 1700109H08 gene	http://www.ncbi.nlm.nih.gov/gene/?term=77036
1700109K24Rik	lncRNA	chr15:77084398-77096314	+	74303	16.6367	17.8573	13.7651	21.0074	13.1036	11.5218	18.5791	9.31141	RIKEN cDNA 1700109K24 gene	http://www.ncbi.nlm.nih.gov/gene/?term=74303
1700110C19Rik	lncRNA	chr17:10324602-10329312	+	76634	9.98203	8.40341	7.412	9.00319	7.86217	0	6.19303	8.27681	RIKEN cDNA 1700110C19 gene	http://www.ncbi.nlm.nih.gov/gene/?term=76634
1700110K17Rik	lncRNA	chr9:40333472-40343337	+	73558	2.21823	1.05043	2.11772	0	1.74715	0	3.09651	0	RIKEN cDNA 1700110K17 gene	http://www.ncbi.nlm.nih.gov/gene/?term=73558
1700112D23Rik	lncRNA	chr3:28702223-28781122	-	73611	3.32734	3.15128	7.412	6.00213	3.4943	1.64597	2.06434	3.1038	RIKEN cDNA 1700112D23 gene	http://www.ncbi.nlm.nih.gov/gene/?term=73611
1700112J16Rik	lncRNA	chr7:67204082-67222536	-	76628	21.0732	19.9581	8.47086	19.0067	27.9544	9.05284	17.5469	11.3806	RIKEN cDNA 1700112J16 gene	http://www.ncbi.nlm.nih.gov/gene/?term=76628
1700113A16Rik	lncRNA	chr3:88171560-88177785	-	76642	155.276	158.614	200.124	146.052	162.485	164.597	184.759	131.394	RIKEN cDNA 1700113A16 gene	http://www.ncbi.nlm.nih.gov/gene/?term=76642
1700113H08Rik	protein_coding	chr10:87058046-87230599	+	76640	1.10911	2.10085	2.11772	0	3.4943	0	1.03217	0	RIKEN cDNA 1700113H08 gene	http://www.ncbi.nlm.nih.gov/gene/?term=76640
1700120B22Rik	lncRNA	chr10:63242231-63244153	-	641387	21.0732	15.7564	11.6474	15.0053	14.8508	10.6988	10.3217	8.27681	RIKEN cDNA 1700120B22 gene	http://www.ncbi.nlm.nih.gov/gene/?term=641387
1700120C14Rik	lncRNA	chr15:99251788-99262041	+	73600	3.32734	2.10085	5.29429	8.00283	10.4829	1.64597	10.3217	8.27681	RIKEN cDNA 1700120C14 gene	http://www.ncbi.nlm.nih.gov/gene/?term=73600
1700120K04Rik	lncRNA	chr7:127603903-127604445	-	68232	5.54557	6.30256	4.23543	5.00177	6.11502	2.46896	9.28954	6.2076	RIKEN cDNA 1700120K04 gene	http://www.ncbi.nlm.nih.gov/gene/?term=68232
1700121C08Rik	lncRNA	chr4:123852457-123858862	-	105244677	8.87292	1.05043	3.17657	4.00142	8.73575	1.64597	6.19303	6.2076	RIKEN cDNA 1700121C08 gene, transcript variant X1	http://www.ncbi.nlm.nih.gov/gene/?term=105244677
1700123K08Rik	protein_coding	chr5:138561823-138564719	-	76658	0	1.05043	0	0	1.74715	0.822985	2.06434	1.0346	RIKEN cDNA 1700123K08 gene	http://www.ncbi.nlm.nih.gov/gene/?term=76658
1700123L14Rik	transcribed_pseudogene	chr6:96164503-96166205	-	78482	4.43646	2.10085	7.412	1.00035	0.873575	2.46896	3.09651	1.0346	RIKEN cDNA 1700123L14 gene	http://www.ncbi.nlm.nih.gov/gene/?term=78482
1700123M08Rik	lncRNA	chr4:11966574-11994295	+	100503636	42.1464	38.8658	42.3543	34.012	16.5979	26.3355	24.7721	15.519	RIKEN cDNA 1700123M08 gene	http://www.ncbi.nlm.nih.gov/gene/?term=100503636
1700123O20Rik	protein_coding	chr14:54686171-54690742	+	58248	218.496	242.649	237.184	229.081	338.947	343.185	280.751	294.861	RIKEN cDNA 1700123O20 gene	http://www.ncbi.nlm.nih.gov/gene/?term=58248
1700123O21Rik	lncRNA	chr16:5975587-5998496	+	68238	1.10911	5.25213	1.05886	0	5.24145	0	0	1.0346	RIKEN cDNA 1700123O21 gene	http://www.ncbi.nlm.nih.gov/gene/?term=68238
1700124L16Rik	lncRNA	chr6:83761759-83762508	-	67934	2.21823	7.35299	7.412	10.0035	5.24145	6.58388	9.28954	9.31141	RIKEN cDNA 1700124L16 gene	http://www.ncbi.nlm.nih.gov/gene/?term=67934
1700125G02Rik	lncRNA	chr4:124890888-124894782	-	73628	24.4005	13.6555	7.412	13.0046	5.24145	27.9815	19.6113	23.7958	RIKEN cDNA 1700125G02 gene	http://www.ncbi.nlm.nih.gov/gene/?term=73628
1700125H03Rik	lncRNA	chr8:68368459-68375710	+	73609	7.7638	4.20171	10.5886	6.00213	2.62072	4.11493	6.19303	8.27681	RIKEN cDNA 1700125H03 gene	http://www.ncbi.nlm.nih.gov/gene/?term=73609
1700125H20Rik	protein_coding	chr11:85140173-85181154	+	73634	2.21823	8.40341	1.05886	5.00177	6.11502	13.1678	2.06434	2.0692	RIKEN cDNA 1700125H20 gene	http://www.ncbi.nlm.nih.gov/gene/?term=73634
1810007C17Rik	lncRNA	chr12:49476993-49480862	-	69054	4.43646	0	0	1.00035	0.873575	0.822985	0	1.0346	RIKEN cDNA 1810007C17 gene	http://www.ncbi.nlm.nih.gov/gene/?term=69054
1810009A15Rik	protein_coding	chr19:8888883-8890759	+	66276	150.84	164.917	178.947	158.056	255.084	245.25	202.306	196.574	RIKEN cDNA 1810009A15 gene	http://www.ncbi.nlm.nih.gov/gene/?term=66276
1810010H24Rik	protein_coding	chr11:107023269-107030443	+	69066	84.2927	89.2863	87.8852	75.0266	120.553	107.811	103.217	84.8373	RIKEN cDNA 1810010H24 gene	http://www.ncbi.nlm.nih.gov/gene/?term=69066
1810010K12Rik	lncRNA	chr2:19448268-19454997	+	74169	4.43646	9.45384	6.35315	8.00283	2.62072	0	2.06434	5.173	RIKEN cDNA 1810010K12 gene, transcript variant X1	http://www.ncbi.nlm.nih.gov/gene/?term=74169
1810012K16Rik	lncRNA	chr8:22398721-22399591	+	69108	4.43646	1.05043	0	5.00177	2.62072	2.46896	3.09651	0	RIKEN cDNA 1810012K16 gene	http://www.ncbi.nlm.nih.gov/gene/?term=69108
1810013A23Rik	lncRNA	chr17:28271708-28273163	+	69050	0	1.05043	1.05886	1.00035	0.873575	4.93791	3.09651	12.4152	RIKEN cDNA 1810013A23 gene	http://www.ncbi.nlm.nih.gov/gene/?term=69050
1810013D15Rik	lncRNA	chr3:157925208-157938355	+	69042	1.10911	1.05043	1.05886	2.00071	0.873575	0	0	1.0346	RIKEN cDNA 1810013D15 gene, transcript variant X3	http://www.ncbi.nlm.nih.gov/gene/?term=69042
1810013L24Rik	protein_coding	chr16:8830100-8858924	+	69053	1259.95	1155.47	1171.1	1084.38	1147	1021.32	1201.45	1072.88	RIKEN cDNA 1810013L24 gene	http://www.ncbi.nlm.nih.gov/gene/?term=69053
1810014B01Rik	transcribed_pseudogene	chr10:86685527-86689954	+	66263	35.4917	37.8154	28.5892	45.0159	27.9544	18.9287	24.7721	35.1764	RIKEN cDNA 1810014B01 gene	http://www.ncbi.nlm.nih.gov/gene/?term=66263
1810019D21Rik	lncRNA	chr8:106135400-106138723	+	69771	0	1.05043	0	3.00106	1.74715	0.822985	0	0	RIKEN cDNA 1810019D21 gene	http://www.ncbi.nlm.nih.gov/gene/?term=69771
1810019N24Rik	lncRNA	chr7:12948591-12961817	-	69086	1.10911	4.20171	2.11772	1.00035	5.24145	0.822985	1.03217	3.1038	RIKEN cDNA 1810019N24 gene	http://www.ncbi.nlm.nih.gov/gene/?term=69086
1810020O05Rik	protein_coding	chr6:87675590-87722747	-	613264	45.4737	51.4709	37.06	47.0166	71.6331	43.6182	26.8365	34.1418	Riken cDNA 1810020O05 gene	http://www.ncbi.nlm.nih.gov/gene/?term=613264
1810021B22Rik	lncRNA	chr15:89071198-89075854	-	69120	59.8922	73.5299	75.1789	74.0262	61.1502	55.14	62.9625	47.5916	RIKEN cDNA 1810021B22 gene	http://www.ncbi.nlm.nih.gov/gene/?term=69120
1810021M19Rik	lncRNA	chr2:165885729-165891068	+	105244357	6.65469	2.10085	2.11772	1.00035	4.36787	0	1.03217	1.0346	RIKEN cDNA 1810021M19 gene	http://www.ncbi.nlm.nih.gov/gene/?term=105244357
1810024B03Rik	protein_coding	chr2:127186284-127208280	-	329509	4.43646	7.35299	5.29429	12.0043	11.3565	16.4597	8.25737	9.31141	RIKEN cDNA 1810024B03 gene	http://www.ncbi.nlm.nih.gov/gene/?term=329509
1810030O07Rik	protein_coding	chrX:12654879-12673936	-	69155	324.971	330.884	325.069	338.12	352.924	409.024	328.231	343.487	RIKEN cDNA 1810030O07 gene	http://www.ncbi.nlm.nih.gov/gene/?term=69155
1810034E14Rik	lncRNA	chr13:64248700-64268145	+	66503	15.5276	5.25213	10.5886	5.00177	5.24145	17.2827	18.5791	9.31141	RIKEN cDNA 1810034E14 gene	http://www.ncbi.nlm.nih.gov/gene/?term=66503
1810037I17Rik	protein_coding	chr3:122924397-122926194	+	67704	540.139	519.961	591.901	644.228	666.538	850.144	738.003	755.259	RIKEN cDNA 1810037I17 gene	http://www.ncbi.nlm.nih.gov/gene/?term=67704
1810041H14Rik	lncRNA	chr14:121876811-121879408	-	78312	1.10911	0	2.11772	4.00142	0.873575	1.64597	1.03217	0	RIKEN cDNA 1810041H14 gene	http://www.ncbi.nlm.nih.gov/gene/?term=78312
1810044D09Rik	lncRNA	chr6:91440987-91441755	+	69798	6.65469	2.10085	0	3.00106	14.8508	10.6988	12.3861	8.27681	RIKEN cDNA 1810044D09 gene	http://www.ncbi.nlm.nih.gov/gene/?term=69798
1810055G02Rik	protein_coding	chr19:3708293-3717882	+	72056	372.663	403.364	363.188	376.133	393.109	432.067	358.164	407.633	RIKEN cDNA 1810055G02 gene	http://www.ncbi.nlm.nih.gov/gene/?term=72056
1810058I24Rik	protein_coding	chr6:35252710-35261639	+	67705	146.403	167.018	181.065	166.059	276.05	363.759	265.268	265.892	RIKEN cDNA 1810058I24 gene	http://www.ncbi.nlm.nih.gov/gene/?term=67705
1810062G17Rik	protein_coding	chr3:36475937-36482299	+	72282	1.10911	0	2.11772	3.00106	4.36787	9.87582	1.03217	4.1384	RIKEN cDNA 1810062G17 gene	http://www.ncbi.nlm.nih.gov/gene/?term=72282
1810062O18Rik	lncRNA	chr14:20546293-20570680	+	75602	15.5276	27.3111	36.0012	10.0035	25.3337	31.2734	12.3861	15.519	RIKEN cDNA 1810062O18 gene	http://www.ncbi.nlm.nih.gov/gene/?term=75602
1810073O08Rik	lncRNA	chr17:83917934-83921609	+	72285	0	3.15128	1.05886	2.00071	10.4829	10.6988	4.12869	0	RIKEN cDNA 1810073O08 gene	http://www.ncbi.nlm.nih.gov/gene/?term=72285
2010001A14Rik	lncRNA	chr11:57795499-57801467	-	76516	39.9281	55.6726	54.0017	41.0145	91.7254	66.6618	60.8981	46.557	RIKEN cDNA 2010001A14 gene	http://www.ncbi.nlm.nih.gov/gene/?term=76516
2010010A06Rik	lncRNA	chr18:75288660-75297329	-	100503117	1.10911	3.15128	3.17657	2.00071	0	0.822985	0	3.1038	RIKEN cDNA 2010010A06 gene	http://www.ncbi.nlm.nih.gov/gene/?term=100503117
2010106C02Rik	lncRNA	chr17:86285167-86287178	-	72104	1.10911	5.25213	1.05886	5.00177	0	0.822985	2.06434	1.0346	RIKEN cDNA 2010106C02 gene	http://www.ncbi.nlm.nih.gov/gene/?term=72104
2010204K13Rik	lncRNA	chrX:7411817-7422988	-	68355	106.475	101.891	147.181	143.051	126.668	58.4319	117.668	137.602	RIKEN cDNA 2010204K13 gene	http://www.ncbi.nlm.nih.gov/gene/?term=68355
2010308F09Rik	lncRNA	chrX:13234641-13247733	-	72122	1.10911	1.05043	2.11772	3.00106	1.74715	2.46896	3.09651	2.0692	RIKEN cDNA 2010308F09 gene	http://www.ncbi.nlm.nih.gov/gene/?term=72122
2010315B03Rik	protein_coding	chr9:124291802-124312719	-	630836	145.294	149.161	113.298	114.04	69.886	73.2457	88.7668	107.598	RIKEN cDNA 2010315B03 gene	http://www.ncbi.nlm.nih.gov/gene/?term=630836
2010320M18Rik	lncRNA	chr8:70776862-70777606	+	72093	57.674	66.1769	83.6497	106.038	157.243	137.439	135.214	107.598	RIKEN cDNA 2010320M18 gene	http://www.ncbi.nlm.nih.gov/gene/?term=72093
2010320O07Rik	lncRNA	chr18:38212112-38229163	+	69881	5.54557	9.45384	3.17657	6.00213	16.5979	1.64597	8.25737	2.0692	RIKEN cDNA 2010320O07 gene	http://www.ncbi.nlm.nih.gov/gene/?term=69881
2200002D01Rik	protein_coding	chr7:29247521-29248467	-	72275	7.7638	12.6051	5.29429	6.00213	51.5409	50.2021	12.3861	15.519	RIKEN cDNA 2200002D01 gene	http://www.ncbi.nlm.nih.gov/gene/?term=72275
2210016F16Rik	protein_coding	chr13:58380046-58385225	-	70153	212.95	225.842	224.478	205.073	337.2	353.884	313.78	279.342	RIKEN cDNA 2210016F16 gene	http://www.ncbi.nlm.nih.gov/gene/?term=70153
2210016L21Rik	protein_coding	chr5:114942154-114948540	+	72357	1822.28	1774.17	1829.71	1850.66	1810.92	1381.79	1597.8	1579.84	RIKEN cDNA 2210016L21 gene	http://www.ncbi.nlm.nih.gov/gene/?term=72357
2210406O10Rik	lncRNA	chr5:36447611-36464854	-	76710	54.3466	34.6641	32.8246	40.0142	110.944	37.8573	29.933	40.3494	RIKEN cDNA 2210406O10 gene	http://www.ncbi.nlm.nih.gov/gene/?term=76710
2210408F21Rik	lncRNA	chr6:31220351-31337395	+	73652	130.876	142.858	137.651	172.061	110.07	73.2457	129.021	133.464	RIKEN cDNA 2210408F21 gene	http://www.ncbi.nlm.nih.gov/gene/?term=73652
2210408I21Rik	protein_coding	chr13:77135531-77613785	+	72371	138.639	161.766	142.946	108.038	134.531	115.218	162.051	96.2179	RIKEN cDNA 2210408I21 gene	http://www.ncbi.nlm.nih.gov/gene/?term=72371
2210416O15Rik	lncRNA	chr11:88098058-88100107	+	70393	23.2914	40.9666	36.0012	42.0149	48.9202	37.0343	43.3512	32.0726	RIKEN cDNA 2210416O15 gene	http://www.ncbi.nlm.nih.gov/gene/?term=70393
2210418O10Rik	protein_coding	chr2:176226565-176261872	+	100504263	19.9641	15.7564	23.2949	15.0053	12.23	4.93791	8.25737	1.0346	RIKEN cDNA 2210418O10 gene	http://www.ncbi.nlm.nih.gov/gene/?term=100504263
2300009A05Rik	protein_coding	chr9:63394447-63399244	-	69478	118.675	122.9	121.769	99.0351	197.428	158.013	122.828	148.983	RIKEN cDNA 2300009A05 gene	http://www.ncbi.nlm.nih.gov/gene/?term=69478
2310001H17Rik	lncRNA	chr6:129232623-129238482	-	76432	0	4.20171	2.11772	0	11.3565	15.6367	3.09651	7.24221	RIKEN cDNA 2310001H17 gene	http://www.ncbi.nlm.nih.gov/gene/?term=76432
2310002D06Rik	lncRNA	chr12:80507206-80517954	+	69522	0	3.15128	0	0	4.36787	4.93791	2.06434	1.0346	RIKEN cDNA 2310002D06 gene	http://www.ncbi.nlm.nih.gov/gene/?term=69522
2310002F09Rik	lncRNA	chr7:43745466-43755936	-	100504720	0	1.05043	3.17657	7.00248	0	2.46896	4.12869	3.1038	RIKEN cDNA 2310002F09 gene	http://www.ncbi.nlm.nih.gov/gene/?term=100504720
2310009B15Rik	protein_coding	chr1:138851979-138856854	-	69549	96.493	94.5384	101.65	82.029	147.634	124.271	82.5737	116.91	RIKEN cDNA 2310009B15 gene	http://www.ncbi.nlm.nih.gov/gene/?term=69549
2310010J17Rik	lncRNA	chr7:90124836-90129936	-	78329	26.6188	43.0675	25.4126	35.0124	33.1958	38.6803	12.3861	27.9342	RIKEN cDNA 2310010J17 gene	http://www.ncbi.nlm.nih.gov/gene/?term=78329
2310011J03Rik	protein_coding	chr10:80318255-80320548	-	66374	633.305	747.904	672.375	694.246	836.011	742.333	647.172	698.356	RIKEN cDNA 2310011J03 gene	http://www.ncbi.nlm.nih.gov/gene/?term=66374
2310015A10Rik	lncRNA	chr12:80120546-80132844	-	69548	150.84	161.766	131.298	169.06	355.545	261.709	169.276	165.536	RIKEN cDNA 2310015A10 gene	http://www.ncbi.nlm.nih.gov/gene/?term=69548
2310015D24Rik	lncRNA	chr16:13514131-13521107	-	70100	0	5.25213	1.05886	4.00142	5.24145	0.822985	2.06434	1.0346	RIKEN cDNA 2310015D24 gene	http://www.ncbi.nlm.nih.gov/gene/?term=70100
2310016G11Rik	lncRNA	chr7:44668233-44678235	+	69578	6.65469	2.10085	4.23543	10.0035	4.36787	0	8.25737	2.0692	RIKEN cDNA 2310016G11 gene	http://www.ncbi.nlm.nih.gov/gene/?term=69578
2310020H05Rik	lncRNA	chr13:99076528-99087921	-	69603	0	1.05043	0	2.00071	0	0	3.09651	1.0346	RIKEN cDNA 2310020H05 gene	http://www.ncbi.nlm.nih.gov/gene/?term=69603
2310022A10Rik	protein_coding	chr7:27553243-27582099	+	66367	509.084	546.222	570.724	526.186	592.284	488.03	498.539	522.473	RIKEN cDNA 2310022A10 gene	http://www.ncbi.nlm.nih.gov/gene/?term=66367
2310022B05Rik	protein_coding	chr8:124635756-124663369	-	69551	1181.21	1582.99	1509.93	1364.48	1173.21	1398.25	1545.16	1595.35	RIKEN cDNA 2310022B05 gene	http://www.ncbi.nlm.nih.gov/gene/?term=69551
2310026I22Rik	lncRNA	chr18:32923799-32935528	-	69593	5.54557	6.30256	8.47086	8.00283	5.24145	0.822985	7.2252	0	RIKEN cDNA 2310026I22 gene, transcript variant X1	http://www.ncbi.nlm.nih.gov/gene/?term=69593
2310030G06Rik	protein_coding	chr9:50739691-50746527	-	66952	23.2914	15.7564	31.7657	14.005	14.8508	10.6988	11.3539	22.7612	RIKEN cDNA 2310030G06 gene	http://www.ncbi.nlm.nih.gov/gene/?term=66952
2310033P09Rik	protein_coding	chr11:59208361-59210736	+	67862	246.224	239.497	218.125	289.102	189.566	190.933	248.753	248.304	RIKEN cDNA 2310033P09 gene	http://www.ncbi.nlm.nih.gov/gene/?term=67862
2310034G01Rik	lncRNA	chr19:46348201-46348988	-	75579	7.7638	15.7564	5.29429	13.0046	26.2072	14.8137	8.25737	14.4844	RIKEN cDNA 2310034G01 gene	http://www.ncbi.nlm.nih.gov/gene/?term=75579
2310034O05Rik	lncRNA	chr5:100210692-100218049	+	69571	3.32734	2.10085	1.05886	3.00106	0	0	6.19303	2.0692	RIKEN cDNA 2310034O05 gene	http://www.ncbi.nlm.nih.gov/gene/?term=69571
2310039H08Rik	protein_coding	chr17:46772635-46773407	+	67101	27.7279	38.8658	33.8834	53.0188	167.726	134.97	75.3485	56.903	RIKEN cDNA 2310039H08 gene	http://www.ncbi.nlm.nih.gov/gene/?term=67101
2310040G24Rik	lncRNA	chr6:86483376-86488227	-	381792	12.2003	8.40341	8.47086	15.0053	3.4943	18.1057	7.2252	16.5536	RIKEN cDNA 2310040G24 gene	http://www.ncbi.nlm.nih.gov/gene/?term=381792
2310043M15Rik	lncRNA	chr16:93792136-93794901	-	102633000	6.65469	21.0085	10.5886	13.0046	5.24145	13.1678	18.5791	22.7612	RIKEN cDNA 2310043M15 gene	http://www.ncbi.nlm.nih.gov/gene/?term=102633000
2310047D07Rik	lncRNA	chr5:149228988-149237977	+	69657	4.43646	14.706	14.824	12.0043	6.9886	4.93791	21.6756	11.3806	RIKEN cDNA 2310047D07 gene, transcript variant X1	http://www.ncbi.nlm.nih.gov/gene/?term=69657
2310047K21Rik	lncRNA	chr2:104816922-104830673	+	115489467	72.0925	78.782	78.3555	75.0266	65.5181	76.5376	52.6408	73.4567	RIKEN cDNA 2310047K21 gene	http://www.ncbi.nlm.nih.gov/gene/?term=115489467
2310057M21Rik	protein_coding	chr7:131340862-131362843	-	68277	374.881	350.843	435.19	380.135	333.706	291.337	376.743	402.46	RIKEN cDNA 2310057M21 gene	http://www.ncbi.nlm.nih.gov/gene/?term=68277
2310061I04Rik	protein_coding	chr17:35892677-35897378	-	69662	645.505	709.038	721.082	775.275	578.307	538.232	804.062	841.13	RIKEN cDNA 2310061I04 gene	http://www.ncbi.nlm.nih.gov/gene/?term=69662
2310065F04Rik	lncRNA	chr11:67112461-67120080	-	74184	2.21823	0	0	2.00071	1.74715	0	0	1.0346	RIKEN cDNA 2310065F04 gene	http://www.ncbi.nlm.nih.gov/gene/?term=74184
2310067E19Rik	misc_RNA	chr4:82450058-82498232	-	76455	107.584	97.6897	97.4149	81.0287	38.4373	98.7582	125.925	115.875	RIKEN cDNA 2310067E19 gene	http://www.ncbi.nlm.nih.gov/gene/?term=76455
2310068J16Rik	lncRNA	chr15:99972167-99973287	-	70281	13.3094	21.0085	19.0594	16.0057	18.3451	52.6711	22.7078	15.519	RIKEN cDNA 2310068J16 gene	http://www.ncbi.nlm.nih.gov/gene/?term=70281
2310069G16Rik	lncRNA	chr15:44787763-44805829	+	69659	29.9461	28.3615	37.06	27.0096	9.60932	9.05284	20.6434	27.9342	RIKEN cDNA 2310069G16 gene	http://www.ncbi.nlm.nih.gov/gene/?term=69659
2310075C17Rik	lncRNA	chr9:112227456-112228242	+	70194	13.3094	7.35299	2.11772	2.00071	14.8508	3.29194	9.28954	2.0692	RIKEN cDNA 2310075C17 gene	http://www.ncbi.nlm.nih.gov/gene/?term=70194
2310075K07Rik	misc_RNA	chr10:45064061-45067120	-	100125933	22.1823	21.0085	13.7651	13.0046	35.8166	36.2113	15.4826	16.5536	RIKEN cDNA 2310075K07 gene	http://www.ncbi.nlm.nih.gov/gene/?term=100125933
2410002F23Rik	protein_coding	chr7:44246711-44252319	+	668661	926.111	1058.83	1026.03	967.343	1210.77	1267.4	899.022	1033.57	RIKEN cDNA 2410002F23 gene	http://www.ncbi.nlm.nih.gov/gene/?term=668661
2410004B18Rik	protein_coding	chr3:145938014-145944829	+	66421	464.719	501.054	501.898	571.202	420.19	404.086	486.153	488.332	RIKEN cDNA 2410004B18 gene	http://www.ncbi.nlm.nih.gov/gene/?term=66421
2410004I01Rik	lncRNA	chr11:102958300-102964154	-	69739	0	3.15128	8.47086	2.00071	0	1.64597	4.12869	1.0346	RIKEN cDNA 2410004I01 gene	http://www.ncbi.nlm.nih.gov/gene/?term=69739
2410004P03Rik	protein_coding	chr12:17004958-17011758	-	73667	31.0552	39.9162	44.472	44.0156	96.9668	95.4663	57.8016	61.0414	RIKEN cDNA 2410004P03 gene	http://www.ncbi.nlm.nih.gov/gene/?term=73667
2410006H16Rik	lncRNA	chr11:62602877-62604806	+	69221	175.24	141.808	171.535	170.06	422.81	405.732	226.046	253.477	RIKEN cDNA 2410006H16 gene	http://www.ncbi.nlm.nih.gov/gene/?term=69221
2410018L13Rik	lncRNA	chr12:22953997-23010243	-	69732	45.4737	50.4205	44.472	28.0099	8.73575	16.4597	21.6756	17.5882	RIKEN cDNA 2410018L13 gene	http://www.ncbi.nlm.nih.gov/gene/?term=69732
2410021H03Rik	lncRNA	chr17:69275362-69277206	-	69750	6.65469	21.0085	10.5886	16.0057	2.62072	4.93791	16.5147	6.2076	RIKEN cDNA 2410021H03 gene	http://www.ncbi.nlm.nih.gov/gene/?term=69750
2410022M11Rik	lncRNA	chr14:56811989-56813899	+	100503842	69.8742	116.597	124.945	107.038	178.209	167.889	103.217	96.2179	RIKEN cDNA 2410022M11 gene	http://www.ncbi.nlm.nih.gov/gene/?term=100503842
2410080I02Rik	lncRNA	chr19:23134498-23137111	+	102636896	43.2555	42.0171	45.5309	39.0138	29.7015	25.5125	42.319	34.1418	RIKEN cDNA 2410080I02 gene	http://www.ncbi.nlm.nih.gov/gene/?term=102636896
2410137M14Rik	protein_coding	chr17:36977701-36981237	-	76797	3.32734	2.10085	3.17657	4.00142	3.4943	4.93791	4.12869	8.27681	RIKEN cDNA 2410137M14 gene	http://www.ncbi.nlm.nih.gov/gene/?term=76797
2500002B13Rik	lncRNA	chr8:57487963-57510262	+	78353	4.43646	7.35299	7.412	6.00213	3.4943	7.40687	5.16086	3.1038	RIKEN cDNA 2500002B13 gene	http://www.ncbi.nlm.nih.gov/gene/?term=78353
2500004C02Rik	lncRNA	chr2:153341157-153345810	-	72326	69.8742	69.3282	77.2966	69.0244	78.6217	33.7424	53.6729	49.6608	RIKEN cDNA 2500004C02 gene	http://www.ncbi.nlm.nih.gov/gene/?term=72326
2510002D24Rik	protein_coding	chr16:18836580-18840113	+	72307	228.478	216.388	191.653	263.093	244.601	208.215	217.788	237.958	RIKEN cDNA 2510002D24 gene	http://www.ncbi.nlm.nih.gov/gene/?term=72307
2510003B16Rik	lncRNA	chr4:116123840-116138841	+	76786	0	2.10085	2.11772	5.00177	0.873575	3.29194	5.16086	2.0692	RIKEN cDNA 2510003B16 gene	http://www.ncbi.nlm.nih.gov/gene/?term=76786
2510009E07Rik	protein_coding	chr16:21649045-21694665	-	72190	1410.79	1533.62	1388.16	1355.48	1264.06	1135.72	1160.16	1256.01	RIKEN cDNA 2510009E07 gene	http://www.ncbi.nlm.nih.gov/gene/?term=72190
2510039O18Rik	protein_coding	chr4:147939519-147947316	+	77034	795.235	822.484	930.736	866.307	1277.17	1695.35	1101.33	1114.27	RIKEN cDNA 2510039O18 gene	http://www.ncbi.nlm.nih.gov/gene/?term=77034
2600006K01Rik	lncRNA	chr2:29868351-29870411	-	70319	13.3094	29.4119	13.7651	36.0128	55.9088	58.4319	29.933	34.1418	RIKEN cDNA 2600006K01 gene	http://www.ncbi.nlm.nih.gov/gene/?term=70319
2600014E21Rik	lncRNA	chr2:75137655-75322407	+	102635707	39.9281	31.5128	31.7657	33.0117	23.5865	18.9287	39.2225	39.3148	RIKEN cDNA 2600014E21 gene, transcript variant X7	http://www.ncbi.nlm.nih.gov/gene/?term=102635707
2610001J05Rik	protein_coding	chr6:13867735-13871518	-	66520	248.442	264.708	226.596	253.09	298.763	412.316	268.365	252.443	RIKEN cDNA 2610001J05 gene	http://www.ncbi.nlm.nih.gov/gene/?term=66520
2610002M06Rik	protein_coding	chrX:107782751-107816334	-	67028	901.71	845.594	758.142	777.275	435.914	342.362	652.332	582.48	RIKEN cDNA 2610002M06 gene	http://www.ncbi.nlm.nih.gov/gene/?term=67028
2610005L07Rik	transcribed_pseudogene	chr8:20385782-20424814	-	381598	167.476	196.43	174.711	153.054	145.887	141.553	154.826	145.879	RIKEN cDNA 2610005L07 gene	http://www.ncbi.nlm.nih.gov/gene/?term=381598
2610008E11Rik	protein_coding	chr10:79064374-79097600	-	72128	409.263	286.767	365.306	344.122	214.899	250.187	294.169	290.723	RIKEN cDNA 2610008E11 gene	http://www.ncbi.nlm.nih.gov/gene/?term=72128
2610020C07Rik	lncRNA	chr16:11203383-11225796	+	69918	24.4005	37.8154	25.4126	31.011	37.5637	37.8573	34.0617	32.0726	RIKEN cDNA 2610020C07 gene	http://www.ncbi.nlm.nih.gov/gene/?term=69918
2610027K06Rik	lncRNA	chr11:85791660-85832388	-	69909	7.7638	5.25213	2.11772	4.00142	6.9886	14.8137	3.09651	4.1384	RIKEN cDNA 2610027K06 gene	http://www.ncbi.nlm.nih.gov/gene/?term=69909
2610028E06Rik	lncRNA	chr4:125887851-125922403	-	72395	22.1823	13.6555	12.7063	18.0064	18.3451	8.22985	18.5791	14.4844	RIKEN cDNA 2610028E06 gene	http://www.ncbi.nlm.nih.gov/gene/?term=72395
2610028H24Rik	protein_coding	chr10:76449049-76461218	+	76964	7.7638	8.40341	12.7063	9.00319	13.1036	5.7609	3.09651	10.346	RIKEN cDNA 2610028H24 gene	http://www.ncbi.nlm.nih.gov/gene/?term=76964
2610035D17Rik	lncRNA	chr11:113043906-113201838	-	72386	191.877	144.959	175.77	157.056	221.888	213.153	201.273	240.027	RIKEN cDNA 2610035D17 gene	http://www.ncbi.nlm.nih.gov/gene/?term=72386
2610035F20Rik	lncRNA	chr14:122470377-122475199	-	69248	37.7099	52.5213	68.8257	59.0209	95.2197	156.367	68.1233	80.6989	RIKEN cDNA 2610035F20 gene	http://www.ncbi.nlm.nih.gov/gene/?term=69248
2610037D02Rik	lncRNA	chr15:96190474-96197974	-	70040	3.32734	3.15128	1.05886	0	0	0.822985	1.03217	1.0346	RIKEN cDNA 2610037D02 gene	http://www.ncbi.nlm.nih.gov/gene/?term=70040
2610042L04Rik	protein_coding	chr14:4333878-4354687	+	554327	2.21823	4.20171	3.17657	2.00071	0.873575	0.822985	3.09651	7.24221	RIKEN cDNA 2610042L04 gene	http://www.ncbi.nlm.nih.gov/gene/?term=554327
2610044O15Rik8	protein_coding	chr8:129216354-129234046	-	72139	89.8383	70.3786	93.1795	99.0351	70.7596	89.7054	98.0563	79.6643	RIKEN cDNA 2610044O15 gene	http://www.ncbi.nlm.nih.gov/gene/?term=72139
2610203C22Rik	lncRNA	chr1:9560832-9631092	-	72481	15.5276	17.8573	11.6474	13.0046	9.60932	15.6367	39.2225	18.6228	RIKEN cDNA 2610203C22 gene	http://www.ncbi.nlm.nih.gov/gene/?term=72481
2610300M13Rik	lncRNA	chr6:66451943-66466483	-	72484	2.21823	1.05043	3.17657	2.00071	0	3.29194	0	0	RIKEN cDNA 2610300M13 gene, transcript variant X1	http://www.ncbi.nlm.nih.gov/gene/?term=72484
2610301B20Rik	protein_coding	chr4:10874044-10899425	+	67157	410.373	431.725	429.896	435.154	359.039	314.38	379.839	372.456	RIKEN cDNA 2610301B20 gene	http://www.ncbi.nlm.nih.gov/gene/?term=67157
2610306M01Rik	lncRNA	chr6:86848407-86849440	-	67170	74.3107	71.429	84.7086	73.0259	76.001	55.14	70.1877	67.2491	RIKEN cDNA 2610306M01 gene	http://www.ncbi.nlm.nih.gov/gene/?term=67170
2610307P16Rik	lncRNA	chr13:28460034-28885422	-	72518	3.32734	1.05043	5.29429	4.00142	16.5979	9.87582	5.16086	8.27681	RIKEN cDNA 2610307P16 gene	http://www.ncbi.nlm.nih.gov/gene/?term=72518
2610316D01Rik	lncRNA	chr3:45280439-45378260	-	72511	58.7831	44.1179	57.1783	66.0234	35.8166	23.8666	36.126	46.557	RIKEN cDNA 2610316D01 gene	http://www.ncbi.nlm.nih.gov/gene/?term=72511
2610318N02Rik	protein_coding	chr16:17113398-17125202	-	70458	19.9641	17.8573	18.0006	14.005	14.8508	12.3448	22.7078	23.7958	RIKEN cDNA 2610318N02 gene	http://www.ncbi.nlm.nih.gov/gene/?term=70458
2610507B11Rik	protein_coding	chr11:78261650-78290625	+	72503	6481.67	6774.2	6489.74	6317.24	6681.1	6270.32	6604.87	6434.18	RIKEN cDNA 2610507B11 gene	http://www.ncbi.nlm.nih.gov/gene/?term=72503
2610507I01Rik	lncRNA	chr11:59197793-59202431	-	72203	316.098	325.632	296.48	313.111	312.74	200.808	316.877	252.443	RIKEN cDNA 2610507I01 gene	http://www.ncbi.nlm.nih.gov/gene/?term=72203
2610524H06Rik	protein_coding	chr5:114821937-114823468	-	330173	158.603	133.404	140.828	136.048	182.577	172.827	144.504	117.944	RIKEN cDNA 2610524H06 gene	http://www.ncbi.nlm.nih.gov/gene/?term=330173
2610528A11Rik	protein_coding	chr14:37102140-37110101	-	70045	1.10911	7.35299	0	10.0035	3.4943	4.93791	4.12869	8.27681	RIKEN cDNA 2610528A11 gene	http://www.ncbi.nlm.nih.gov/gene/?term=70045
2610528J11Rik	protein_coding	chr4:118526962-118530217	+	66451	0	0	4.23543	4.00142	1.74715	0	0	0	RIKEN cDNA 2610528J11 gene	http://www.ncbi.nlm.nih.gov/gene/?term=66451
2700003A03Rik	lncRNA	chr1:90272872-90290770	+	102638195	3.32734	5.25213	2.11772	3.00106	4.36787	3.29194	2.06434	1.0346	RIKEN cDNA 2700003A03 gene, transcript variant X5	http://www.ncbi.nlm.nih.gov/gene/?term=102638195
2700012I20Rik	lncRNA	chr9:57075203-57076049	-	72588	4.43646	3.15128	2.11772	1.00035	3.4943	6.58388	3.09651	1.0346	RIKEN cDNA 2700012I20 gene	http://www.ncbi.nlm.nih.gov/gene/?term=72588
2700038G22Rik	lncRNA	chr5:23850597-23855033	+	67194	1.10911	7.35299	12.7063	5.00177	9.60932	21.3976	10.3217	13.4498	RIKEN cDNA 2700038G22 gene	http://www.ncbi.nlm.nih.gov/gene/?term=67194
2700046A07Rik	lncRNA	chr18:62751674-62756347	-	78449	8.87292	9.45384	13.7651	8.00283	29.7015	17.2827	5.16086	10.346	RIKEN cDNA 2700046A07 gene	http://www.ncbi.nlm.nih.gov/gene/?term=78449
2700046G09Rik	lncRNA	chr19:32389216-32391184	+	67188	37.7099	34.6641	25.4126	32.0113	43.6787	24.6896	20.6434	35.1764	RIKEN cDNA 2700046G09 gene	http://www.ncbi.nlm.nih.gov/gene/?term=67188
2700049A03Rik	protein_coding	chr12:71136848-71309964	+	76967	137.53	102.942	113.298	111.039	98.714	120.979	117.668	110.702	RIKEN cDNA 2700049A03 gene	http://www.ncbi.nlm.nih.gov/gene/?term=76967
2700054A10Rik	lncRNA	chr17:13487021-13554094	-	72578	79.8563	56.723	63.5315	64.0227	51.5409	37.8573	55.7373	54.8338	RIKEN cDNA 2700054A10 gene	http://www.ncbi.nlm.nih.gov/gene/?term=72578
2700062C07Rik	protein_coding	chr18:24470871-24477767	+	68046	150.84	144.959	137.651	139.049	153.749	148.96	124.893	138.637	RIKEN cDNA 2700062C07 gene	http://www.ncbi.nlm.nih.gov/gene/?term=68046
2700069I18Rik	lncRNA	chr3:5177824-5220823	-	72608	9.98203	5.25213	1.05886	6.00213	4.36787	5.7609	10.3217	9.31141	RIKEN cDNA 2700069I18 gene	http://www.ncbi.nlm.nih.gov/gene/?term=72608
2700070H01Rik	lncRNA	chr14:63055073-63058149	+	72609	0	4.20171	1.05886	2.00071	0	0	1.03217	1.0346	RIKEN cDNA 2700070H01 gene	http://www.ncbi.nlm.nih.gov/gene/?term=72609
2700081O15Rik	protein_coding	chr19:7417625-7425908	+	108899	1536.12	1425.43	1409.34	1541.55	1096.34	1343.93	1374.85	1366.71	RIKEN cDNA 2700081O15 gene	http://www.ncbi.nlm.nih.gov/gene/?term=108899
2700097O09Rik	protein_coding	chr12:55045661-55080234	-	72658	41.0373	45.1684	43.4132	31.011	29.7015	39.5033	43.3512	47.5916	RIKEN cDNA 2700097O09 gene	http://www.ncbi.nlm.nih.gov/gene/?term=72658
2700099C18Rik	transcribed_pseudogene	chr17:94750100-94775129	+	77022	32.1643	39.9162	22.236	31.011	23.5865	38.6803	34.0617	27.9342	RIKEN cDNA 2700099C18 gene	http://www.ncbi.nlm.nih.gov/gene/?term=77022
2810001G20Rik	lncRNA	chr11:64079484-64083259	+	66456	135.312	102.942	102.709	131.046	211.405	106.165	112.507	116.91	RIKEN cDNA 2810001G20 gene	http://www.ncbi.nlm.nih.gov/gene/?term=66456
2810002D19Rik	lncRNA	chr2:94406707-94411682	+	66457	52.1284	30.4624	38.1189	40.0142	19.2186	21.3976	36.126	35.1764	RIKEN cDNA 2810002D19 gene	http://www.ncbi.nlm.nih.gov/gene/?term=66457
2810004N23Rik	protein_coding	chr8:124839355-124863029	-	66523	219.605	184.875	195.889	190.067	182.577	178.588	165.147	167.605	RIKEN cDNA 2810004N23 gene	http://www.ncbi.nlm.nih.gov/gene/?term=66523
2810006K23Rik	protein_coding	chr5:124328089-124341852	+	72650	155.276	150.211	147.181	183.065	80.3689	75.7146	132.118	129.325	RIKEN cDNA 2810006K23 gene	http://www.ncbi.nlm.nih.gov/gene/?term=72650
2810013P06Rik	lncRNA	chr8:123042575-123044602	+	100503178	245.114	254.203	275.303	315.112	340.694	198.339	193.016	211.059	RIKEN cDNA 2810013P06 gene	http://www.ncbi.nlm.nih.gov/gene/?term=100503178
2810021J22Rik	protein_coding	chr11:58860484-58884529	+	69944	169.695	143.908	134.475	185.066	120.553	117.687	131.086	111.737	RIKEN cDNA 2810021J22 gene	http://www.ncbi.nlm.nih.gov/gene/?term=69944
2810025M15Rik	lncRNA	chr1:157412352-157420236	+	69953	196.313	272.061	219.184	240.085	266.44	533.294	332.359	342.453	RIKEN cDNA 2810025M15 gene	http://www.ncbi.nlm.nih.gov/gene/?term=69953
2810029C07Rik	lncRNA	chr12:111572317-111574402	-	100504687	123.112	101.891	136.593	134.047	145.887	160.482	134.182	126.221	RIKEN cDNA 2810029C07 gene	http://www.ncbi.nlm.nih.gov/gene/?term=100504687
2810030D12Rik	lncRNA	chr8:13200782-13201790	+	78335	1.10911	0	2.11772	3.00106	0	1.64597	1.03217	0	RIKEN cDNA 2810030D12 gene	http://www.ncbi.nlm.nih.gov/gene/?term=78335
2810032G03Rik	lncRNA	chr12:5375720-5416132	+	72669	200.75	165.967	196.947	216.077	55.9088	47.7331	150.697	129.325	RIKEN cDNA 2810032G03 gene	http://www.ncbi.nlm.nih.gov/gene/?term=72669
2810039B14Rik	misc_RNA	chr15:75645021-75647437	+	72665	15.5276	37.8154	14.824	15.0053	20.9658	9.87582	23.7399	19.6574	RIKEN cDNA 2810039B14 gene	http://www.ncbi.nlm.nih.gov/gene/?term=72665
2810047C21Rik1	lncRNA	chr7:8078320-8093054	-	105242405	2.21823	0	1.05886	2.00071	0.873575	2.46896	2.06434	1.0346	RIKEN cDNA 2810047C21 gene 1, transcript variant X4	http://www.ncbi.nlm.nih.gov/gene/?term=105242405
2810049E08Rik	lncRNA	chr13:83891208-83928710	+	72677	33.2734	28.3615	23.2949	32.0113	39.3109	52.6711	29.933	23.7958	RIKEN cDNA 2810049E08 gene	http://www.ncbi.nlm.nih.gov/gene/?term=72677
2810403D21Rik	lncRNA	chrX:108834478-108886896	+	69964	8.87292	3.15128	3.17657	2.00071	24.4601	9.87582	19.6113	8.27681	RIKEN cDNA 2810403D21 gene	http://www.ncbi.nlm.nih.gov/gene/?term=69964
2810404M03Rik	lncRNA	chr8:41827267-42046202	+	69966	2.21823	0	2.11772	0	0	1.64597	0	1.0346	RIKEN cDNA 2810404M03 gene	http://www.ncbi.nlm.nih.gov/gene/?term=69966
2810405F15Rik	lncRNA	chr2:116074548-116076096	-	69974	19.9641	14.706	10.5886	5.00177	6.11502	2.46896	11.3539	5.173	RIKEN cDNA 2810405F15 gene	http://www.ncbi.nlm.nih.gov/gene/?term=69974
2810407A14Rik	lncRNA	chr16:87823950-87872183	+	100039901	11.0911	10.5043	15.8829	8.00283	4.36787	6.58388	3.09651	7.24221	RIKEN cDNA 2810407A14 gene, transcript variant X6	http://www.ncbi.nlm.nih.gov/gene/?term=100039901
2810408A11Rik	protein_coding	chr11:69897352-69901039	-	70419	3.32734	6.30256	10.5886	8.00283	15.7243	23.8666	11.3539	13.4498	RIKEN cDNA 2810408A11 gene	http://www.ncbi.nlm.nih.gov/gene/?term=70419
2810408B13Rik	misc_RNA	chr13:62219625-62238787	+	76371	8.87292	7.35299	3.17657	4.00142	0	1.64597	0	8.27681	RIKEN cDNA 2810408B13 gene	http://www.ncbi.nlm.nih.gov/gene/?term=76371
2810408I11Rik	lncRNA	chr1:64679869-64690659	-	69941	4.43646	1.05043	3.17657	5.00177	5.24145	3.29194	4.12869	4.1384	RIKEN cDNA 2810408I11 gene	http://www.ncbi.nlm.nih.gov/gene/?term=69941
2810410L24Rik	lncRNA	chr11:120186650-120189856	-	100042332	98.7112	66.1769	69.8846	69.0244	87.3575	80.6525	72.252	88.9757	RIKEN cDNA 2810410L24 gene	http://www.ncbi.nlm.nih.gov/gene/?term=100042332
2810414N06Rik	lncRNA	chr1:151748950-151755018	-	102640772	16.6367	24.1598	20.1183	19.0067	15.7243	13.9907	16.5147	28.9688	RIKEN cDNA 2810414N06 gene	http://www.ncbi.nlm.nih.gov/gene/?term=102640772
2810429I04Rik	lncRNA	chr13:3478232-3501393	+	76937	28.837	16.8068	12.7063	10.0035	20.9658	8.22985	14.4504	14.4844	RIKEN cDNA 2810429I04 gene	http://www.ncbi.nlm.nih.gov/gene/?term=76937
2810433D01Rik	lncRNA	chr11:102619507-102624416	-	77132	0	1.05043	0	7.00248	5.24145	4.93791	1.03217	5.173	RIKEN cDNA 2810433D01 gene	http://www.ncbi.nlm.nih.gov/gene/?term=77132
2810442N19Rik	lncRNA	chr1:162004969-162016485	+	72753	1.10911	5.25213	3.17657	0	0.873575	4.93791	0	0	RIKEN cDNA 2810442N19 gene	http://www.ncbi.nlm.nih.gov/gene/?term=72753
2810454H06Rik	lncRNA	chr6:134897961-134900785	+	72813	22.1823	18.9077	18.0006	8.00283	25.3337	13.9907	6.19303	16.5536	RIKEN cDNA 2810454H06 gene	http://www.ncbi.nlm.nih.gov/gene/?term=72813
2810459M11Rik	protein_coding	chr1:86045863-86055456	+	72792	239.569	191.178	228.713	251.089	397.477	425.483	450.027	531.785	RIKEN cDNA 2810459M11 gene	http://www.ncbi.nlm.nih.gov/gene/?term=72792
2900005J15Rik	lncRNA	chr5:25100975-25103007	+	67261	23.2914	15.7564	13.7651	24.0085	25.3337	50.2021	11.3539	21.7266	RIKEN cDNA 2900005J15 gene	http://www.ncbi.nlm.nih.gov/gene/?term=67261
2900009J06Rik	lncRNA	chr1:127753617-127774054	-	100502745	7.7638	3.15128	7.412	5.00177	10.4829	6.58388	5.16086	13.4498	RIKEN cDNA 2900009J06 gene	http://www.ncbi.nlm.nih.gov/gene/?term=100502745
2900024J01Rik	lncRNA	chr1:180777961-180792629	+	102634584	7.7638	6.30256	11.6474	5.00177	68.1388	18.1057	8.25737	16.5536	RIKEN cDNA 2900024J01 gene, transcript variant X1	http://www.ncbi.nlm.nih.gov/gene/?term=102634584
2900026A02Rik	protein_coding	chr5:113086323-113221292	-	243219	1858.88	1638.67	1818.06	1760.62	1706.09	2392.42	1730.95	1785.72	RIKEN cDNA 2900026A02 gene	http://www.ncbi.nlm.nih.gov/gene/?term=243219
2900040C04Rik	lncRNA	chr14:76251462-76252330	+	72893	1.10911	22.059	15.8829	44.0156	0	0	20.6434	12.4152	RIKEN cDNA 2900040C04 gene	http://www.ncbi.nlm.nih.gov/gene/?term=72893
2900041M22Rik	lncRNA	chr11:117611247-117613417	+	78403	5.54557	16.8068	10.5886	11.0039	13.9772	5.7609	13.4182	8.27681	RIKEN cDNA 2900041M22 gene	http://www.ncbi.nlm.nih.gov/gene/?term=78403
2900052L18Rik	lncRNA	chr11:120225529-120231617	-	102640779	174.131	190.127	169.417	174.062	199.175	209.038	159.987	183.124	RIKEN cDNA 2900052L18 gene	http://www.ncbi.nlm.nih.gov/gene/?term=102640779
2900052N01Rik	lncRNA	chr9:46913603-46927366	+	73040	444.755	485.297	388.601	453.16	248.095	209.861	396.354	263.823	RIKEN cDNA 2900052N01 gene	http://www.ncbi.nlm.nih.gov/gene/?term=73040
2900060L22Rik	misc_RNA	chr6:96022634-96121422	-	102634502	53.2375	42.0171	83.6497	36.0128	11.3565	41.1493	63.9946	45.5224	RIKEN cDNA 2900060L22 gene, transcript variant X3	http://www.ncbi.nlm.nih.gov/gene/?term=102634502
2900060N12Rik	lncRNA	chr12:24795858-24831317	-	102641621	42.1464	66.1769	44.472	43.0152	40.1844	23.8666	39.2225	38.2802	RIKEN cDNA 2900060N12 gene	http://www.ncbi.nlm.nih.gov/gene/?term=102641621
2900076A07Rik	lncRNA	chr7:81523550-81531498	+	100504421	43.2555	39.9162	57.1783	25.0089	36.6901	37.0343	43.3512	34.1418	RIKEN cDNA 2900076A07 gene	http://www.ncbi.nlm.nih.gov/gene/?term=100504421
2900079G21Rik	lncRNA	chr9:112234277-112348925	+	620760	176.349	118.698	213.889	180.064	113.565	131.678	139.343	168.64	RIKEN cDNA 2900079G21 gene	http://www.ncbi.nlm.nih.gov/gene/?term=620760
2900089D17Rik	lncRNA	chr5:144241781-144256155	-	67277	16.6367	11.5547	19.0594	19.0067	31.4487	27.1585	29.933	27.9342	RIKEN cDNA 2900089D17 gene, transcript variant X4	http://www.ncbi.nlm.nih.gov/gene/?term=67277
2900092D14Rik	lncRNA	chr1:42700336-42703176	+	73100	319.425	284.666	288.009	267.095	184.324	125.917	200.241	249.339	RIKEN cDNA 2900092D14 gene	http://www.ncbi.nlm.nih.gov/gene/?term=73100
2900093K20Rik	lncRNA	chr2:163419771-163420361	+	108168734	25.5096	12.6051	10.5886	16.0057	32.3223	18.1057	20.6434	22.7612	RIKEN cDNA 2900093K20 gene	http://www.ncbi.nlm.nih.gov/gene/?term=108168734
3000002C10Rik	transcribed_pseudogene	chr9:109830153-109831431	-	378954	48.8011	34.6641	30.7069	29.0103	39.3109	33.7424	37.1582	33.1072	RIKEN cDNA 3000002C10 gene	http://www.ncbi.nlm.nih.gov/gene/?term=378954
3010001F23Rik	lncRNA	chrX:152368572-152416702	+	75693	22.1823	3.15128	9.52972	8.00283	5.24145	6.58388	11.3539	7.24221	RIKEN cDNA 3010001F23 gene	http://www.ncbi.nlm.nih.gov/gene/?term=75693
3010003L21Rik	lncRNA	chr6:148944857-148947129	+	109163	0	1.05043	2.11772	2.00071	14.8508	10.6988	3.09651	6.2076	RIKEN cDNA 3010003L21 gene	http://www.ncbi.nlm.nih.gov/gene/?term=109163
3110006O06Rik	lncRNA	chr13:78171288-78182973	+	73093	4.43646	12.6051	1.05886	5.00177	1.74715	11.5218	2.06434	3.1038	RIKEN cDNA 3110006O06 gene	http://www.ncbi.nlm.nih.gov/gene/?term=73093
3110009E18Rik	protein_coding	chr1:120121082-120188190	+	73103	7.7638	10.5043	11.6474	17.006	20.0922	8.22985	20.6434	12.4152	RIKEN cDNA 3110009E18 gene	http://www.ncbi.nlm.nih.gov/gene/?term=73103
3110021A11Rik	lncRNA	chr6:119848193-119849029	+	67289	4.43646	4.20171	5.29429	3.00106	3.4943	4.93791	10.3217	13.4498	RIKEN cDNA 3110021A11 gene	http://www.ncbi.nlm.nih.gov/gene/?term=67289
3110039M20Rik	lncRNA	chr12:49389652-49407346	+	67293	58.7831	31.5128	39.1777	46.0163	18.3451	38.6803	24.7721	20.692	RIKEN cDNA 3110039M20 gene	http://www.ncbi.nlm.nih.gov/gene/?term=67293
3110040N11Rik	protein_coding	chr7:81780283-81789499	-	67290	145.294	134.455	123.886	133.047	153.749	130.032	135.214	140.706	RIKEN cDNA 3110040N11 gene	http://www.ncbi.nlm.nih.gov/gene/?term=67290
3110045C21Rik	lncRNA	chr1:169969409-169972396	+	67303	5.54557	15.7564	4.23543	6.00213	8.73575	0.822985	9.28954	11.3806	RIKEN cDNA 3110045C21 gene	http://www.ncbi.nlm.nih.gov/gene/?term=67303
3110053B16Rik	misc_RNA	chr12:20892176-20921311	-	382686	176.349	155.463	163.064	147.052	116.185	121.802	142.44	171.744	RIKEN cDNA 3110053B16 gene	http://www.ncbi.nlm.nih.gov/gene/?term=382686
3110056K07Rik	lncRNA	chr12:70991615-71015823	-	73204	76.5289	79.8324	66.708	54.0191	48.9202	39.5033	55.7373	49.6608	RIKEN cDNA 3110056K07 gene	http://www.ncbi.nlm.nih.gov/gene/?term=73204
3110067G11Rik	lncRNA	chr3:152483560-152489567	-	73187	9.98203	3.15128	2.11772	4.00142	0.873575	1.64597	8.25737	3.1038	RIKEN cDNA 3110067G11 gene	http://www.ncbi.nlm.nih.gov/gene/?term=73187
3110070M22Rik	lncRNA	chr13:119487257-119488384	-	67304	25.5096	27.3111	18.0006	30.0106	32.3223	37.0343	16.5147	22.7612	RIKEN cDNA 3110070M22 gene	http://www.ncbi.nlm.nih.gov/gene/?term=67304
3110082I17Rik	protein_coding	chr5:139359739-139460534	-	73212	201.859	141.808	176.829	205.073	345.062	460.049	220.885	215.197	RIKEN cDNA 3110082I17 gene	http://www.ncbi.nlm.nih.gov/gene/?term=73212
3110082J24Rik	protein_coding	chr5:30103584-30106086	-	433868	51.0193	63.0256	51.884	45.0159	41.058	18.9287	41.2869	78.6297	RIKEN cDNA 3110082J24 gene	http://www.ncbi.nlm.nih.gov/gene/?term=433868
3110083C13Rik	lncRNA	chr14:57999312-58003705	+	73208	1.10911	2.10085	2.11772	4.00142	6.9886	0.822985	5.16086	4.1384	RIKEN cDNA 3110083C13 gene	http://www.ncbi.nlm.nih.gov/gene/?term=73208
3110099E03Rik	lncRNA	chr2:115493513-115512201	-	100043232	8.87292	1.05043	0	2.00071	0	0.822985	2.06434	1.0346	RIKEN cDNA 3110099E03 gene	http://www.ncbi.nlm.nih.gov/gene/?term=100043232
3200001D21Rik	lncRNA	chr12:88365314-88377323	-	71818	5.54557	3.15128	2.11772	1.00035	4.36787	2.46896	2.06434	0	RIKEN cDNA 3200001D21 gene	http://www.ncbi.nlm.nih.gov/gene/?term=71818
3300002A11Rik	lncRNA	chr12:99341031-99361828	+	100503812	3.32734	3.15128	4.23543	7.00248	7.86217	15.6367	3.09651	8.27681	RIKEN cDNA 3300002A11 gene	http://www.ncbi.nlm.nih.gov/gene/?term=100503812
3300002I08Rik	protein_coding	chr2:150306363-150362955	-	69277	197.422	196.43	214.948	187.066	157.243	130.032	194.048	223.474	RIKEN cDNA 3300002I08 gene	http://www.ncbi.nlm.nih.gov/gene/?term=69277
3300002P13Rik	lncRNA	chr7:3421665-3423445	-	70230	329.407	360.296	361.07	355.126	254.21	359.645	316.877	337.28	RIKEN cDNA 3300002P13 gene	http://www.ncbi.nlm.nih.gov/gene/?term=70230
3425401B19Rik	protein_coding	chr14:32659118-32707825	-	100504518	13.3094	6.30256	9.52972	7.00248	0	9.87582	13.4182	2.0692	RIKEN cDNA 3425401B19 gene	http://www.ncbi.nlm.nih.gov/gene/?term=100504518
3632454L22Rik	lncRNA	chrX:135022410-135060336	-	320606	16.6367	11.5547	11.6474	11.0039	6.9886	8.22985	18.5791	13.4498	RIKEN cDNA 3632454L22 gene	http://www.ncbi.nlm.nih.gov/gene/?term=320606
3830403N18Rik	protein_coding	chrX:55839252-56153496	+	70691	0	2.10085	0	0	3.4943	9.05284	0	1.0346	RIKEN cDNA 3830403N18 gene	http://www.ncbi.nlm.nih.gov/gene/?term=70691
3830406C13Rik	protein_coding	chr14:12284153-12324492	+	218734	268.406	247.901	263.656	254.09	181.704	255.125	205.402	231.751	RIKEN cDNA 3830406C13 gene	http://www.ncbi.nlm.nih.gov/gene/?term=218734
3830408C21Rik	lncRNA	chr13:107022570-107033518	+	100040322	47.6919	45.1684	42.3543	45.0159	96.0932	68.3078	30.9651	46.557	RIKEN cDNA 3830408C21 gene	http://www.ncbi.nlm.nih.gov/gene/?term=100040322
3930402G23Rik	lncRNA	chr8:10924427-10928457	-	665306	1.10911	0	4.23543	3.00106	28.828	15.6367	9.28954	7.24221	RIKEN cDNA 3930402G23 gene	http://www.ncbi.nlm.nih.gov/gene/?term=665306
4430402I18Rik	protein_coding	chr19:28917638-28967832	-	381218	1298.77	1167.02	1245.22	1129.4	835.138	741.51	1001.21	1062.54	RIKEN cDNA 4430402I18 gene	http://www.ncbi.nlm.nih.gov/gene/?term=381218
4631405J19Rik	lncRNA	chr2:93029348-93033445	+	433456	1.10911	2.10085	1.05886	5.00177	0	1.64597	2.06434	1.0346	RIKEN cDNA 4631405J19 gene	http://www.ncbi.nlm.nih.gov/gene/?term=433456
4632404H12Rik	lncRNA	chr3:89767511-89773400	-	74034	202.968	168.068	175.77	191.068	269.935	111.926	139.343	170.709	RIKEN cDNA 4632404H12 gene	http://www.ncbi.nlm.nih.gov/gene/?term=74034
4632415L05Rik	transcribed_pseudogene	chr3:19894871-19898984	+	70808	379.317	408.616	367.424	353.125	400.097	245.25	304.491	270.031	RIKEN cDNA 4632415L05 gene	http://www.ncbi.nlm.nih.gov/gene/?term=70808
4632427E13Rik	lncRNA	chr7:92740706-92741459	-	666737	6.65469	18.9077	3.17657	12.0043	17.4715	8.22985	8.25737	9.31141	RIKEN cDNA 4632427E13 gene	http://www.ncbi.nlm.nih.gov/gene/?term=666737
4632428C04Rik	lncRNA	chr16:30008667-30021430	+	100043102	23.2914	30.4624	32.8246	23.0081	14.8508	9.05284	22.7078	11.3806	RIKEN cDNA 4632428C04 gene	http://www.ncbi.nlm.nih.gov/gene/?term=100043102
4732414G09Rik	lncRNA	chr11:73015856-73018841	-	100043309	5.54557	4.20171	5.29429	2.00071	8.73575	1.64597	8.25737	4.1384	RIKEN cDNA 4732414G09 gene	http://www.ncbi.nlm.nih.gov/gene/?term=100043309
4732416N19Rik	lncRNA	chr6:148212288-148235663	+	320737	67.656	76.6812	52.9429	54.0191	52.4145	34.5654	30.9651	42.4186	RIKEN cDNA 4732416N19 gene	http://www.ncbi.nlm.nih.gov/gene/?term=320737
4732419C18Rik	lncRNA	chr8:123744628-123754228	-	100042484	4.43646	2.10085	9.52972	0	11.3565	15.6367	1.03217	5.173	RIKEN cDNA 4732419C18 gene	http://www.ncbi.nlm.nih.gov/gene/?term=100042484
4732440D04Rik	lncRNA	chr1:6209866-6216612	-	654788	145.294	116.597	101.65	114.04	125.795	66.6618	127.989	88.9757	RIKEN cDNA 4732440D04 gene	http://www.ncbi.nlm.nih.gov/gene/?term=654788
4732471J01Rik	lncRNA	chr7:25376819-25566417	+	654804	83.1836	78.782	75.1789	84.0298	66.3917	72.4227	91.8633	54.8338	RIKEN cDNA 4732471J01 gene	http://www.ncbi.nlm.nih.gov/gene/?term=654804
4732491K20Rik	lncRNA	chr17:12318853-12327250	+	224523	61.0013	74.5803	43.4132	63.0223	70.7596	74.0687	68.1233	45.5224	RIKEN cDNA 4732491K20 gene	http://www.ncbi.nlm.nih.gov/gene/?term=224523
4831407H17Rik	lncRNA	chr14:30458036-30463282	+	77710	0	6.30256	3.17657	0	1.74715	1.64597	0	0	RIKEN cDNA 4831407H17 gene	http://www.ncbi.nlm.nih.gov/gene/?term=77710
4831440D22Rik	lncRNA	chr8:91450612-91467763	-	320798	14.4185	3.15128	11.6474	4.00142	1.74715	9.05284	16.5147	6.2076	RIKEN cDNA 4831440D22 gene	http://www.ncbi.nlm.nih.gov/gene/?term=320798
4831440E17Rik	lncRNA	chr5:25499797-25504473	+	320965	66.5469	70.3786	87.8852	85.0301	68.1388	30.4505	53.6729	51.73	RIKEN cDNA 4831440E17 gene	http://www.ncbi.nlm.nih.gov/gene/?term=320965
4833407H14Rik	lncRNA	chr19:53460622-53462731	+	73899	1.10911	2.10085	0	1.00035	9.60932	10.6988	0	1.0346	RIKEN cDNA 4833407H14 gene	http://www.ncbi.nlm.nih.gov/gene/?term=73899
4833411C07Rik	lncRNA	chr8:10899922-10902334	+	71624	5.54557	11.5547	8.47086	8.00283	8.73575	6.58388	1.03217	3.1038	RIKEN cDNA 4833411C07 gene	http://www.ncbi.nlm.nih.gov/gene/?term=71624
4833412C05Rik	lncRNA	chr7:67784538-67803496	-	73904	7.7638	9.45384	7.412	6.00213	2.62072	2.46896	5.16086	5.173	RIKEN cDNA 4833412C05 gene	http://www.ncbi.nlm.nih.gov/gene/?term=73904
4833415N18Rik	lncRNA	chr16:11779702-11781501	+	73761	85.4018	49.3701	49.7663	62.022	48.0466	5.7609	17.5469	33.1072	RIKEN cDNA 4833415N18 gene	http://www.ncbi.nlm.nih.gov/gene/?term=73761
4833417C18Rik	lncRNA	chr11:95858817-95861046	+	73906	7.7638	3.15128	3.17657	3.00106	4.36787	11.5218	9.28954	11.3806	RIKEN cDNA 4833417C18 gene	http://www.ncbi.nlm.nih.gov/gene/?term=73906
4833418N02Rik	lncRNA	chr17:87274886-87282814	-	74597	28.837	25.2102	23.2949	30.0106	90.8518	69.1308	24.7721	39.3148	RIKEN cDNA 4833418N02 gene	http://www.ncbi.nlm.nih.gov/gene/?term=74597
4833419F23Rik	lncRNA	chr18:4353547-4368945	+	73915	3.32734	3.15128	4.23543	2.00071	13.9772	18.9287	0	6.2076	RIKEN cDNA 4833419F23 gene	http://www.ncbi.nlm.nih.gov/gene/?term=73915
4833420G17Rik	protein_coding	chr13:119462015-119486120	+	67392	448.082	466.389	455.309	471.167	395.729	500.375	477.895	451.086	RIKEN cDNA 4833420G17 gene	http://www.ncbi.nlm.nih.gov/gene/?term=67392
4833422C13Rik	lncRNA	chr13:91701665-91741872	-	373852	318.316	328.784	306.01	299.106	182.577	202.454	258.043	290.723	RIKEN cDNA 4833422C13 gene	http://www.ncbi.nlm.nih.gov/gene/?term=373852
4833422M21Rik	lncRNA	chr15:96231870-96254684	-	75768	4.43646	1.05043	0	0	0.873575	0	0	0	RIKEN cDNA 4833422M21 gene	http://www.ncbi.nlm.nih.gov/gene/?term=75768
4833438C02Rik	lncRNA	chr19:46303585-46305629	-	100503392	18.855	16.8068	23.2949	35.0124	53.2881	102.873	50.5764	64.1452	RIKEN cDNA 4833438C02 gene	http://www.ncbi.nlm.nih.gov/gene/?term=100503392
4833439F03Rik	lncRNA	chr5:113137812-113141124	+	105246973	64.3287	39.9162	67.7669	55.0195	63.771	44.4412	50.5764	53.7992	RIKEN cDNA 4833439F03 gene	http://www.ncbi.nlm.nih.gov/gene/?term=105246973
4833439L19Rik	protein_coding	chr13:54551218-54565382	-	97820	2373.51	2451.7	2223.6	2439.86	2140.26	2104.37	2177.88	2265.78	RIKEN cDNA 4833439L19 gene	http://www.ncbi.nlm.nih.gov/gene/?term=97820
4833447I15Rik	lncRNA	chr17:24461220-24470241	-	74844	25.5096	15.7564	26.4714	23.0081	13.9772	18.9287	28.9008	19.6574	RIKEN cDNA 4833447I15 gene, transcript variant X5	http://www.ncbi.nlm.nih.gov/gene/?term=74844
4921504A21Rik	lncRNA	chr5:19202368-19226555	-	70832	29.9461	15.7564	46.5897	25.0089	27.9544	9.05284	27.8686	32.0726	RIKEN cDNA 4921504A21 gene	http://www.ncbi.nlm.nih.gov/gene/?term=70832
4921507P07Rik	protein_coding	chr6:50573302-50596852	-	70821	21.0732	17.8573	15.8829	21.0074	20.9658	20.5746	13.4182	12.4152	RIKEN cDNA 4921507P07 gene	http://www.ncbi.nlm.nih.gov/gene/?term=70821
4921511C10Rik	lncRNA	chr3:79212919-79253913	+	70924	3.32734	6.30256	1.05886	4.00142	0	6.58388	3.09651	2.0692	RIKEN cDNA 4921511C10 gene	http://www.ncbi.nlm.nih.gov/gene/?term=70924
4921511I17Rik	lncRNA	chr12:12351522-12392475	-	70858	0	0	0	1.00035	0.873575	0	3.09651	4.1384	RIKEN cDNA 4921511I17 gene	http://www.ncbi.nlm.nih.gov/gene/?term=70858
4921513H07Rik	lncRNA	chr6:127776083-127778665	-	100504457	2.21823	4.20171	3.17657	1.00035	0	0	1.03217	6.2076	RIKEN cDNA 4921513H07 gene	http://www.ncbi.nlm.nih.gov/gene/?term=100504457
4921513I03Rik	lncRNA	chr10:120765732-120778886	+	70874	0	3.15128	1.05886	0	0	3.29194	2.06434	3.1038	RIKEN cDNA 4921513I03 gene	http://www.ncbi.nlm.nih.gov/gene/?term=70874
4921517D16Rik	lncRNA	chr16:57331645-57348192	+	70876	2.21823	3.15128	3.17657	4.00142	1.74715	3.29194	4.12869	4.1384	RIKEN cDNA 4921517D16 gene, transcript variant X3	http://www.ncbi.nlm.nih.gov/gene/?term=70876
4921524J17Rik	protein_coding	chr8:85408759-85432841	-	66714	156.385	143.908	147.181	151.053	96.9668	130.032	78.445	81.7335	RIKEN cDNA 4921524J17 gene	http://www.ncbi.nlm.nih.gov/gene/?term=66714
4921525O09Rik	lncRNA	chr13:52096741-52124160	+	74050	5.54557	11.5547	5.29429	5.00177	13.9772	0	2.06434	1.0346	RIKEN cDNA 4921525O09 gene	http://www.ncbi.nlm.nih.gov/gene/?term=74050
4921531C22Rik	lncRNA	chr2:179976853-179979013	+	66730	45.4737	38.8658	46.5897	49.0174	81.2425	86.4134	39.2225	56.903	RIKEN cDNA 4921531C22 gene	http://www.ncbi.nlm.nih.gov/gene/?term=66730
4921534H16Rik	lncRNA	chr9:98003420-98012175	+	66737	1.10911	1.05043	2.11772	0	0	0.822985	0	3.1038	RIKEN cDNA 4921534H16 gene	http://www.ncbi.nlm.nih.gov/gene/?term=66737
4921536K21Rik	protein_coding	chr11:3886087-3895308	-	67430	8.87292	7.35299	8.47086	12.0043	17.4715	11.5218	18.5791	16.5536	RIKEN cDNA 4921536K21 gene	http://www.ncbi.nlm.nih.gov/gene/?term=67430
4922502B01Rik	lncRNA	chr8:109145239-109249745	-	105243282	36.6008	52.5213	34.9423	27.0096	22.7129	9.05284	31.9973	23.7958	RIKEN cDNA 4922502B01 gene	http://www.ncbi.nlm.nih.gov/gene/?term=105243282
4930402H24Rik	protein_coding	chr2:130706200-130840645	-	228602	2267.03	2242.66	2223.6	2241.79	1123.42	1204.03	1920.87	1881.94	RIKEN cDNA 4930402H24 gene	http://www.ncbi.nlm.nih.gov/gene/?term=228602
4930404H24Rik	misc_RNA	chr2:153492615-153505226	+	78151	9.98203	10.5043	22.236	8.00283	6.11502	6.58388	18.5791	10.346	RIKEN cDNA 4930404H24 gene, transcript variant X2	http://www.ncbi.nlm.nih.gov/gene/?term=78151
4930404I05Rik	lncRNA	chr16:91011249-91016503	+	67394	18.855	9.45384	12.7063	9.00319	2.62072	10.6988	8.25737	7.24221	RIKEN cDNA 4930404I05 gene	http://www.ncbi.nlm.nih.gov/gene/?term=67394
4930404K13Rik	lncRNA	chr14:119798440-119819229	+	74845	3.32734	2.10085	4.23543	0	1.74715	1.64597	3.09651	2.0692	RIKEN cDNA 4930404K13 gene	http://www.ncbi.nlm.nih.gov/gene/?term=74845
4930404N11Rik	protein_coding	chr10:81364024-81365820	-	432479	53.2375	22.059	38.1189	50.0177	51.5409	41.9722	51.6086	83.8027	RIKEN cDNA 4930404N11 gene	http://www.ncbi.nlm.nih.gov/gene/?term=432479
4930405A21Rik	lncRNA	chr2:156714539-156720909	-	74846	2.21823	6.30256	7.412	5.00177	3.4943	2.46896	6.19303	9.31141	RIKEN cDNA 4930405A21 gene	http://www.ncbi.nlm.nih.gov/gene/?term=74846
4930405J17Rik	lncRNA	chr10:20199247-20201854	-	73811	3.32734	10.5043	8.47086	4.00142	0	0	6.19303	1.0346	RIKEN cDNA 4930405J17 gene	http://www.ncbi.nlm.nih.gov/gene/?term=73811
4930405O22Rik	lncRNA	chr17:63305446-63312973	-	414079	1.10911	5.25213	1.05886	0	0	0	1.03217	2.0692	RIKEN cDNA 4930405O22 gene	http://www.ncbi.nlm.nih.gov/gene/?term=414079
4930407I02Rik	lncRNA	chr6:143232345-143260627	-	78451	21.0732	29.4119	26.4714	10.0035	2.62072	6.58388	10.3217	11.3806	RIKEN cDNA 4930407I02 gene, transcript variant X2	http://www.ncbi.nlm.nih.gov/gene/?term=78451
4930412C18Rik	lncRNA	chr4:9770585-9823411	+	320152	24.4005	25.2102	40.2366	17.006	13.9772	18.9287	18.5791	34.1418	RIKEN cDNA 4930412C18 gene	http://www.ncbi.nlm.nih.gov/gene/?term=320152
4930412M03Rik	lncRNA	chr11:60112217-60115232	-	100504140	4.43646	14.706	1.05886	4.00142	9.60932	4.11493	9.28954	3.1038	RIKEN cDNA 4930412M03 gene	http://www.ncbi.nlm.nih.gov/gene/?term=100504140
4930413F20Rik	lncRNA	chr15:34675073-34679204	+	71637	17.7458	19.9581	14.824	14.005	14.8508	4.93791	16.5147	6.2076	RIKEN cDNA 4930413F20 gene	http://www.ncbi.nlm.nih.gov/gene/?term=71637
4930413G21Rik	lncRNA	chr7:122969058-122970459	-	73951	522.393	452.734	448.956	484.171	775.735	477.331	333.391	472.813	RIKEN cDNA 4930413G21 gene	http://www.ncbi.nlm.nih.gov/gene/?term=73951
4930415O20Rik	protein_coding	chr15:98571004-98589588	+	73863	1.10911	2.10085	0	3.00106	0	1.64597	4.12869	2.0692	RIKEN cDNA 4930415O20 gene	http://www.ncbi.nlm.nih.gov/gene/?term=73863
4930417H01Rik	lncRNA	chr2:122702639-122721456	+	414106	0	7.35299	3.17657	6.00213	5.24145	6.58388	6.19303	4.1384	RIKEN cDNA 4930417H01 gene, transcript variant X1	http://www.ncbi.nlm.nih.gov/gene/?term=414106
4930417O13Rik	lncRNA	chr6:125265525-125273777	+	73870	1.10911	0	3.17657	3.00106	3.4943	0	5.16086	4.1384	RIKEN cDNA 4930417O13 gene	http://www.ncbi.nlm.nih.gov/gene/?term=73870
4930419G24Rik	lncRNA	chr3:33024777-33088607	+	73874	7.7638	5.25213	4.23543	11.0039	3.4943	4.11493	6.19303	3.1038	RIKEN cDNA 4930419G24 gene	http://www.ncbi.nlm.nih.gov/gene/?term=73874
4930422M22Rik	lncRNA	chr9:99299007-99304729	-	73774	11.0911	12.6051	14.824	18.0064	4.36787	3.29194	9.28954	14.4844	RIKEN cDNA 4930422M22 gene	http://www.ncbi.nlm.nih.gov/gene/?term=73774
4930426D05Rik	protein_coding	chr18:21651565-21656107	+	74644	15.5276	21.0085	18.0006	14.005	6.11502	8.22985	12.3861	12.4152	RIKEN cDNA 4930426D05 gene	http://www.ncbi.nlm.nih.gov/gene/?term=74644
4930426I24Rik	lncRNA	chr12:76384995-76403994	-	100504512	59.8922	55.6726	66.708	86.0305	70.7596	65.8388	65.0268	56.903	RIKEN cDNA 4930426I24 gene	http://www.ncbi.nlm.nih.gov/gene/?term=100504512
4930426L09Rik	lncRNA	chr2:18998319-18999804	+	74629	15.5276	11.5547	8.47086	15.0053	34.943	32.0964	7.2252	5.173	RIKEN cDNA 4930426L09 gene	http://www.ncbi.nlm.nih.gov/gene/?term=74629
4930428E07Rik	lncRNA	chr12:38552809-38614521	-	73867	1.10911	1.05043	7.412	1.00035	0	0	3.09651	0	RIKEN cDNA 4930428E07 gene	http://www.ncbi.nlm.nih.gov/gene/?term=73867
4930429B21Rik	lncRNA	chr3:32365489-32367438	+	67576	236.241	179.623	231.89	225.08	137.151	69.1308	141.408	150.017	RIKEN cDNA 4930429B21 gene	http://www.ncbi.nlm.nih.gov/gene/?term=67576
4930429F24Rik	lncRNA	chr9:79793641-79803235	+	74633	22.1823	33.6137	31.7657	21.0074	8.73575	9.87582	17.5469	17.5882	RIKEN cDNA 4930429F24 gene	http://www.ncbi.nlm.nih.gov/gene/?term=74633
4930429H19Rik	lncRNA	chr7:73310380-73315193	+	100505025	15.5276	4.20171	19.0594	12.0043	3.4943	3.29194	16.5147	5.173	RIKEN cDNA 4930429H19 gene	http://www.ncbi.nlm.nih.gov/gene/?term=100505025
4930429P21Rik	lncRNA	chr9:107349206-107354058	-	73855	13.3094	10.5043	10.5886	10.0035	7.86217	6.58388	12.3861	2.0692	RIKEN cDNA 4930429P21 gene, transcript variant X3	http://www.ncbi.nlm.nih.gov/gene/?term=73855
4930430F08Rik	protein_coding	chr10:100572274-100589390	-	68281	268.406	215.337	248.832	277.098	165.979	152.252	207.467	189.332	RIKEN cDNA 4930430F08 gene	http://www.ncbi.nlm.nih.gov/gene/?term=68281
4930430J02Rik	lncRNA	chr9:57391070-57400364	+	73772	2.21823	3.15128	1.05886	3.00106	3.4943	0	0	1.0346	RIKEN cDNA 4930430J02 gene	http://www.ncbi.nlm.nih.gov/gene/?term=73772
4930432K21Rik	protein_coding	chr8:84148008-84172597	+	74666	53.2375	40.9666	39.1777	59.0209	67.2653	50.2021	40.2547	53.7992	RIKEN cDNA 4930432K21 gene	http://www.ncbi.nlm.nih.gov/gene/?term=74666
4930438A08Rik	protein_coding	chr11:58274828-58294290	+	73988	0	0	0	0	6.9886	9.87582	0	4.1384	RIKEN cDNA 4930438A08 gene	http://www.ncbi.nlm.nih.gov/gene/?term=73988
4930439A04Rik	lncRNA	chr1:37314437-37334232	-	78119	5.54557	5.25213	2.11772	1.00035	0	0.822985	5.16086	2.0692	RIKEN cDNA 4930439A04 gene, transcript variant X3	http://www.ncbi.nlm.nih.gov/gene/?term=78119
4930439D14Rik	lncRNA	chr1:156938794-156940195	+	78167	6.65469	5.25213	7.412	6.00213	7.86217	4.11493	5.16086	9.31141	RIKEN cDNA 4930439D14 gene	http://www.ncbi.nlm.nih.gov/gene/?term=78167
4930442E04Rik	lncRNA	chr19:59171781-59173594	+	75800	4.43646	3.15128	2.11772	6.00213	5.24145	0	5.16086	2.0692	RIKEN cDNA 4930442E04 gene	http://www.ncbi.nlm.nih.gov/gene/?term=75800
4930444F02Rik	lncRNA	chr10:18797299-18831930	-	73968	4.43646	2.10085	2.11772	6.00213	0.873575	2.46896	8.25737	4.1384	RIKEN cDNA 4930444F02 gene	http://www.ncbi.nlm.nih.gov/gene/?term=73968
4930444M15Rik	lncRNA	chr14:76514558-76520855	-	75789	2.21823	3.15128	0	0	3.4943	3.29194	2.06434	1.0346	RIKEN cDNA 4930444M15 gene	http://www.ncbi.nlm.nih.gov/gene/?term=75789
4930444P10Rik	protein_coding	chr1:16065974-16093345	-	75799	9.98203	8.40341	7.412	13.0046	5.24145	4.11493	12.3861	5.173	RIKEN cDNA 4930444P10 gene	http://www.ncbi.nlm.nih.gov/gene/?term=75799
4930445E18Rik	lncRNA	chr15:25281439-25292174	-	78115	1.10911	1.05043	1.05886	0	15.7243	11.5218	7.2252	4.1384	RIKEN cDNA 4930445E18 gene, transcript variant X6	http://www.ncbi.nlm.nih.gov/gene/?term=78115
4930445K14Rik	lncRNA	chr2:164874857-164883451	-	105244413	144.185	146.009	150.358	160.057	304.004	208.215	125.925	128.29	RIKEN cDNA 4930445K14 gene	http://www.ncbi.nlm.nih.gov/gene/?term=105244413
4930447A16Rik	protein_coding	chr15:37424068-37440841	+	74892	0	0	1.05886	1.00035	0	0.822985	4.12869	1.0346	RIKEN cDNA 4930447A16 gene	http://www.ncbi.nlm.nih.gov/gene/?term=74892
4930447C04Rik	protein_coding	chr12:72880193-72917957	-	75801	64.3287	39.9162	65.6492	55.0195	20.9658	49.3791	46.4477	36.211	RIKEN cDNA 4930447C04 gene	http://www.ncbi.nlm.nih.gov/gene/?term=75801
4930447F24Rik	lncRNA	chr9:108133718-108138567	+	76873	98.7112	80.8829	80.4732	75.0266	26.2072	60.0779	68.1233	67.2491	RIKEN cDNA 4930447F24 gene	http://www.ncbi.nlm.nih.gov/gene/?term=76873
4930447K03Rik	lncRNA	chr13:34084155-34113272	-	432745	1.10911	0	2.11772	5.00177	6.11502	6.58388	9.28954	5.173	RIKEN cDNA 4930447K03 gene	http://www.ncbi.nlm.nih.gov/gene/?term=432745
4930447M23Rik	lncRNA	chr2:19344317-19352251	+	108871	147.512	108.194	111.18	95.0337	64.6445	63.3699	90.8311	95.1833	RIKEN cDNA 4930447M23 gene	http://www.ncbi.nlm.nih.gov/gene/?term=108871
4930447N08Rik	lncRNA	chr3:122795091-122801980	-	71647	0	1.05043	3.17657	2.00071	0.873575	0	0	4.1384	RIKEN cDNA 4930447N08 gene	http://www.ncbi.nlm.nih.gov/gene/?term=71647
4930448E22Rik	lncRNA	chr9:46326666-46330793	-	102633321	1.10911	2.10085	2.11772	6.00213	5.24145	3.29194	1.03217	2.0692	RIKEN cDNA 4930448E22 gene, transcript variant X2	http://www.ncbi.nlm.nih.gov/gene/?term=102633321
4930451E10Rik	lncRNA	chr13:55775135-55784468	-	78111	2.21823	1.05043	1.05886	0	0	0	2.06434	4.1384	RIKEN cDNA 4930451E10 gene	http://www.ncbi.nlm.nih.gov/gene/?term=78111
4930451G09Rik	misc_RNA	chr16:4964288-4978963	+	74684	49.9102	78.782	56.1194	56.0198	69.886	21.3976	37.1582	44.4878	RIKEN cDNA 4930451G09 gene	http://www.ncbi.nlm.nih.gov/gene/?term=74684
4930452G13Rik	lncRNA	chr14:79702920-79712930	+	73989	4.43646	4.20171	6.35315	0	15.7243	1.64597	7.2252	10.346	RIKEN cDNA 4930452G13 gene	http://www.ncbi.nlm.nih.gov/gene/?term=73989
4930453L07Rik	lncRNA	chr8:9144669-9149050	+	74688	0	1.05043	4.23543	1.00035	0.873575	1.64597	1.03217	0	RIKEN cDNA 4930453L07 gene	http://www.ncbi.nlm.nih.gov/gene/?term=74688
4930453N24Rik	protein_coding	chr16:64762205-64772372	-	67609	303.897	364.498	345.188	331.117	317.981	385.98	315.845	284.515	RIKEN cDNA 4930453N24 gene	http://www.ncbi.nlm.nih.gov/gene/?term=67609
4930455C13Rik	lncRNA	chr10:21319088-21342055	-	73990	35.4917	21.0085	43.4132	40.0142	40.1844	29.6275	53.6729	47.5916	RIKEN cDNA 4930455C13 gene	http://www.ncbi.nlm.nih.gov/gene/?term=73990
4930455G09Rik	lncRNA	chr4:142017898-142028995	+	78917	3.32734	2.10085	0	0	6.9886	4.93791	3.09651	9.31141	RIKEN cDNA 4930455G09 gene	http://www.ncbi.nlm.nih.gov/gene/?term=78917
4930456A14Rik	lncRNA	chr7:126502434-126532013	+	105243053	0	3.15128	3.17657	0	0	0	0	2.0692	RIKEN cDNA 4930456A14 gene, transcript variant X2	http://www.ncbi.nlm.nih.gov/gene/?term=105243053
4930461C15Rik	lncRNA	chr16:58403621-58408531	-	74883	1.10911	0	3.17657	0	3.4943	4.11493	0	5.173	RIKEN cDNA 4930461C15 gene, transcript variant X4	http://www.ncbi.nlm.nih.gov/gene/?term=74883
4930461G14Rik	lncRNA	chr9:58455173-58469623	+	74879	6.65469	0	4.23543	3.00106	2.62072	0.822985	0	0	RIKEN cDNA 4930461G14 gene	http://www.ncbi.nlm.nih.gov/gene/?term=74879
4930465K10Rik	lncRNA	chr18:77714184-77715445	+	67640	1.10911	1.05043	2.11772	4.00142	0	0	2.06434	2.0692	RIKEN cDNA 4930465K10 gene	http://www.ncbi.nlm.nih.gov/gene/?term=67640
4930467E23Rik	protein_coding	chr8:19704311-19753603	+	626415	62.1104	76.6812	57.1783	70.0248	15.7243	32.0964	61.9303	50.6954	RIKEN cDNA 4930467E23 gene	http://www.ncbi.nlm.nih.gov/gene/?term=626415
4930470B04Rik	lncRNA	chr1:37653484-37671057	+	102637336	6.65469	5.25213	1.05886	2.00071	0	1.64597	4.12869	9.31141	RIKEN cDNA 4930470B04 gene, transcript variant X3	http://www.ncbi.nlm.nih.gov/gene/?term=102637336
4930470G03Rik	lncRNA	chr13:21440471-21446830	+	105245359	226.259	206.934	228.713	205.073	140.646	112.749	162.051	159.329	RIKEN cDNA 4930470G03 gene	http://www.ncbi.nlm.nih.gov/gene/?term=105245359
4930471C04Rik	lncRNA	chr14:64099295-64104235	-	78176	4.43646	1.05043	4.23543	1.00035	0	0.822985	1.03217	4.1384	RIKEN cDNA 4930471C04 gene	http://www.ncbi.nlm.nih.gov/gene/?term=78176
4930473A02Rik	lncRNA	chr2:130543791-130563749	-	321014	39.9281	31.5128	43.4132	25.0089	25.3337	36.2113	41.2869	34.1418	RIKEN cDNA 4930473A02 gene	http://www.ncbi.nlm.nih.gov/gene/?term=321014
4930473H19Rik	lncRNA	chr12:88434111-88442233	-	74926	4.43646	6.30256	0	4.00142	2.62072	0.822985	1.03217	4.1384	RIKEN cDNA 4930473H19 gene	http://www.ncbi.nlm.nih.gov/gene/?term=74926
4930474G06Rik	lncRNA	chr18:28560164-28998176	+	320624	1.10911	2.10085	3.17657	0	0	0	4.12869	2.0692	RIKEN cDNA 4930474G06 gene	http://www.ncbi.nlm.nih.gov/gene/?term=320624
4930479D17Rik	lncRNA	chr6:146657218-146665403	+	74925	9.98203	18.9077	21.1772	22.0078	13.9772	13.9907	12.3861	11.3806	RIKEN cDNA 4930479D17 gene	http://www.ncbi.nlm.nih.gov/gene/?term=74925
4930480K15Rik	lncRNA	chr17:90861169-90867102	+	78800	15.5276	17.8573	25.4126	17.006	2.62072	12.3448	21.6756	17.5882	RIKEN cDNA 4930480K15 gene	http://www.ncbi.nlm.nih.gov/gene/?term=78800
4930480K23Rik	lncRNA	chr14:69732784-69767113	+	75016	38.819	31.5128	34.9423	48.017	63.771	35.3884	41.2869	33.1072	RIKEN cDNA 4930480K23 gene	http://www.ncbi.nlm.nih.gov/gene/?term=75016
4930481A15Rik	lncRNA	chr19:5406815-5422847	+	74931	34.3826	24.1598	13.7651	36.0128	30.5751	28.8045	38.1904	36.211	RIKEN cDNA 4930481A15 gene	http://www.ncbi.nlm.nih.gov/gene/?term=74931
4930481B07Rik	lncRNA	chr3:95015529-95021983	+	108168883	25.5096	18.9077	12.7063	28.0099	41.058	10.6988	24.7721	14.4844	RIKEN cDNA 4930481B07 gene	http://www.ncbi.nlm.nih.gov/gene/?term=108168883
4930482G09Rik	lncRNA	chr3:153147943-153152108	-	75001	0	2.10085	0	3.00106	0.873575	0.822985	2.06434	1.0346	RIKEN cDNA 4930482G09 gene	http://www.ncbi.nlm.nih.gov/gene/?term=75001
4930483K19Rik	lncRNA	chr10:76545871-76562226	-	74953	2.21823	0	0	2.00071	3.4943	0.822985	1.03217	0	RIKEN cDNA 4930483K19 gene	http://www.ncbi.nlm.nih.gov/gene/?term=74953
4930486F22Rik	lncRNA	chr10:86095854-86113586	+	78170	3.32734	0	4.23543	0	0.873575	0	1.03217	0	RIKEN cDNA 4930486F22 gene	http://www.ncbi.nlm.nih.gov/gene/?term=78170
4930486L24Rik	protein_coding	chr13:60842612-60864416	-	214639	3.32734	1.05043	0	1.00035	43.6787	60.0779	9.28954	13.4498	RIKEN cDNA 4930486L24 gene	http://www.ncbi.nlm.nih.gov/gene/?term=214639
4930487H11Rik	lncRNA	chr1:62790918-62794732	-	74992	2.21823	12.6051	6.35315	2.00071	2.62072	3.29194	5.16086	5.173	RIKEN cDNA 4930487H11 gene	http://www.ncbi.nlm.nih.gov/gene/?term=74992
4930488L21Rik	lncRNA	chr8:93811694-93813555	-	75809	8.87292	6.30256	8.47086	7.00248	11.3565	10.6988	9.28954	7.24221	RIKEN cDNA 4930488L21 gene	http://www.ncbi.nlm.nih.gov/gene/?term=75809
4930500A05Rik	lncRNA	chr17:84542552-84552558	-	74972	5.54557	5.25213	3.17657	4.00142	6.11502	5.7609	5.16086	1.0346	RIKEN cDNA 4930500A05 gene, transcript variant X4	http://www.ncbi.nlm.nih.gov/gene/?term=74972
4930500F10Rik	lncRNA	chr9:106248072-106250298	+	102636338	35.4917	37.8154	25.4126	28.0099	39.3109	13.9907	15.4826	10.346	RIKEN cDNA 4930500F10 gene, transcript variant X1	http://www.ncbi.nlm.nih.gov/gene/?term=102636338
4930502C15Rik	lncRNA	chr6:38737516-38792619	+	320733	39.9281	48.3196	44.472	46.0163	29.7015	60.9009	54.7051	42.4186	RIKEN cDNA 4930502C15 gene	http://www.ncbi.nlm.nih.gov/gene/?term=320733
4930502E09Rik	lncRNA	chr11:84829178-84830868	+	74995	1.10911	2.10085	1.05886	0	0	4.11493	0	0	RIKEN cDNA 4930502E09 gene	http://www.ncbi.nlm.nih.gov/gene/?term=74995
4930503B20Rik	protein_coding	chr3:146645189-146685892	-	75015	1.10911	4.20171	2.11772	3.00106	9.60932	8.22985	6.19303	6.2076	RIKEN cDNA 4930503B20 gene	http://www.ncbi.nlm.nih.gov/gene/?term=75015
4930503L19Rik	protein_coding	chr18:70452210-70472834	-	269033	148.621	119.749	128.122	118.042	154.623	232.905	158.954	151.052	RIKEN cDNA 4930503L19 gene	http://www.ncbi.nlm.nih.gov/gene/?term=269033
4930505A04Rik	protein_coding	chr11:30426006-30471829	-	75087	5.54557	4.20171	2.11772	5.00177	7.86217	4.93791	6.19303	1.0346	RIKEN cDNA 4930505A04 gene	http://www.ncbi.nlm.nih.gov/gene/?term=75087
4930505M18Rik	lncRNA	chr7:37669799-37672233	+	67641	5.54557	0	8.47086	7.00248	0	0.822985	3.09651	2.0692	RIKEN cDNA 4930505M18 gene	http://www.ncbi.nlm.nih.gov/gene/?term=67641
4930505N22Rik	lncRNA	chr19:45998137-46013386	+	100174921	3.32734	7.35299	4.23543	0	2.62072	6.58388	1.03217	5.173	RIKEN cDNA 4930505N22 gene	http://www.ncbi.nlm.nih.gov/gene/?term=100174921
4930506A18Rik	lncRNA	chr8:106282229-106335754	+	75044	6.65469	9.45384	8.47086	4.00142	6.11502	0.822985	4.12869	4.1384	RIKEN cDNA 4930506A18 gene	http://www.ncbi.nlm.nih.gov/gene/?term=75044
4930506C21Rik	lncRNA	chr17:8293366-8311118	-	75060	28.837	51.4709	50.8252	44.0156	42.8052	35.3884	26.8365	23.7958	RIKEN cDNA 4930506C21 gene	http://www.ncbi.nlm.nih.gov/gene/?term=75060
4930507D05Rik	lncRNA	chr10:62449160-62451353	+	74706	35.4917	48.3196	26.4714	44.0156	46.2995	27.9815	37.1582	25.865	RIKEN cDNA 4930507D05 gene	http://www.ncbi.nlm.nih.gov/gene/?term=74706
4930509G22Rik	lncRNA	chr16:11178176-11192292	+	105246071	5.54557	0	3.17657	4.00142	11.3565	1.64597	2.06434	3.1038	RIKEN cDNA 4930509G22 gene	http://www.ncbi.nlm.nih.gov/gene/?term=105246071
4930509J09Rik	lncRNA	chr3:73351206-73481651	-	74693	4.43646	0	1.05886	3.00106	0	0	1.03217	4.1384	RIKEN cDNA 4930509J09 gene	http://www.ncbi.nlm.nih.gov/gene/?term=74693
4930511M06Rik	lncRNA	chr18:57545361-57552397	-	75084	1.10911	6.30256	0	3.00106	0.873575	0	3.09651	1.0346	RIKEN cDNA 4930511M06 gene	http://www.ncbi.nlm.nih.gov/gene/?term=75084
4930512B01Rik	lncRNA	chr12:69790344-69841880	+	74724	7.7638	5.25213	2.11772	10.0035	6.11502	4.93791	5.16086	1.0346	RIKEN cDNA 4930512B01 gene	http://www.ncbi.nlm.nih.gov/gene/?term=74724
4930512H18Rik	lncRNA	chr8:61910805-61922837	+	75111	0	0	0	0	1.74715	6.58388	1.03217	1.0346	RIKEN cDNA 4930512H18 gene, transcript variant X1	http://www.ncbi.nlm.nih.gov/gene/?term=75111
4930512J16Rik	lncRNA	chr6:89269511-89285725	-	75131	0	0	4.23543	2.00071	0	2.46896	2.06434	0	RIKEN cDNA 4930512J16 gene	http://www.ncbi.nlm.nih.gov/gene/?term=75131
4930513L16Rik	lncRNA	chr15:84906660-84913736	+	78021	5.54557	6.30256	6.35315	6.00213	2.62072	1.64597	2.06434	5.173	RIKEN cDNA 4930513L16 gene	http://www.ncbi.nlm.nih.gov/gene/?term=78021
4930513N10Rik	lncRNA	chr8:95806830-95821728	+	319960	19.9641	33.6137	24.3537	22.0078	40.1844	46.9102	23.7399	23.7958	RIKEN cDNA 4930513N10 gene	http://www.ncbi.nlm.nih.gov/gene/?term=319960
4930515G01Rik	lncRNA	chr5:114773733-114774983	-	67642	2.21823	6.30256	8.47086	5.00177	9.60932	22.2206	3.09651	9.31141	RIKEN cDNA 4930515G01 gene	http://www.ncbi.nlm.nih.gov/gene/?term=67642
4930517G24Rik	lncRNA	chr8:107205330-107217709	+	67644	2.21823	2.10085	2.11772	3.00106	4.36787	3.29194	4.12869	2.0692	RIKEN cDNA 4930517G24 gene	http://www.ncbi.nlm.nih.gov/gene/?term=67644
4930519F16Rik	protein_coding	chrX:103182978-103256632	-	75106	0	2.10085	1.05886	0	3.4943	0	0	5.173	RIKEN cDNA 4930519F16 gene	http://www.ncbi.nlm.nih.gov/gene/?term=75106
4930519K11Rik	lncRNA	chr14:24004991-24005837	+	78019	16.6367	9.45384	13.7651	12.0043	8.73575	4.11493	4.12869	9.31141	RIKEN cDNA 4930519K11 gene	http://www.ncbi.nlm.nih.gov/gene/?term=78019
4930520E11Rik	lncRNA	chr18:77064093-77065212	-	102634716	3.32734	4.20171	9.52972	7.00248	9.60932	6.58388	5.16086	5.173	RIKEN cDNA 4930520E11 gene	http://www.ncbi.nlm.nih.gov/gene/?term=102634716
4930520O04Rik	lncRNA	chr9:114368324-114377238	+	75116	1.10911	4.20171	10.5886	5.00177	9.60932	12.3448	9.28954	5.173	RIKEN cDNA 4930520O04 gene	http://www.ncbi.nlm.nih.gov/gene/?term=75116
4930522L14Rik	protein_coding	chr5:109735515-109796569	-	100041734	9.98203	22.059	14.824	17.006	13.1036	39.5033	19.6113	13.4498	RIKEN cDNA 4930522L14 gene, transcript variant X5	http://www.ncbi.nlm.nih.gov/gene/?term=100041734
4930522P08Rik	lncRNA	chr8:70510486-70512600	+	78183	2.21823	4.20171	7.412	6.00213	11.3565	9.05284	5.16086	13.4498	RIKEN cDNA 4930522P08 gene	http://www.ncbi.nlm.nih.gov/gene/?term=78183
4930523C07Rik	protein_coding	chr1:160044380-160078587	+	67647	17.7458	29.4119	29.648	29.0103	68.1388	120.979	42.319	30.0034	RIKEN cDNA 4930523C07 gene	http://www.ncbi.nlm.nih.gov/gene/?term=67647
4930524B15Rik	protein_coding	chr11:31965554-31979655	+	67592	0	5.25213	3.17657	2.00071	0.873575	1.64597	2.06434	3.1038	RIKEN cDNA 4930524B15 gene	http://www.ncbi.nlm.nih.gov/gene/?term=67592
4930524J08Rik	protein_coding	chr5:99978935-99979666	+	75129	4.43646	12.6051	6.35315	4.00142	17.4715	18.1057	7.2252	10.346	RIKEN cDNA 4930524J08 gene	http://www.ncbi.nlm.nih.gov/gene/?term=75129
4930525C09Rik	lncRNA	chr10:97714772-97753702	+	78127	5.54557	2.10085	0	1.00035	1.74715	0	1.03217	0	RIKEN cDNA 4930525C09 gene	http://www.ncbi.nlm.nih.gov/gene/?term=78127
4930525G20Rik	lncRNA	chr13:67796594-67830985	-	320163	21.0732	31.5128	19.0594	26.0092	31.4487	18.9287	24.7721	16.5536	RIKEN cDNA 4930525G20 gene	http://www.ncbi.nlm.nih.gov/gene/?term=320163
4930526F13Rik	lncRNA	chr13:54926743-54930261	-	75193	1.10911	4.20171	1.05886	0	5.24145	5.7609	2.06434	3.1038	RIKEN cDNA 4930526F13 gene	http://www.ncbi.nlm.nih.gov/gene/?term=75193
4930526I15Rik	lncRNA	chr9:124423251-124424856	+	75135	143.076	157.564	160.946	159.056	200.922	150.606	130.054	139.671	RIKEN cDNA 4930526I15 gene	http://www.ncbi.nlm.nih.gov/gene/?term=75135
4930528A17Rik	lncRNA	chr4:21846327-21848448	-	67735	6.65469	8.40341	5.29429	16.0057	27.9544	24.6896	9.28954	6.2076	RIKEN cDNA 4930528A17 gene	http://www.ncbi.nlm.nih.gov/gene/?term=67735
4930528D03Rik	lncRNA	chr13:59733650-59737470	+	75223	2.21823	0	1.05886	0	0	7.40687	1.03217	1.0346	RIKEN cDNA 4930528D03 gene	http://www.ncbi.nlm.nih.gov/gene/?term=75223
4930532I03Rik	lncRNA	chr10:106555195-106602480	-	75833	16.6367	7.35299	13.7651	14.005	1.74715	2.46896	15.4826	13.4498	RIKEN cDNA 4930532I03 gene	http://www.ncbi.nlm.nih.gov/gene/?term=75833
4930533B01Rik	lncRNA	chr2:113691053-113708550	-	75166	0	0	5.29429	1.00035	0.873575	4.11493	0	1.0346	RIKEN cDNA 4930533B01 gene	http://www.ncbi.nlm.nih.gov/gene/?term=75166
4930533K18Rik	lncRNA	chr10:70868641-70934240	+	75189	3.32734	4.20171	1.05886	2.00071	5.24145	10.6988	2.06434	2.0692	RIKEN cDNA 4930533K18 gene	http://www.ncbi.nlm.nih.gov/gene/?term=75189
4930535L15Rik	lncRNA	chr9:107998115-108002419	-	78027	0	1.05043	0	2.00071	3.4943	2.46896	0	5.173	RIKEN cDNA 4930535L15 gene	http://www.ncbi.nlm.nih.gov/gene/?term=78027
4930538E20Rik	lncRNA	chr11:24160526-24172781	-	78200	7.7638	14.706	10.5886	10.0035	2.62072	2.46896	7.2252	6.2076	RIKEN cDNA 4930538E20 gene	http://www.ncbi.nlm.nih.gov/gene/?term=78200
4930539J05Rik	lncRNA	chr3:135436220-135438665	-	319587	13.3094	8.40341	8.47086	23.0081	15.7243	4.93791	15.4826	14.4844	RIKEN cDNA 4930539J05 gene	http://www.ncbi.nlm.nih.gov/gene/?term=319587
4930539M17Rik	lncRNA	chr3:9061964-9071076	+	75149	2.21823	0	3.17657	2.00071	2.62072	4.93791	0	3.1038	RIKEN cDNA 4930539M17 gene	http://www.ncbi.nlm.nih.gov/gene/?term=75149
4930539N22Rik	lncRNA	chr3:13597139-13652865	-	75203	7.7638	1.05043	4.23543	6.00213	0	1.64597	0	2.0692	RIKEN cDNA 4930539N22 gene	http://www.ncbi.nlm.nih.gov/gene/?term=75203
4930545L23Rik	lncRNA	chr2:135169573-135215616	-	78805	3.32734	3.15128	0	4.00142	0	0	1.03217	0	RIKEN cDNA 4930545L23 gene	http://www.ncbi.nlm.nih.gov/gene/?term=78805
4930546K05Rik	lncRNA	chr9:42182238-42209231	-	78194	1.10911	0	0	4.00142	0.873575	0.822985	0	1.0346	RIKEN cDNA 4930546K05 gene	http://www.ncbi.nlm.nih.gov/gene/?term=78194
4930547E08Rik	lncRNA	chr2:103804452-103810622	-	78031	1.10911	4.20171	0	1.00035	3.4943	0.822985	1.03217	2.0692	RIKEN cDNA 4930547E08 gene	http://www.ncbi.nlm.nih.gov/gene/?term=78031
4930549G23Rik	lncRNA	chr18:67776033-67799943	-	75286	2.21823	4.20171	5.29429	4.00142	3.4943	10.6988	3.09651	5.173	RIKEN cDNA 4930549G23 gene	http://www.ncbi.nlm.nih.gov/gene/?term=75286
4930550C14Rik	protein_coding	chr9:53402713-53434426	+	75311	3.32734	1.05043	8.47086	3.00106	7.86217	12.3448	6.19303	0	RIKEN cDNA 4930550C14 gene	http://www.ncbi.nlm.nih.gov/gene/?term=75311
4930552P12Rik	lncRNA	chr19:55640589-55702204	-	77594	3.32734	3.15128	12.7063	3.00106	6.11502	31.2734	6.19303	3.1038	RIKEN cDNA 4930552P12 gene	http://www.ncbi.nlm.nih.gov/gene/?term=77594
4930553P18Rik	lncRNA	chr6:86004353-86009353	+	75355	7.7638	17.8573	10.5886	15.0053	6.11502	2.46896	4.12869	7.24221	RIKEN cDNA 4930553P18 gene	http://www.ncbi.nlm.nih.gov/gene/?term=75355
4930555A03Rik	lncRNA	chr3:151294162-151296850	+	100504653	0	1.05043	1.05886	5.00177	0	2.46896	3.09651	1.0346	RIKEN cDNA 4930555A03 gene	http://www.ncbi.nlm.nih.gov/gene/?term=100504653
4930555F03Rik	lncRNA	chr8:49370886-49549041	+	75359	6.65469	6.30256	0	4.00142	0.873575	0	2.06434	1.0346	RIKEN cDNA 4930555F03 gene, transcript variant X3	http://www.ncbi.nlm.nih.gov/gene/?term=75359
4930556I23Rik	lncRNA	chr1:37614507-37615373	+	102637491	17.7458	15.7564	3.17657	15.0053	6.11502	3.29194	10.3217	3.1038	RIKEN cDNA 4930556I23 gene	http://www.ncbi.nlm.nih.gov/gene/?term=102637491
4930556M19Rik	lncRNA	chr15:10714836-10790123	+	75259	18.855	9.45384	3.17657	4.00142	17.4715	24.6896	15.4826	26.8996	RIKEN cDNA 4930556M19 gene	http://www.ncbi.nlm.nih.gov/gene/?term=75259
4930556N13Rik	lncRNA	chr11:88851604-88881395	+	75285	0	2.10085	3.17657	1.00035	0.873575	0	0	2.0692	RIKEN cDNA 4930556N13 gene	http://www.ncbi.nlm.nih.gov/gene/?term=75285
4930557K07Rik	lncRNA	chr6:125010176-125049853	-	78202	27.7279	15.7564	13.7651	4.00142	6.9886	9.05284	13.4182	5.173	RIKEN cDNA 4930557K07 gene	http://www.ncbi.nlm.nih.gov/gene/?term=78202
4930558J18Rik	lncRNA	chr1:57359222-57377544	-	75323	1.10911	0	0	0	0	2.46896	4.12869	5.173	RIKEN cDNA 4930558J18 gene	http://www.ncbi.nlm.nih.gov/gene/?term=75323
4930558K02Rik	protein_coding	chr1:161942089-161982371	-	75368	2.21823	4.20171	2.11772	1.00035	0	0.822985	0	1.0346	RIKEN cDNA 4930558K02 gene	http://www.ncbi.nlm.nih.gov/gene/?term=75368
4930562C15Rik	protein_coding	chr16:4835416-4867691	+	78809	4.43646	8.40341	9.52972	5.00177	1.74715	10.6988	3.09651	4.1384	RIKEN cDNA 4930562C15 gene	http://www.ncbi.nlm.nih.gov/gene/?term=78809
4930562F07Rik	lncRNA	chr1:160074735-160077985	-	75255	2.21823	1.05043	1.05886	4.00142	4.36787	6.58388	1.03217	1.0346	RIKEN cDNA 4930562F07 gene	http://www.ncbi.nlm.nih.gov/gene/?term=75255
4930563E22Rik	protein_coding	chr11:72215138-72218450	+	75304	43.2555	40.9666	41.2954	24.0085	23.5865	11.5218	40.2547	35.1764	RIKEN cDNA 4930563E22 gene	http://www.ncbi.nlm.nih.gov/gene/?term=75304
4930563M21Rik	protein_coding	chr9:55962587-56026462	-	75258	3.32734	3.15128	1.05886	1.00035	3.4943	0	0	0	RIKEN cDNA 4930563M21 gene	http://www.ncbi.nlm.nih.gov/gene/?term=75258
4930565N06Rik	lncRNA	chr16:36880519-36897189	-	68306	0	1.05043	2.11772	0	2.62072	4.93791	4.12869	1.0346	RIKEN cDNA 4930565N06 gene	http://www.ncbi.nlm.nih.gov/gene/?term=68306
4930566D17Rik	lncRNA	chr8:125522332-125535826	+	75900	2.21823	1.05043	4.23543	1.00035	8.73575	23.0436	4.12869	4.1384	RIKEN cDNA 4930566D17 gene, transcript variant X1	http://www.ncbi.nlm.nih.gov/gene/?term=75900
4930567H12Rik	lncRNA	chr8:125584638-125616670	+	75930	2.21823	2.10085	0	1.00035	0	1.64597	1.03217	2.0692	RIKEN cDNA 4930567H12 gene	http://www.ncbi.nlm.nih.gov/gene/?term=75930
4930567K12Rik	lncRNA	chr7:92092206-92119511	-	75845	15.5276	4.20171	9.52972	5.00177	0.873575	3.29194	2.06434	5.173	RIKEN cDNA 4930567K12 gene	http://www.ncbi.nlm.nih.gov/gene/?term=75845
4930568G15Rik	lncRNA	chr1:165066617-165091930	-	75857	0	1.05043	3.17657	0	1.74715	0.822985	3.09651	0	RIKEN cDNA 4930568G15 gene	http://www.ncbi.nlm.nih.gov/gene/?term=75857
4930570G19Rik	lncRNA	chr3:156546753-156561746	-	329782	106.475	110.295	109.062	109.039	138.025	105.342	87.7346	112.771	RIKEN cDNA 4930570G19 gene	http://www.ncbi.nlm.nih.gov/gene/?term=329782
4930572G02Rik	lncRNA	chr14:48560794-48570179	+	75943	0	0	2.11772	3.00106	0	0	2.06434	1.0346	RIKEN cDNA 4930572G02 gene, transcript variant X2	http://www.ncbi.nlm.nih.gov/gene/?term=75943
4930572O13Rik	lncRNA	chr14:25139795-25143241	-	75862	4.43646	1.05043	3.17657	1.00035	0	3.29194	3.09651	1.0346	RIKEN cDNA 4930572O13 gene	http://www.ncbi.nlm.nih.gov/gene/?term=75862
4930573G07Rik	lncRNA	chr10:8209432-8258632	+	102633239	6.65469	12.6051	13.7651	6.00213	6.11502	12.3448	6.19303	8.27681	RIKEN cDNA 4930573G07 gene, transcript variant X1	http://www.ncbi.nlm.nih.gov/gene/?term=102633239
4930577N17Rik	lncRNA	chr3:51276761-51278407	+	67746	33.2734	38.8658	45.5309	36.0128	66.3917	60.0779	36.126	40.3494	RIKEN cDNA 4930577N17 gene	http://www.ncbi.nlm.nih.gov/gene/?term=67746
4930578G10Rik	lncRNA	chr4:42670290-42871806	+	102638670	113.13	60.9248	96.356	113.04	64.6445	41.1493	99.0885	76.5605	RIKEN cDNA 4930578G10 gene	http://www.ncbi.nlm.nih.gov/gene/?term=102638670
4930578L24Rik	lncRNA	chr18:73703926-73707205	+	105246496	24.4005	15.7564	24.3537	26.0092	36.6901	15.6367	9.28954	15.519	RIKEN cDNA 4930578L24 gene	http://www.ncbi.nlm.nih.gov/gene/?term=105246496
4930578M01Rik	lncRNA	chr15:98985965-98989281	+	75951	11.0911	13.6555	12.7063	12.0043	2.62072	4.93791	12.3861	9.31141	RIKEN cDNA 4930578M01 gene	http://www.ncbi.nlm.nih.gov/gene/?term=75951
4930579G18Rik	lncRNA	chr14:54650511-54655100	+	75913	5.54557	0	1.05886	6.00213	2.62072	0.822985	5.16086	3.1038	RIKEN cDNA 4930579G18 gene	http://www.ncbi.nlm.nih.gov/gene/?term=75913
4930579G24Rik	protein_coding	chr3:79629079-79632820	+	75939	39.9281	24.1598	14.824	21.0074	25.3337	70.7767	60.8981	50.6954	RIKEN cDNA 4930579G24 gene	http://www.ncbi.nlm.nih.gov/gene/?term=75939
4930579H20Rik	lncRNA	chr10:27389866-27397225	+	75855	0	4.20171	0	2.00071	0	0.822985	0	3.1038	RIKEN cDNA 4930579H20 gene	http://www.ncbi.nlm.nih.gov/gene/?term=75855
4930579K19Rik	lncRNA	chr9:98562460-98563611	-	75881	8.87292	7.35299	5.29429	11.0039	24.4601	6.58388	9.28954	15.519	RIKEN cDNA 4930579K19 gene	http://www.ncbi.nlm.nih.gov/gene/?term=75881
4930581F22Rik	lncRNA	chr9:35116728-35130922	+	78934	19.9641	29.4119	28.5892	15.0053	24.4601	27.9815	25.8043	33.1072	RIKEN cDNA 4930581F22 gene	http://www.ncbi.nlm.nih.gov/gene/?term=78934
4930587E11Rik	lncRNA	chr6:102266100-102336677	+	75893	5.54557	0	0	0	2.62072	1.64597	0	0	RIKEN cDNA 4930587E11 gene	http://www.ncbi.nlm.nih.gov/gene/?term=75893
4930588K23Rik	lncRNA	chr16:18606662-18609745	+	619305	3.32734	2.10085	1.05886	0	0	0	2.06434	0	RIKEN cDNA 4930588K23 gene	http://www.ncbi.nlm.nih.gov/gene/?term=619305
4930590A17Rik	lncRNA	chr16:87909271-87952254	+	105246151	4.43646	2.10085	6.35315	4.00142	0.873575	3.29194	5.16086	3.1038	RIKEN cDNA 4930590A17 gene	http://www.ncbi.nlm.nih.gov/gene/?term=105246151
4930590J08Rik	protein_coding	chr6:91900751-91951736	+	381798	31.0552	76.6812	26.4714	46.0163	51.5409	37.8573	36.126	31.038	RIKEN cDNA 4930590J08 gene	http://www.ncbi.nlm.nih.gov/gene/?term=381798
4930593A02Rik	lncRNA	chr3:58692589-58788524	+	71301	0	0	4.23543	3.00106	0.873575	1.64597	3.09651	1.0346	RIKEN cDNA 4930593A02 gene	http://www.ncbi.nlm.nih.gov/gene/?term=71301
4930594C11Rik	transcribed_pseudogene	chr1:37485851-37488605	-	77633	0	4.20171	6.35315	10.0035	2.62072	2.46896	8.25737	4.1384	RIKEN cDNA 4930594C11 gene	http://www.ncbi.nlm.nih.gov/gene/?term=77633
4930594M22Rik	lncRNA	chr14:122913030-122929442	+	105245866	5.54557	16.8068	12.7063	8.00283	57.6559	132.501	10.3217	35.1764	RIKEN cDNA 4930594M22 gene	http://www.ncbi.nlm.nih.gov/gene/?term=105245866
4930595D18Rik	lncRNA	chr12:111159850-111184491	-	78062	1.10911	3.15128	8.47086	9.00319	3.4943	0	0	2.0692	RIKEN cDNA 4930595D18 gene	http://www.ncbi.nlm.nih.gov/gene/?term=78062
4930597O21Rik	lncRNA	chr6:66894644-66924176	-	75373	14.4185	25.2102	34.9423	30.0106	34.943	44.4412	36.126	42.4186	RIKEN cDNA 4930597O21 gene	http://www.ncbi.nlm.nih.gov/gene/?term=75373
4930598A11Rik	lncRNA	chr4:20032787-20041904	-	105247101	0	0	0	1.00035	0.873575	1.64597	0	2.0692	RIKEN cDNA 4930598A11 gene, transcript variant X1	http://www.ncbi.nlm.nih.gov/gene/?term=105247101
4930598N05Rik	lncRNA	chr10:10235003-10258707	+	102634128	1.10911	2.10085	0	2.00071	0	0	0	4.1384	RIKEN cDNA 4930598N05 gene	http://www.ncbi.nlm.nih.gov/gene/?term=102634128
4930599N23Rik	lncRNA	chr6:39118473-39148312	+	75379	9.98203	3.15128	6.35315	12.0043	35.8166	17.2827	10.3217	13.4498	RIKEN cDNA 4930599N23 gene	http://www.ncbi.nlm.nih.gov/gene/?term=75379
4931402G19Rik	lncRNA	chr2:120455698-120469367	-	70933	1.10911	2.10085	1.05886	0	0	2.46896	5.16086	1.0346	RIKEN cDNA 4931402G19 gene	http://www.ncbi.nlm.nih.gov/gene/?term=70933
4931403E22Rik	lncRNA	chr19:26768801-26823907	-	70942	3.32734	4.20171	11.6474	7.00248	2.62072	8.22985	6.19303	4.1384	RIKEN cDNA 4931403E22 gene	http://www.ncbi.nlm.nih.gov/gene/?term=70942
4931403G20Rik	lncRNA	chr12:69843686-69853671	+	70934	9.98203	6.30256	3.17657	7.00248	10.4829	6.58388	7.2252	13.4498	RIKEN cDNA 4931403G20 gene	http://www.ncbi.nlm.nih.gov/gene/?term=70934
4931403M11Rik	lncRNA	chr14:24617465-24631373	+	70955	1.10911	0	2.11772	0	7.86217	0.822985	0	0	RIKEN cDNA 4931403M11 gene, transcript variant X3	http://www.ncbi.nlm.nih.gov/gene/?term=70955
4931406C07Rik	protein_coding	chr9:15283337-15306448	-	70984	285.043	277.313	253.067	290.103	331.085	425.483	360.228	326.934	RIKEN cDNA 4931406C07 gene	http://www.ncbi.nlm.nih.gov/gene/?term=70984
4931406H21Rik	lncRNA	chr14:25586804-25590661	+	77592	5.54557	3.15128	4.23543	4.00142	2.62072	9.87582	5.16086	8.27681	RIKEN cDNA 4931406H21 gene	http://www.ncbi.nlm.nih.gov/gene/?term=77592
4931408D14Rik	lncRNA	chr19:37258423-37264095	-	77059	7.7638	3.15128	3.17657	7.00248	12.23	6.58388	5.16086	6.2076	RIKEN cDNA 4931408D14 gene	http://www.ncbi.nlm.nih.gov/gene/?term=77059
4931413K12Rik	lncRNA	chr11:75590024-75594800	-	70987	12.2003	16.8068	19.0594	22.0078	14.8508	52.6711	18.5791	10.346	RIKEN cDNA 4931413K12 gene	http://www.ncbi.nlm.nih.gov/gene/?term=70987
4931414P19Rik	protein_coding	chr14:54583662-54606099	-	74359	88.7292	61.9752	73.0612	94.0333	59.4031	79.8296	94.9598	113.806	RIKEN cDNA 4931414P19 gene	http://www.ncbi.nlm.nih.gov/gene/?term=74359
4931415C17Rik	lncRNA	chr8:12672427-12679225	+	70966	57.674	37.8154	49.7663	26.0092	33.1958	20.5746	41.2869	39.3148	RIKEN cDNA 4931415C17 gene	http://www.ncbi.nlm.nih.gov/gene/?term=70966
4931422A03Rik	protein_coding	chr2:103992493-104028361	-	70986	9.98203	19.9581	18.0006	13.0046	20.0922	19.7516	14.4504	9.31141	RIKEN cDNA 4931422A03 gene	http://www.ncbi.nlm.nih.gov/gene/?term=70986
4931428F04Rik	protein_coding	chr8:105280409-105289528	-	74356	618.886	586.138	595.078	587.208	446.397	314.38	536.729	587.653	RIKEN cDNA 4931428F04 gene	http://www.ncbi.nlm.nih.gov/gene/?term=74356
4931429L15Rik	protein_coding	chr9:46300913-46319986	-	74361	1.10911	4.20171	1.05886	1.00035	4.36787	0	0	3.1038	RIKEN cDNA 4931429L15 gene	http://www.ncbi.nlm.nih.gov/gene/?term=74361
4931430N09Rik	lncRNA	chr6:118880158-118885543	+	74363	2.21823	1.05043	3.17657	0	2.62072	0.822985	5.16086	2.0692	RIKEN cDNA 4931430N09 gene	http://www.ncbi.nlm.nih.gov/gene/?term=74363
4931431C16Rik	lncRNA	chr5:35581227-35588763	-	74364	5.54557	4.20171	6.35315	10.0035	24.4601	15.6367	7.2252	11.3806	RIKEN cDNA 4931431C16 gene	http://www.ncbi.nlm.nih.gov/gene/?term=74364
4931439C15Rik	lncRNA	chr18:78476867-78480716	+	74367	0	2.10085	4.23543	0	0.873575	0	0	0	RIKEN cDNA 4931439C15 gene	http://www.ncbi.nlm.nih.gov/gene/?term=74367
4931440J10Rik	lncRNA	chr14:62760501-62830126	+	71000	3.32734	4.20171	10.5886	7.00248	4.36787	0.822985	5.16086	8.27681	RIKEN cDNA 4931440J10 gene	http://www.ncbi.nlm.nih.gov/gene/?term=71000
4931440P22Rik	lncRNA	chr3:65527483-65529414	-	71004	25.5096	22.059	19.0594	17.006	126.668	115.218	34.0617	38.2802	RIKEN cDNA 4931440P22 gene	http://www.ncbi.nlm.nih.gov/gene/?term=71004
4932413F04Rik	lncRNA	chr9:103557090-103565891	+	319215	1.10911	2.10085	0	0	0	0	0	0	RIKEN cDNA 4932413F04 gene	http://www.ncbi.nlm.nih.gov/gene/?term=319215
4932435O22Rik	lncRNA	chr11:114413405-114448860	-	319819	0	2.10085	0	1.00035	0	0	6.19303	5.173	RIKEN cDNA 4932435O22 gene	http://www.ncbi.nlm.nih.gov/gene/?term=319819
4932438A13Rik	protein_coding	chr3:36863063-37053033	+	229227	2269.25	2054.63	1974.77	1920.68	1720.07	1381.79	1810.43	1601.56	RIKEN cDNA 4932438A13 gene	http://www.ncbi.nlm.nih.gov/gene/?term=229227
4932438H23Rik	protein_coding	chr16:91054877-91130103	-	74387	11.0911	12.6051	12.7063	12.0043	20.0922	15.6367	13.4182	19.6574	RIKEN cDNA 4932438H23 gene	http://www.ncbi.nlm.nih.gov/gene/?term=74387
4932441J04Rik	lncRNA	chr5:57570084-57717919	-	319216	3.32734	4.20171	0	3.00106	1.74715	1.64597	4.12869	2.0692	RIKEN cDNA 4932441J04 gene	http://www.ncbi.nlm.nih.gov/gene/?term=319216
4932443L11Rik	lncRNA	chr8:4162373-4182097	-	78899	11.0911	9.45384	20.1183	13.0046	6.11502	3.29194	11.3539	10.346	RIKEN cDNA 4932443L11 gene, transcript variant X2	http://www.ncbi.nlm.nih.gov/gene/?term=78899
4932702P03Rik	lncRNA	chr13:24905600-24911780	+	73326	103.148	84.0341	82.5909	98.0347	82.116	62.5469	89.7989	108.633	RIKEN cDNA 4932702P03 gene	http://www.ncbi.nlm.nih.gov/gene/?term=73326
4933402D24Rik	protein_coding	chr1:63754909-63769267	-	74426	16.6367	18.9077	13.7651	18.0064	13.1036	1.64597	9.28954	13.4498	RIKEN cDNA 4933402D24 gene	http://www.ncbi.nlm.nih.gov/gene/?term=74426
4933403O08Rik	protein_coding	chrX:112171438-112249350	+	71030	6.65469	4.20171	1.05886	0	13.9772	0	6.19303	4.1384	RIKEN cDNA 4933403O08 gene	http://www.ncbi.nlm.nih.gov/gene/?term=71030
4933404O12Rik	lncRNA	chr5:136919146-136937109	+	66752	273.951	237.396	228.713	219.078	135.404	153.075	237.399	211.059	RIKEN cDNA 4933404O12 gene	http://www.ncbi.nlm.nih.gov/gene/?term=66752
4933405D12Rik	lncRNA	chr3:122882592-122924116	-	74057	1.10911	2.10085	1.05886	0	1.74715	0	1.03217	6.2076	RIKEN cDNA 4933405D12 gene	http://www.ncbi.nlm.nih.gov/gene/?term=74057
4933405L10Rik	protein_coding	chr8:105708289-105710245	+	71046	1.10911	5.25213	1.05886	9.00319	12.23	8.22985	7.2252	3.1038	RIKEN cDNA 4933405L10 gene	http://www.ncbi.nlm.nih.gov/gene/?term=71046
4933406B17Rik	lncRNA	chr8:95496414-95503409	+	71040	0	2.10085	1.05886	6.00213	0	0	0	0	RIKEN cDNA 4933406B17 gene, transcript variant X4	http://www.ncbi.nlm.nih.gov/gene/?term=71040
4933406C10Rik	lncRNA	chr12:32919384-32953789	-	74076	14.4185	10.5043	14.824	17.006	18.3451	18.1057	18.5791	9.31141	RIKEN cDNA 4933406C10 gene	http://www.ncbi.nlm.nih.gov/gene/?term=74076
4933406I18Rik	lncRNA	chr7:114315479-114415161	-	71045	5.54557	10.5043	5.29429	13.0046	7.86217	9.05284	17.5469	13.4498	RIKEN cDNA 4933406I18 gene	http://www.ncbi.nlm.nih.gov/gene/?term=71045
4933407E24Rik	lncRNA	chr4:124569179-124575538	+	108809	9.98203	4.20171	7.412	5.00177	8.73575	6.58388	0	2.0692	RIKEN cDNA 4933407E24 gene	http://www.ncbi.nlm.nih.gov/gene/?term=108809
4933407I05Rik	lncRNA	chr9:51914429-51927003	+	74072	2.21823	2.10085	1.05886	2.00071	0.873575	0	1.03217	2.0692	RIKEN cDNA 4933407I05 gene	http://www.ncbi.nlm.nih.gov/gene/?term=74072
4933407K13Rik	lncRNA	chrX:75725458-75764699	-	74396	36.6008	40.9666	55.0606	45.0159	36.6901	21.3976	30.9651	20.692	RIKEN cDNA 4933407K13 gene	http://www.ncbi.nlm.nih.gov/gene/?term=74396
4933407L21Rik	lncRNA	chr1:85928483-85931756	+	71141	48.8011	52.5213	38.1189	25.0089	30.5751	23.8666	34.0617	39.3148	RIKEN cDNA 4933407L21 gene	http://www.ncbi.nlm.nih.gov/gene/?term=71141
4933407O12Rik	protein_coding	chr17:80062222-80063462	+	102635879	17.7458	16.8068	24.3537	25.0089	15.7243	23.0436	17.5469	14.4844	RIKEN cDNA 4933407O12 gene, transcript variant X1	http://www.ncbi.nlm.nih.gov/gene/?term=102635879
4933408J17Rik	lncRNA	chr10:93589413-93605245	+	74454	14.4185	9.45384	2.11772	5.00177	9.60932	13.9907	10.3217	6.2076	RIKEN cDNA 4933408J17 gene	http://www.ncbi.nlm.nih.gov/gene/?term=74454
4933408N05Rik	lncRNA	chr8:114341161-114351478	-	71122	4.43646	9.45384	0	0	0.873575	0	2.06434	2.0692	RIKEN cDNA 4933408N05 gene	http://www.ncbi.nlm.nih.gov/gene/?term=71122
4933411K16Rik	protein_coding	chr19:42052228-42053628	+	66765	0	2.10085	1.05886	4.00142	0.873575	2.46896	4.12869	0	RIKEN cDNA 4933411K16 gene	http://www.ncbi.nlm.nih.gov/gene/?term=66765
4933412E12Rik	lncRNA	chr10:116950562-116963279	+	71086	68.7651	58.8239	61.4137	63.0223	66.3917	50.2021	58.8338	67.2491	RIKEN cDNA 4933412E12 gene	http://www.ncbi.nlm.nih.gov/gene/?term=71086
4933412O06Rik	lncRNA	chr13:15781664-15802630	-	71071	14.4185	16.8068	13.7651	14.005	13.1036	3.29194	10.3217	11.3806	RIKEN cDNA 4933412O06 gene	http://www.ncbi.nlm.nih.gov/gene/?term=71071
4933413J09Rik	lncRNA	chr14:26357547-26400456	+	71106	3.32734	0	2.11772	3.00106	0.873575	2.46896	4.12869	1.0346	RIKEN cDNA 4933413J09 gene	http://www.ncbi.nlm.nih.gov/gene/?term=71106
4933413L06Rik	lncRNA	chr13:117706764-117720011	-	71100	4.43646	1.05043	5.29429	4.00142	0	1.64597	7.2252	8.27681	RIKEN cDNA 4933413L06 gene	http://www.ncbi.nlm.nih.gov/gene/?term=71100
4933416M07Rik	lncRNA	chr8:27142910-27149706	+	71082	6.65469	2.10085	2.11772	7.00248	14.8508	7.40687	5.16086	7.24221	RIKEN cDNA 4933416M07 gene	http://www.ncbi.nlm.nih.gov/gene/?term=71082
4933417D19Rik	lncRNA	chr8:123235091-123242359	+	71186	15.5276	16.8068	10.5886	28.0099	7.86217	16.4597	17.5469	21.7266	RIKEN cDNA 4933417D19 gene	http://www.ncbi.nlm.nih.gov/gene/?term=71186
4933417G07Rik	transcribed_pseudogene	chr3:55847105-55848065	+	71182	1.10911	1.05043	0	3.00106	0	0	2.06434	1.0346	RIKEN cDNA 4933417G07 gene	http://www.ncbi.nlm.nih.gov/gene/?term=71182
4933421O10Rik	lncRNA	chr4:33027139-33031323	-	100504166	256.206	216.388	236.125	216.077	237.612	219.737	231.206	201.747	RIKEN cDNA 4933421O10 gene	http://www.ncbi.nlm.nih.gov/gene/?term=100504166
4933424G05Rik	lncRNA	chr18:14988995-15047987	+	74456	1.10911	4.20171	6.35315	1.00035	0.873575	0.822985	2.06434	6.2076	RIKEN cDNA 4933424G05 gene	http://www.ncbi.nlm.nih.gov/gene/?term=74456
4933424G06Rik	protein_coding	chr1:36714537-36757959	+	71166	2.21823	5.25213	1.05886	1.00035	0.873575	2.46896	11.3539	5.173	RIKEN cDNA 4933424G06 gene	http://www.ncbi.nlm.nih.gov/gene/?term=71166
4933424M12Rik	lncRNA	chr4:107783686-107789922	+	67548	0	2.10085	1.05886	1.00035	3.4943	4.11493	6.19303	4.1384	RIKEN cDNA 4933424M12 gene	http://www.ncbi.nlm.nih.gov/gene/?term=67548
4933426B08Rik	lncRNA	chr17:6797004-6814364	+	115488815	4.43646	9.45384	6.35315	2.00071	14.8508	12.3448	11.3539	13.4498	RIKEN cDNA 4933426B08 gene	http://www.ncbi.nlm.nih.gov/gene/?term=115488815
4933427D14Rik	protein_coding	chr11:72153929-72207482	-	74477	685.433	635.508	568.606	560.198	359.039	408.201	480.992	498.678	RIKEN cDNA 4933427D14 gene	http://www.ncbi.nlm.nih.gov/gene/?term=74477
4933427E11Rik	lncRNA	chr15:74709161-74710374	+	66769	0	1.05043	3.17657	1.00035	8.73575	10.6988	0	2.0692	RIKEN cDNA 4933427E11 gene	http://www.ncbi.nlm.nih.gov/gene/?term=66769
4933427I04Rik	lncRNA	chr4:123859660-123863169	+	115489902	21.0732	6.30256	8.47086	10.0035	11.3565	9.87582	5.16086	9.31141	Riken cDNA 4933427I04 gene	http://www.ncbi.nlm.nih.gov/gene/?term=115489902
4933427I22Rik	lncRNA	chr4:139926111-139943519	-	71235	4.43646	9.45384	5.29429	0	0	0.822985	9.28954	4.1384	RIKEN cDNA 4933427I22 gene	http://www.ncbi.nlm.nih.gov/gene/?term=71235
4933428C19Rik	lncRNA	chr4:40482840-40525548	-	71293	1.10911	4.20171	2.11772	3.00106	0.873575	0	0	3.1038	RIKEN cDNA 4933428C19 gene	http://www.ncbi.nlm.nih.gov/gene/?term=71293
4933428G20Rik	protein_coding	chr11:97488514-97500341	-	100141474	145.294	156.514	136.593	176.062	158.991	210.684	193.016	201.747	RIKEN cDNA 4933428G20 gene	http://www.ncbi.nlm.nih.gov/gene/?term=100141474
4933429O19Rik	lncRNA	chr14:48878873-48887112	+	66770	3.32734	4.20171	0	1.00035	0	0	5.16086	0	RIKEN cDNA 4933429O19 gene	http://www.ncbi.nlm.nih.gov/gene/?term=66770
4933430I17Rik	protein_coding	chr4:62525304-62553033	+	214106	15.5276	6.30256	13.7651	13.0046	16.5979	27.1585	7.2252	13.4498	RIKEN cDNA 4933430I17 gene	http://www.ncbi.nlm.nih.gov/gene/?term=214106
4933431E20Rik	lncRNA	chr3:107888850-107896213	-	329735	1950.93	1932.79	1900.65	1806.64	987.14	834.507	1696.89	1570.52	RIKEN cDNA 4933431E20 gene	http://www.ncbi.nlm.nih.gov/gene/?term=329735
4933431G14Rik	lncRNA	chr6:72120213-72123197	-	71265	2.21823	4.20171	2.11772	1.00035	1.74715	4.11493	5.16086	5.173	RIKEN cDNA 4933431G14 gene	http://www.ncbi.nlm.nih.gov/gene/?term=71265
4933432I03Rik	lncRNA	chr14:102987412-103033803	-	71264	4.43646	2.10085	4.23543	6.00213	4.36787	1.64597	4.12869	4.1384	RIKEN cDNA 4933432I03 gene	http://www.ncbi.nlm.nih.gov/gene/?term=71264
4933432I09Rik	lncRNA	chr16:18209686-18213863	-	66779	36.6008	21.0085	18.0006	16.0057	0.873575	2.46896	14.4504	17.5882	RIKEN cDNA 4933432I09 gene	http://www.ncbi.nlm.nih.gov/gene/?term=66779
4933433G15Rik	lncRNA	chr9:75410184-75415537	+	71274	4.43646	5.25213	2.11772	4.00142	1.74715	10.6988	2.06434	6.2076	RIKEN cDNA 4933433G15 gene	http://www.ncbi.nlm.nih.gov/gene/?term=71274
4933433G19Rik	lncRNA	chr13:66996818-67032405	-	71226	36.6008	34.6641	25.4126	23.0081	34.0694	44.4412	25.8043	31.038	RIKEN cDNA 4933433G19 gene	http://www.ncbi.nlm.nih.gov/gene/?term=71226
4933434E20Rik	protein_coding	chr3:90051636-90063341	+	99650	665.469	664.92	687.199	616.218	580.054	564.568	644.075	637.314	RIKEN cDNA 4933434E20 gene	http://www.ncbi.nlm.nih.gov/gene/?term=99650
4933439C10Rik	lncRNA	chr11:59505653-59511385	+	74476	333.844	331.935	354.717	369.131	262.946	284.753	375.71	335.211	RIKEN cDNA 4933439C10 gene	http://www.ncbi.nlm.nih.gov/gene/?term=74476
4933439K11Rik	lncRNA	chr1:172541620-172550806	-	71319	1.10911	3.15128	1.05886	5.00177	0.873575	3.29194	5.16086	9.31141	RIKEN cDNA 4933439K11 gene	http://www.ncbi.nlm.nih.gov/gene/?term=71319
4933440N22Rik	protein_coding	chr6:117905806-117908205	-	74471	76.5289	85.0846	102.709	79.028	272.555	314.38	117.668	160.363	RIKEN cDNA 4933440N22 gene	http://www.ncbi.nlm.nih.gov/gene/?term=74471
5031425E22Rik	lncRNA	chr5:23382302-23434353	-	269630	346.044	364.498	381.189	324.115	912.886	516.835	317.909	366.249	RIKEN cDNA 5031425E22 gene	http://www.ncbi.nlm.nih.gov/gene/?term=269630
5031425F14Rik	lncRNA	chr2:166447451-166458770	+	319684	2.21823	0	1.05886	4.00142	9.60932	4.93791	5.16086	2.0692	RIKEN cDNA 5031425F14 gene	http://www.ncbi.nlm.nih.gov/gene/?term=319684
5031426D15Rik	lncRNA	chr2:6922702-6928722	-	68144	180.786	126.051	129.181	129.046	14.8508	57.609	106.314	103.46	RIKEN cDNA 5031426D15 gene	http://www.ncbi.nlm.nih.gov/gene/?term=68144
5031434O11Rik	lncRNA	chr3:51559985-51567117	+	100039684	78.7472	79.8324	113.298	88.0312	122.3	88.0594	88.7668	80.6989	RIKEN cDNA 5031434O11 gene	http://www.ncbi.nlm.nih.gov/gene/?term=100039684
5031439G07Rik	protein_coding	chr15:84943936-84987971	-	223739	2915.86	3272.08	3167.04	3118.1	3164.09	3264.78	3178.06	3245.54	RIKEN cDNA 5031439G07 gene	http://www.ncbi.nlm.nih.gov/gene/?term=223739
5033403F01Rik	lncRNA	chr13:38960619-38966297	+	75958	1.10911	1.05043	5.29429	3.00106	5.24145	3.29194	0	4.1384	RIKEN cDNA 5033403F01 gene	http://www.ncbi.nlm.nih.gov/gene/?term=75958
5033404E19Rik	transcribed_pseudogene	chr1:185497306-185498014	+	114668	0	2.10085	8.47086	4.00142	1.74715	1.64597	4.12869	0	RIKEN cDNA 5033404E19 gene	http://www.ncbi.nlm.nih.gov/gene/?term=114668
5033406O09Rik	lncRNA	chr12:111941991-111944482	-	77675	2.21823	0	0	5.00177	9.60932	22.2206	0	1.0346	RIKEN cDNA 5033406O09 gene	http://www.ncbi.nlm.nih.gov/gene/?term=77675
5033417F24Rik	lncRNA	chr1:92908378-92910764	-	75995	24.4005	29.4119	24.3537	31.011	42.8052	23.0436	29.933	23.7958	RIKEN cDNA 5033417F24 gene	http://www.ncbi.nlm.nih.gov/gene/?term=75995
5033421B08Rik	lncRNA	chr12:8511163-8588067	+	75990	16.6367	30.4624	25.4126	20.0071	37.5637	73.2457	21.6756	28.9688	RIKEN cDNA 5033421B08 gene, transcript variant X1	http://www.ncbi.nlm.nih.gov/gene/?term=75990
5033426O07Rik	lncRNA	chr8:121200076-121203496	-	76001	1.10911	1.05043	2.11772	1.00035	0	0.822985	0	2.0692	RIKEN cDNA 5033426O07 gene	http://www.ncbi.nlm.nih.gov/gene/?term=76001
5033430I15Rik	lncRNA	chr13:45965224-45966508	+	76000	46.5828	53.5718	34.9423	36.0128	63.771	27.1585	39.2225	35.1764	RIKEN cDNA 5033430I15 gene	http://www.ncbi.nlm.nih.gov/gene/?term=76000
5330413P13Rik	lncRNA	chr2:131820006-131847656	-	414081	21.0732	23.1094	28.5892	37.0131	86.4839	32.0964	22.7078	33.1072	RIKEN cDNA 5330413P13 gene	http://www.ncbi.nlm.nih.gov/gene/?term=414081
5330416C01Rik	lncRNA	chr13:97733498-97747411	-	403201	47.6919	29.4119	37.06	36.0128	12.23	20.5746	42.319	31.038	RIKEN cDNA 5330416C01 gene	http://www.ncbi.nlm.nih.gov/gene/?term=403201
5330425B07Rik	lncRNA	chr3:116134940-116149135	+	102633677	3.32734	8.40341	3.17657	0	1.74715	2.46896	1.03217	0	RIKEN cDNA 5330425B07 gene, transcript variant X3	http://www.ncbi.nlm.nih.gov/gene/?term=102633677
5330429C05Rik	lncRNA	chr13:54913235-54914475	+	78071	0	0	0	1.00035	7.86217	0.822985	1.03217	0	RIKEN cDNA 5330429C05 gene	http://www.ncbi.nlm.nih.gov/gene/?term=78071
5330434G04Rik	lncRNA	chrX:105372994-105391754	-	100043213	104.257	105.043	68.8257	66.0234	44.5523	30.4505	58.8338	48.6262	RIKEN cDNA 5330434G04 gene	http://www.ncbi.nlm.nih.gov/gene/?term=100043213
5330439K02Rik	lncRNA	chr15:100439244-100468367	-	108168267	0	3.15128	2.11772	1.00035	1.74715	0	2.06434	2.0692	RIKEN cDNA 5330439K02 gene	http://www.ncbi.nlm.nih.gov/gene/?term=108168267
5430400D12Rik	lncRNA	chr7:79920649-79926277	+	71339	332.734	307.775	318.716	314.111	403.592	421.368	291.072	294.861	RIKEN cDNA 5430400D12 gene	http://www.ncbi.nlm.nih.gov/gene/?term=71339
5430402O13Rik	lncRNA	chr6:50566643-50594865	+	73183	8.87292	8.40341	4.23543	11.0039	18.3451	7.40687	6.19303	7.24221	RIKEN cDNA 5430402O13 gene	http://www.ncbi.nlm.nih.gov/gene/?term=73183
5430403G16Rik	protein_coding	chr5:109674543-109690834	-	77200	13.3094	7.35299	11.6474	11.0039	6.9886	7.40687	6.19303	8.27681	RIKEN cDNA 5430403G16 gene	http://www.ncbi.nlm.nih.gov/gene/?term=77200
5430405H02Rik	lncRNA	chr2:156852403-156862945	-	74487	100.929	66.1769	88.944	89.0315	95.2197	100.404	45.4156	64.1452	RIKEN cDNA 5430405H02 gene	http://www.ncbi.nlm.nih.gov/gene/?term=74487
5430416N02Rik	lncRNA	chr5:100420842-100429535	-	100503199	48.8011	44.1179	47.6486	50.0177	94.3461	92.1743	54.7051	41.384	RIKEN cDNA 5430416N02 gene	http://www.ncbi.nlm.nih.gov/gene/?term=100503199
5430421F17Rik	lncRNA	chr8:25302650-25306270	-	74489	0	0	2.11772	2.00071	0	6.58388	2.06434	1.0346	RIKEN cDNA 5430421F17 gene	http://www.ncbi.nlm.nih.gov/gene/?term=74489
5430425E15Rik	lncRNA	chr14:23510325-23524780	+	105245696	25.5096	33.6137	19.0594	28.0099	2.62072	22.2206	23.7399	32.0726	RIKEN cDNA 5430425E15 gene	http://www.ncbi.nlm.nih.gov/gene/?term=105245696
5430427O19Rik	protein_coding	chrX:85776968-85891499	+	71398	1.10911	4.20171	5.29429	1.00035	13.9772	9.87582	12.3861	14.4844	RIKEN cDNA 5430427O19 gene	http://www.ncbi.nlm.nih.gov/gene/?term=71398
5430431A17Rik	lncRNA	chr7:44484517-44485413	+	71368	1.10911	1.05043	3.17657	0	0.873575	1.64597	2.06434	1.0346	RIKEN cDNA 5430431A17 gene	http://www.ncbi.nlm.nih.gov/gene/?term=71368
5430440P10Rik	lncRNA	chr14:105427559-105437716	+	71362	0	4.20171	0	0	0	0.822985	2.06434	0	RIKEN cDNA 5430440P10 gene	http://www.ncbi.nlm.nih.gov/gene/?term=71362
5530401A14Rik	lncRNA	chr11:81860677-81894582	+	71388	1.10911	8.40341	4.23543	10.0035	0	0	3.09651	8.27681	RIKEN cDNA 5530401A14 gene	http://www.ncbi.nlm.nih.gov/gene/?term=71388
5530601H04Rik	lncRNA	chrX:105040854-105070124	-	71445	96.493	98.7401	129.181	81.0287	69.886	101.227	82.5737	68.2837	RIKEN cDNA 5530601H04 gene	http://www.ncbi.nlm.nih.gov/gene/?term=71445
5730403I07Rik	lncRNA	chr9:77366412-77399416	-	70487	2.21823	1.05043	1.05886	0	1.74715	0	2.06434	5.173	RIKEN cDNA 5730403I07 gene	http://www.ncbi.nlm.nih.gov/gene/?term=70487
5730405A17Rik	lncRNA	chr8:61401313-61428128	-	102638389	1.10911	4.20171	8.47086	2.00071	3.4943	0.822985	9.28954	4.1384	RIKEN cDNA 5730405A17 gene, transcript variant X2	http://www.ncbi.nlm.nih.gov/gene/?term=102638389
5730405O15Rik	lncRNA	chrX:13042015-13045295	+	70489	18.855	36.7649	20.1183	20.0071	20.9658	6.58388	25.8043	30.0034	RIKEN cDNA 5730405O15 gene	http://www.ncbi.nlm.nih.gov/gene/?term=70489
5730408K05Rik	lncRNA	chr19:8888387-8888770	-	67531	6.65469	0	1.05886	2.00071	3.4943	2.46896	1.03217	7.24221	RIKEN cDNA 5730408K05 gene	http://www.ncbi.nlm.nih.gov/gene/?term=67531
5730409E04Rik	protein_coding	chr4:126609854-126614371	+	230757	1898.8	1930.68	1835	1736.61	1532.25	1306.08	1598.83	1620.18	RIKEN cDNA 5730409E04Rik gene	http://www.ncbi.nlm.nih.gov/gene/?term=230757
5730409K12Rik	misc_RNA	chr19:7081217-7092042	+	70494	972.694	939.082	985.796	981.347	543.364	380.219	784.45	688.01	RIKEN cDNA 5730409K12 gene	http://www.ncbi.nlm.nih.gov/gene/?term=70494
5730420D15Rik	lncRNA	chr10:95417375-95428640	+	70523	0	0	1.05886	6.00213	3.4943	1.64597	1.03217	0	RIKEN cDNA 5730420D15 gene	http://www.ncbi.nlm.nih.gov/gene/?term=70523
5730455P16Rik	protein_coding	chr11:80360492-80378048	-	70591	1062.53	1036.77	956.148	995.352	1114.68	923.389	799.933	831.819	RIKEN cDNA 5730455P16 gene	http://www.ncbi.nlm.nih.gov/gene/?term=70591
5730480H06Rik	lncRNA	chr5:48395573-48414294	+	70592	9.98203	14.706	11.6474	7.00248	18.3451	19.7516	10.3217	8.27681	RIKEN cDNA 5730480H06 gene	http://www.ncbi.nlm.nih.gov/gene/?term=70592
5730507C01Rik	protein_coding	chr12:18514440-18538114	+	236366	4.43646	0	3.17657	1.00035	0	1.64597	3.09651	12.4152	RIKEN cDNA 5730507C01 gene	http://www.ncbi.nlm.nih.gov/gene/?term=236366
5730522E02Rik	lncRNA	chr11:25616846-26210576	-	70626	35.4917	39.9162	44.472	36.0128	17.4715	32.0964	22.7078	33.1072	RIKEN cDNA 5730522E02 gene	http://www.ncbi.nlm.nih.gov/gene/?term=70626
5730552O08Rik	lncRNA	chr18:77745070-77750570	+	115488900	3.32734	1.05043	0	1.00035	6.9886	13.9907	2.06434	4.1384	RIKEN cDNA 5730552O08 gene	http://www.ncbi.nlm.nih.gov/gene/?term=115488900
5830403F22Rik	lncRNA	chr7:134184895-134194886	-	74743	8.87292	4.20171	0	0	6.9886	19.7516	6.19303	5.173	RIKEN cDNA 5830403F22 gene	http://www.ncbi.nlm.nih.gov/gene/?term=74743
5830408C22Rik	lncRNA	chr8:25102179-25109571	+	74744	1.10911	3.15128	1.05886	2.00071	1.74715	4.93791	0	2.0692	RIKEN cDNA 5830408C22 gene	http://www.ncbi.nlm.nih.gov/gene/?term=74744
5830416I19Rik	lncRNA	chr5:64044973-64050226	+	74757	5.54557	4.20171	12.7063	6.00213	3.4943	2.46896	9.28954	7.24221	RIKEN cDNA 5830416I19 gene	http://www.ncbi.nlm.nih.gov/gene/?term=74757
5830417I10Rik	transcribed_pseudogene	chr3:88777057-88829371	+	100302730	562.321	490.549	525.193	491.174	274.303	284.753	432.48	443.844	RIKEN cDNA 5830417I10 gene	http://www.ncbi.nlm.nih.gov/gene/?term=100302730
5830418P13Rik	lncRNA	chr9:103423578-103461260	+	100529079	11.0911	3.15128	8.47086	6.00213	8.73575	1.64597	6.19303	10.346	RIKEN cDNA 5830418P13 gene	http://www.ncbi.nlm.nih.gov/gene/?term=100529079
5830432E09Rik	lncRNA	chr7:135648457-135652314	-	67765	7.7638	7.35299	2.11772	15.0053	26.2072	21.3976	9.28954	18.6228	RIKEN cDNA 5830432E09 gene	http://www.ncbi.nlm.nih.gov/gene/?term=67765
5830433I10Rik	lncRNA	chr17:15694603-15705377	-	108168347	92.0565	98.7401	88.944	71.0251	115.312	110.28	91.8633	87.9411	RIKEN cDNA 5830433I10 gene	http://www.ncbi.nlm.nih.gov/gene/?term=108168347
5830444B04Rik	lncRNA	chr4:155400969-155421704	-	641454	32.1643	22.059	32.8246	23.0081	23.5865	17.2827	26.8365	19.6574	RIKEN cDNA 5830444B04 gene	http://www.ncbi.nlm.nih.gov/gene/?term=641454
5830448L01Rik	lncRNA	chr14:34672971-34674668	-	115488304	171.913	160.715	156.711	195.069	258.578	223.029	203.338	177.951	RIKEN cDNA 5830448L01 gene	http://www.ncbi.nlm.nih.gov/gene/?term=115488304
5830454E08Rik	lncRNA	chr9:120577331-120578073	+	76100	6.65469	7.35299	11.6474	15.0053	21.8394	6.58388	7.2252	11.3806	RIKEN cDNA 5830454E08 gene	http://www.ncbi.nlm.nih.gov/gene/?term=76100
5830468F06Rik	lncRNA	chr8:15010731-15021597	-	76082	23.2914	31.5128	36.0012	28.0099	21.8394	18.9287	21.6756	18.6228	RIKEN cDNA 5830468F06 gene, transcript variant X2	http://www.ncbi.nlm.nih.gov/gene/?term=76082
5930403L14Rik	lncRNA	chr4:154630691-154636367	-	320939	1171.23	1193.28	1172.16	1311.46	989.76	943.141	1383.11	1564.32	RIKEN cDNA 5930403L14 gene	http://www.ncbi.nlm.nih.gov/gene/?term=320939
5930403N24Rik	lncRNA	chr10:37139532-37151985	+	100040846	55.4557	54.6222	39.1777	58.0205	41.9316	36.2113	33.0295	37.2456	RIKEN cDNA 5930403N24 gene	http://www.ncbi.nlm.nih.gov/gene/?term=100040846
5930430L01Rik	lncRNA	chr5:148990056-148995215	-	319982	27.7279	27.3111	37.06	25.0089	43.6787	25.5125	24.7721	18.6228	RIKEN cDNA 5930430L01 gene	http://www.ncbi.nlm.nih.gov/gene/?term=319982
5930438M14Rik	lncRNA	chr13:101232127-101247551	+	328324	7.7638	8.40341	14.824	14.005	16.5979	6.58388	10.3217	7.24221	RIKEN cDNA 5930438M14 gene	http://www.ncbi.nlm.nih.gov/gene/?term=328324
6030407O03Rik	lncRNA	chr1:73618381-73864466	-	109198	3.32734	3.15128	0	2.00071	4.36787	0.822985	4.12869	3.1038	RIKEN cDNA 6030407O03 gene	http://www.ncbi.nlm.nih.gov/gene/?term=109198
6030426L16Rik	misc_RNA	chr12:21726822-21784557	-	628850	11.0911	10.5043	9.52972	16.0057	11.3565	15.6367	10.3217	20.692	RIKEN cDNA 6030426L16 gene, transcript variant X1	http://www.ncbi.nlm.nih.gov/gene/?term=628850
6030442K20Rik	lncRNA	chr1:132466628-132477064	-	115487119	26.6188	13.6555	9.52972	14.005	11.3565	12.3448	15.4826	14.4844	RIKEN cDNA 6030442K20 gene	http://www.ncbi.nlm.nih.gov/gene/?term=115487119
6030443J06Rik	lncRNA	chr5:22550413-22558171	+	320719	11.0911	8.40341	13.7651	9.00319	14.8508	2.46896	8.25737	6.2076	RIKEN cDNA 6030443J06 gene	http://www.ncbi.nlm.nih.gov/gene/?term=320719
6030458C11Rik	protein_coding	chr15:12808177-12824679	-	77877	655.487	783.618	738.024	756.268	488.328	451.819	600.724	566.961	RIKEN cDNA 6030458C11 gene	http://www.ncbi.nlm.nih.gov/gene/?term=77877
6030468B19Rik	protein_coding	chr11:117797634-117807308	+	77727	1.10911	7.35299	2.11772	4.00142	0.873575	0	5.16086	3.1038	RIKEN cDNA 6030468B19 gene	http://www.ncbi.nlm.nih.gov/gene/?term=77727
6230400D17Rik	lncRNA	chr14:20702012-20703099	-	76133	32.1643	28.3615	39.1777	25.0089	8.73575	15.6367	15.4826	31.038	RIKEN cDNA 6230400D17 gene	http://www.ncbi.nlm.nih.gov/gene/?term=76133
6330403K07Rik	protein_coding	chr11:71031941-71033617	-	103712	4143.65	4113.47	3876.48	3809.35	5826.74	2942.17	3983.15	4011.15	RIKEN cDNA 6330403K07 gene	http://www.ncbi.nlm.nih.gov/gene/?term=103712
6330409D20Rik	protein_coding	chr2:32732620-32741016	-	70730	27.7279	25.2102	34.9423	21.0074	34.0694	48.5561	6.19303	12.4152	RIKEN cDNA 6330409D20 gene	http://www.ncbi.nlm.nih.gov/gene/?term=70730
6330410L21Rik	lncRNA	chr3:129753758-129763882	+	319224	0	0	1.05886	2.00071	0.873575	1.64597	3.09651	2.0692	RIKEN cDNA 6330410L21 gene	http://www.ncbi.nlm.nih.gov/gene/?term=319224
6330415B21Rik	lncRNA	chr6:77380257-77382475	-	70753	14.4185	9.45384	24.3537	15.0053	1.74715	5.7609	19.6113	13.4498	RIKEN cDNA 6330415B21 gene	http://www.ncbi.nlm.nih.gov/gene/?term=70753
6330415G19Rik	lncRNA	chr17:23550799-23565294	+	320020	38.819	52.5213	63.5315	46.0163	82.116	77.3606	61.9303	57.9376	RIKEN cDNA 6330415G19 gene	http://www.ncbi.nlm.nih.gov/gene/?term=320020
6330418K02Rik	lncRNA	chr5:138264045-138266661	+	69004	25.5096	8.40341	22.236	13.0046	17.4715	16.4597	12.3861	10.346	RIKEN cDNA 6330418K02 gene	http://www.ncbi.nlm.nih.gov/gene/?term=69004
6330525I24Rik	lncRNA	chr18:13973027-13999463	+	115488899	6.65469	9.45384	3.17657	6.00213	3.4943	2.46896	10.3217	7.24221	RIKEN cDNA 6330525I24 gene	http://www.ncbi.nlm.nih.gov/gene/?term=115488899
6330537M06Rik	lncRNA	chr8:70761115-70767575	+	115486873	12.2003	21.0085	7.412	17.006	14.8508	50.2021	19.6113	18.6228	RIKEN cDNA 6330537M06 gene, transcript variant X1	http://www.ncbi.nlm.nih.gov/gene/?term=115486873
6330549D23Rik	transcribed_pseudogene	chr3:96606662-96629819	-	229613	38.819	28.3615	33.8834	33.0117	19.2186	20.5746	11.3539	13.4498	RIKEN cDNA 6330549D23 gene	http://www.ncbi.nlm.nih.gov/gene/?term=229613
6430411K18Rik	lncRNA	chr12:109591537-109592851	+	76880	41.0373	59.8743	33.8834	39.0138	31.4487	23.8666	35.0938	44.4878	RIKEN cDNA 6430411K18 gen	http://www.ncbi.nlm.nih.gov/gene/?term=76880
6430503K07Rik	lncRNA	chr2:147187424-147188482	+	78068	6.65469	4.20171	3.17657	2.00071	4.36787	9.87582	11.3539	6.2076	RIKEN cDNA 6430503K07 gene	http://www.ncbi.nlm.nih.gov/gene/?term=78068
6430548M08Rik	protein_coding	chr8:120114152-120165307	+	234797	7045.1	7227.99	7330.47	7120.52	7881.39	5239.95	7704.13	7240.14	RIKEN cDNA 6430548M08 gene	http://www.ncbi.nlm.nih.gov/gene/?term=234797
6430550D23Rik	protein_coding	chr2:155989545-156008125	-	320095	8.87292	11.5547	13.7651	18.0064	1.74715	10.6988	12.3861	11.3806	RIKEN cDNA 6430550D23 gene	http://www.ncbi.nlm.nih.gov/gene/?term=320095
6430553K19Rik	lncRNA	chr16:48122074-48158499	-	619300	2.21823	4.20171	2.11772	3.00106	0.873575	2.46896	3.09651	5.173	RIKEN cDNA 6430553K19 gene	http://www.ncbi.nlm.nih.gov/gene/?term=619300
6430562O15Rik	lncRNA	chr13:99410836-99412826	-	320893	36.6008	30.4624	36.0012	23.0081	23.5865	31.2734	25.8043	17.5882	RIKEN cDNA 6430562O15 gene	http://www.ncbi.nlm.nih.gov/gene/?term=320893
6430571L13Rik	protein_coding	chr9:107340640-107349683	+	235599	100.929	128.152	105.886	124.044	117.933	69.9537	101.153	113.806	RIKEN cDNA 6430571L13 gene	http://www.ncbi.nlm.nih.gov/gene/?term=235599
6430573P05Rik	lncRNA	chr3:79286855-79289843	+	115489693	237.351	192.228	258.361	212.075	313.613	185.995	323.07	223.474	RIKEN cDNA 6430573P05 gene	http://www.ncbi.nlm.nih.gov/gene/?term=115489693
6430584L05Rik	lncRNA	chr6:55396887-55412285	+	330324	74.3107	68.2777	63.5315	66.0234	56.7824	23.8666	48.5121	51.73	RIKEN cDNA 6430584L05 gene	http://www.ncbi.nlm.nih.gov/gene/?term=330324
6430590A07Rik	lncRNA	chr3:40885857-40894104	-	619719	13.3094	22.059	11.6474	16.0057	0	12.3448	20.6434	14.4844	RIKEN cDNA 6430590A07 gene	http://www.ncbi.nlm.nih.gov/gene/?term=619719
6430590A10Rik	lncRNA	chr10:103367189-103369255	-	100043277	5.54557	2.10085	8.47086	15.0053	0.873575	1.64597	3.09651	10.346	RIKEN cDNA 6430590A10 gene	http://www.ncbi.nlm.nih.gov/gene/?term=100043277
6430628N08Rik	protein_coding	chr4:115890666-115899228	+	76237	4.43646	19.9581	9.52972	9.00319	11.3565	0	14.4504	2.0692	RIKEN cDNA 6430628N08 gene	http://www.ncbi.nlm.nih.gov/gene/?term=76237
6430710C18Rik	lncRNA	chr2:72745846-72813717	-	76218	1.10911	1.05043	0	0	0.873575	0	4.12869	4.1384	RIKEN cDNA 6430710C18 gene	http://www.ncbi.nlm.nih.gov/gene/?term=76218
6530402F18Rik	lncRNA	chr2:29245116-29252993	-	76220	769.726	662.819	712.611	658.233	328.464	248.542	582.145	648.695	RIKEN cDNA 6530402F18 gene	http://www.ncbi.nlm.nih.gov/gene/?term=76220
6530403H02Rik	lncRNA	chr3:120454334-120886732	-	320739	28.837	22.059	22.236	30.0106	20.0922	12.3448	10.3217	3.1038	RIKEN cDNA 6530403H02 gene	http://www.ncbi.nlm.nih.gov/gene/?term=320739
6530409C15Rik	lncRNA	chr6:28215499-28234935	+	115490342	23.2914	8.40341	11.6474	8.00283	20.0922	18.1057	18.5791	11.3806	RIKEN cDNA 6530409C15 gene	http://www.ncbi.nlm.nih.gov/gene/?term=115490342
6530411M01Rik	lncRNA	chr17:9147719-9168022	-	67791	7.7638	4.20171	7.412	12.0043	7.86217	8.22985	2.06434	5.173	RIKEN cDNA 6530411M01 gene	http://www.ncbi.nlm.nih.gov/gene/?term=67791
6720468P15Rik	lncRNA	chr19:57508564-57512788	+	78073	1.10911	6.30256	16.9417	8.00283	0.873575	0.822985	1.03217	5.173	RIKEN cDNA 6720468P15 gene	http://www.ncbi.nlm.nih.gov/gene/?term=78073
6720473M11Rik	lncRNA	chr16:3625035-3633188	-	115488623	2.21823	2.10085	2.11772	3.00106	0.873575	8.22985	5.16086	0	RIKEN cDNA 6720473M11 gene	http://www.ncbi.nlm.nih.gov/gene/?term=115488623
6720483E21Rik	lncRNA	chr1:20888650-20890473	-	77741	6.65469	0	6.35315	0	3.4943	3.29194	0	2.0692	RIKEN cDNA 6720483E21 gene	http://www.ncbi.nlm.nih.gov/gene/?term=77741
6720489N17Rik	protein_coding	chr13:62598066-62638257	-	211378	70.9834	71.429	48.7074	57.0202	32.3223	28.8045	39.2225	62.076	RIKEN cDNA 6720489N17 gene	http://www.ncbi.nlm.nih.gov/gene/?term=211378
6820408C15Rik	protein_coding	chr2:152415587-152444336	+	228778	27.7279	31.5128	33.8834	38.0135	101.335	37.0343	36.126	56.903	RIKEN cDNA 6820408C15 gene	http://www.ncbi.nlm.nih.gov/gene/?term=228778
6820431F20Rik	transcribed_pseudogene	chr8:20268286-20297432	-	547150	169.695	116.597	123.886	84.0298	117.059	158.836	103.217	107.598	RIKEN cDNA 6820431F20 gene	http://www.ncbi.nlm.nih.gov/gene/?term=547150
7530428D23Rik	lncRNA	chr3:21753608-21800771	-	319506	2.21823	2.10085	0	1.00035	2.62072	2.46896	2.06434	0	RIKEN cDNA 7530428D23 gene	http://www.ncbi.nlm.nih.gov/gene/?term=319506
7630403G23Rik	lncRNA	chr9:34042371-34059019	+	77119	0	5.25213	1.05886	1.00035	0	0.822985	2.06434	2.0692	RIKEN cDNA 7630403G23 gene	http://www.ncbi.nlm.nih.gov/gene/?term=77119
8030423J24Rik	lncRNA	chr13:70882948-70884503	+	77166	2.21823	0	0	2.00071	0	0	1.03217	3.1038	RIKEN cDNA 8030423J24 gene	http://www.ncbi.nlm.nih.gov/gene/?term=77166
8030431J09Rik	lncRNA	chr2:103572129-103644781	+	105244251	28.837	40.9666	33.8834	35.0124	20.9658	12.3448	34.0617	35.1764	RIKEN cDNA 8030431J09 gene	http://www.ncbi.nlm.nih.gov/gene/?term=105244251
8030443G20Rik	lncRNA	chr4:108942843-108972077	-	77173	9.98203	6.30256	4.23543	3.00106	0.873575	0.822985	3.09651	8.27681	RIKEN cDNA 8030443G20 gene	http://www.ncbi.nlm.nih.gov/gene/?term=77173
8030451A03Rik	lncRNA	chr4:63984731-64148556	+	100504061	12.2003	8.40341	6.35315	10.0035	262.072	399.148	93.9276	64.1452	RIKEN cDNA 8030451A03 gene, transcript variant X1	http://www.ncbi.nlm.nih.gov/gene/?term=100504061
8030451O07Rik	lncRNA	chr16:72226383-72234327	-	319533	1.10911	0	1.05886	2.00071	0.873575	1.64597	0	0	RIKEN cDNA 8030451O07 gene	http://www.ncbi.nlm.nih.gov/gene/?term=319533
8030453O22Rik	lncRNA	chr6:39527541-39544489	+	77209	34.3826	38.8658	34.9423	46.0163	62.8974	32.9194	31.9973	53.7992	RIKEN cDNA 8030453O22 gene	http://www.ncbi.nlm.nih.gov/gene/?term=77209
8030462N17Rik	protein_coding	chr18:77631488-77714490	-	212163	988.221	886.56	864.028	820.29	697.113	627.115	786.515	616.622	RIKEN cDNA 8030462N17 gene	http://www.ncbi.nlm.nih.gov/gene/?term=212163
8030474K03Rik	protein_coding	chrX:101794554-101798658	+	382231	0	0	0	0	0	0	0	2.0692	RIKEN cDNA 8030474K03 gene	http://www.ncbi.nlm.nih.gov/gene/?term=382231
8430415O14Rik	lncRNA	chr6:58965199-58991913	+	71484	3.32734	1.05043	1.05886	3.00106	2.62072	0.822985	0	1.0346	RIKEN cDNA 8430415O14 gene	http://www.ncbi.nlm.nih.gov/gene/?term=71484
8430426J06Rik	lncRNA	chr15:81242654-81251862	-	78102	5.54557	4.20171	5.29429	5.00177	3.4943	0.822985	2.06434	2.0692	RIKEN cDNA 8430426J06 gene	http://www.ncbi.nlm.nih.gov/gene/?term=78102
8430429K09Rik	lncRNA	chr11:3452437-3479831	+	71523	96.493	80.8829	80.4732	91.0322	114.438	61.7239	77.4129	54.8338	RIKEN cDNA 8430429K09 gene	http://www.ncbi.nlm.nih.gov/gene/?term=71523
8430431K14Rik	lncRNA	chr19:31213543-31216396	-	78103	3.32734	3.15128	7.412	4.00142	0	6.58388	2.06434	4.1384	RIKEN cDNA 8430431K14 gene	http://www.ncbi.nlm.nih.gov/gene/?term=78103
8430432A02Rik	lncRNA	chr1:43092280-43093842	+	108167597	12.2003	10.5043	8.47086	13.0046	11.3565	13.9907	8.25737	22.7612	RIKEN cDNA 8430432A02 gene	http://www.ncbi.nlm.nih.gov/gene/?term=108167597
9030025P20Rik	protein_coding	chr17:14978864-14991577	+	100041574	18.855	14.706	22.236	22.0078	14.8508	26.3355	21.6756	16.5536	RIKEN cDNA 9030025P20 gene	http://www.ncbi.nlm.nih.gov/gene/?term=100041574
9030204H09Rik	lncRNA	chr2:35819190-35823385	+	77665	0	3.15128	2.11772	0	0	6.58388	0	3.1038	RIKEN cDNA 9030204H09 gene	http://www.ncbi.nlm.nih.gov/gene/?term=77665
9030607L20Rik	lncRNA	chr2:154676539-154686742	+	105244333	2.21823	7.35299	4.23543	8.00283	6.11502	5.7609	14.4504	11.3806	RIKEN cDNA 9030607L20 gene	http://www.ncbi.nlm.nih.gov/gene/?term=105244333
9030612E09Rik	lncRNA	chr10:43174699-43176565	+	74530	15.5276	43.0675	14.824	21.0074	69.0124	22.2206	29.933	16.5536	RIKEN cDNA 9030612E09 gene	http://www.ncbi.nlm.nih.gov/gene/?term=74530
9030624G23Rik	protein_coding	chr12:24043528-24097256	-	66808	38.819	24.1598	27.5303	33.0117	6.11502	14.8137	19.6113	22.7612	RIKEN cDNA 9030624G23 gene	http://www.ncbi.nlm.nih.gov/gene/?term=66808
9130008F23Rik	protein_coding	chr17:40875482-40880558	-	71583	2.21823	2.10085	1.05886	0	7.86217	19.7516	3.09651	2.0692	RIKEN cDNA 9130008F23 gene	http://www.ncbi.nlm.nih.gov/gene/?term=71583
9130015G15Rik	lncRNA	chr7:49121937-49162158	-	108167511	8.87292	5.25213	6.35315	0	4.36787	0.822985	2.06434	4.1384	RIKEN cDNA 9130015G15 gene	http://www.ncbi.nlm.nih.gov/gene/?term=108167511
9130019O22Rik	protein_coding	chr7:127382260-127387166	-	78921	79.8563	88.2358	59.296	83.0294	83.8632	47.7331	85.6702	63.1106	RIKEN cDNA 9130019O22 gene	http://www.ncbi.nlm.nih.gov/gene/?term=78921
9130019P16Rik	lncRNA	chr6:54269681-54430221	-	100042056	147.512	169.119	153.534	119.042	103.955	72.4227	117.668	122.083	RIKEN cDNA 9130019P16 gene	http://www.ncbi.nlm.nih.gov/gene/?term=100042056
9130020K20Rik	lncRNA	chr4:136347292-136359447	+	105247188	156.385	150.211	128.122	151.053	53.2881	93.8203	135.214	111.737	RIKEN cDNA 9130020K20 gene	http://www.ncbi.nlm.nih.gov/gene/?term=105247188
9130023H24Rik	protein_coding	chr7:128234451-128238031	-	100043133	102.039	98.7401	77.2966	113.04	118.806	140.73	119.732	122.083	RIKEN cDNA 9130023H24 gene	http://www.ncbi.nlm.nih.gov/gene/?term=100043133
9130024F11Rik	lncRNA	chr1:56971469-56975196	+	329160	414.809	337.187	427.778	417.148	417.569	386.803	460.349	483.159	RIKEN cDNA 9130024F11 gene	http://www.ncbi.nlm.nih.gov/gene/?term=329160
9130208D14Rik	misc_RNA	chr7:105823257-105856011	-	77700	3.32734	1.05043	4.23543	2.00071	1.74715	13.1678	0	2.0692	RIKEN cDNA 9130208D14 gene, transcript variant X1	http://www.ncbi.nlm.nih.gov/gene/?term=77700
9130213A22Rik	misc_RNA	chr11:69119366-69122903	-	100038433	13.3094	36.7649	16.9417	16.0057	28.828	23.8666	23.7399	28.9688	RIKEN cDNA 9130213A22 gene, transcript variant X2	http://www.ncbi.nlm.nih.gov/gene/?term=100038433
9130214F15Rik	lncRNA	chr8:24503075-24512495	+	102632957	0	0	1.05886	0	3.4943	1.64597	0	0	RIKEN cDNA 9130214F15 gene	http://www.ncbi.nlm.nih.gov/gene/?term=102632957
9130221H12Rik	lncRNA	chr7:25228723-25230264	+	77124	812.981	790.971	807.908	826.293	737.297	638.636	699.812	799.746	RIKEN cDNA 9130221H12 gene	http://www.ncbi.nlm.nih.gov/gene/?term=77124
9130227L01Rik	lncRNA	chr1:55931241-55972098	+	329159	0	3.15128	5.29429	2.00071	0	1.64597	2.06434	0	RIKEN cDNA 9130227L01 gene	http://www.ncbi.nlm.nih.gov/gene/?term=329159
9130401M01Rik	protein_coding	chr15:58022270-58034294	-	75758	449.192	482.146	446.838	490.174	389.614	446.058	457.252	438.671	RIKEN cDNA 9130401M01 gene	http://www.ncbi.nlm.nih.gov/gene/?term=75758
9230009I02Rik	lncRNA	chr11:51085087-51091835	+	619293	11.0911	1.05043	5.29429	6.00213	2.62072	4.11493	0	1.0346	RIKEN cDNA 9230009I02 gene	http://www.ncbi.nlm.nih.gov/gene/?term=619293
9230110K08Rik	lncRNA	chr4:151861744-151863311	+	102631977	0	3.15128	11.6474	8.00283	33.1958	55.14	11.3539	6.2076	RIKEN cDNA 9230110K08 gene, transcript variant X1	http://www.ncbi.nlm.nih.gov/gene/?term=102631977
9230112J17Rik	lncRNA	chr9:60523967-60545882	-	100504561	9.98203	6.30256	8.47086	13.0046	4.36787	0	7.2252	11.3806	RIKEN cDNA 9230112J17 gene	http://www.ncbi.nlm.nih.gov/gene/?term=100504561
9230114K14Rik	lncRNA	chr5:52190681-52197984	+	414108	34.3826	26.2607	24.3537	29.0103	21.8394	35.3884	40.2547	16.5536	RIKEN cDNA 9230114K14 gene	http://www.ncbi.nlm.nih.gov/gene/?term=414108
9230116L04Rik	lncRNA	chr12:79088705-79103939	-	321017	12.2003	4.20171	6.35315	2.00071	6.11502	4.93791	4.12869	13.4498	RIKEN cDNA 9230116L04 gene	http://www.ncbi.nlm.nih.gov/gene/?term=321017
9230116N13Rik	lncRNA	chr1:136411916-136415519	-	320054	7.7638	6.30256	5.29429	8.00283	32.3223	16.4597	4.12869	8.27681	RIKEN cDNA 9230116N13 gene	http://www.ncbi.nlm.nih.gov/gene/?term=320054
9230117E06Rik	lncRNA	chr16:22511480-22517685	+	78082	1.10911	0	5.29429	0	0	1.64597	1.03217	4.1384	RIKEN cDNA 9230117E06 gene	http://www.ncbi.nlm.nih.gov/gene/?term=78082
9330020H09Rik	lncRNA	chr15:98567324-98570864	+	100048895	27.7279	7.35299	28.5892	11.0039	47.173	50.2021	19.6113	22.7612	RIKEN cDNA 9330020H09 gene	http://www.ncbi.nlm.nih.gov/gene/?term=100048895
9330102E08Rik	lncRNA	chr6:128169700-128183803	-	330427	571.194	535.718	544.253	572.203	287.406	209.861	415.965	461.432	RIKEN cDNA 9330102E08 gene	http://www.ncbi.nlm.nih.gov/gene/?term=330427
9330104G04Rik	lncRNA	chr7:16871354-16874886	-	320950	79.8563	90.3367	97.4149	93.0329	96.9668	35.3884	92.8954	79.6643	RIKEN cDNA 9330104G04 gene	http://www.ncbi.nlm.nih.gov/gene/?term=320950
9330111N05Rik	lncRNA	chr13:80964074-81079857	+	319983	2.21823	6.30256	1.05886	7.00248	0.873575	0.822985	0	6.2076	RIKEN cDNA 9330111N05 gene	http://www.ncbi.nlm.nih.gov/gene/?term=319983
9330117O12Rik	lncRNA	chr18:54611744-54639870	+	328957	21.0732	22.059	22.236	26.0092	5.24145	7.40687	18.5791	22.7612	RIKEN cDNA 9330117O12 gene	http://www.ncbi.nlm.nih.gov/gene/?term=328957
9330133O14Rik	lncRNA	chr8:122443656-122446476	+	100689703	178.567	147.06	191.653	162.057	317.108	260.063	132.118	151.052	RIKEN cDNA 9330133O14 gene	http://www.ncbi.nlm.nih.gov/gene/?term=100689703
9330136K24Rik	lncRNA	chr17:21528196-21535878	-	319870	16.6367	3.15128	0	2.00071	2.62072	7.40687	7.2252	4.1384	RIKEN cDNA 9330136K24 gene	http://www.ncbi.nlm.nih.gov/gene/?term=319870
9330151L19Rik	lncRNA	chr12:69197211-69199868	+	414085	357.135	365.549	397.072	433.153	514.536	338.247	394.29	383.837	RIKEN cDNA 9330151L19 gene	http://www.ncbi.nlm.nih.gov/gene/?term=414085
9330158H04Rik	lncRNA	chr6:36333138-36388234	-	319472	9.98203	6.30256	2.11772	5.00177	4.36787	1.64597	2.06434	10.346	RIKEN cDNA 9330158H04 gene	http://www.ncbi.nlm.nih.gov/gene/?term=319472
9330159F19Rik	protein_coding	chr10:29198942-29230779	+	212448	1438.52	1341.39	1297.1	1320.47	608.882	615.593	999.142	951.833	RIKEN cDNA 9330159F19 gene	http://www.ncbi.nlm.nih.gov/gene/?term=212448
9330159H11Rik	lncRNA	chr17:91018357-91045432	-	102634481	72.0925	43.0675	54.0017	56.0198	10.4829	16.4597	84.6381	66.2145	RIKEN cDNA 9330159H11 gene	http://www.ncbi.nlm.nih.gov/gene/?term=102634481
9330159M07Rik	lncRNA	chr9:88841798-88858870	-	319673	28.837	38.8658	23.2949	25.0089	27.9544	46.9102	22.7078	19.6574	RIKEN cDNA 9330159M07 gene	http://www.ncbi.nlm.nih.gov/gene/?term=319673
9330162012Rik	lncRNA	chr13:24937401-24939049	+	493800	53.2375	42.0171	64.5903	46.0163	85.6103	33.7424	47.4799	50.6954	cDNA RIKEN 9330162012 gene	http://www.ncbi.nlm.nih.gov/gene/?term=493800
9330175E14Rik	lncRNA	chr8:94433127-94435103	-	320377	0	1.05043	0	0	5.24145	3.29194	0	7.24221	RIKEN cDNA 9330175E14 gene	http://www.ncbi.nlm.nih.gov/gene/?term=320377
9330175M20Rik	lncRNA	chr1:51218386-51333779	-	442821	3.32734	10.5043	3.17657	9.00319	3.4943	0.822985	9.28954	5.173	RIKEN cDNA 9330175M20 gene	http://www.ncbi.nlm.nih.gov/gene/?term=442821
9330179D12Rik	lncRNA	chr6:127149389-127212419	+	77558	32.1643	31.5128	23.2949	21.0074	32.3223	21.3976	24.7721	17.5882	RIKEN cDNA 9330179D12 gene	http://www.ncbi.nlm.nih.gov/gene/?term=77558
9330188P03Rik	lncRNA	chr14:105589549-105593929	+	380930	17.7458	13.6555	22.236	20.0071	22.7129	10.6988	30.9651	25.865	RIKEN cDNA 9330188P03 gene	http://www.ncbi.nlm.nih.gov/gene/?term=380930
9330198I05Rik	lncRNA	chr5:108354895-108363865	+	77560	16.6367	14.706	18.0006	18.0064	9.60932	11.5218	12.3861	19.6574	RIKEN cDNA 9330198I05 gene	http://www.ncbi.nlm.nih.gov/gene/?term=77560
9330198N18Rik	lncRNA	chr2:30629559-30656198	+	77516	8.87292	4.20171	3.17657	3.00106	10.4829	21.3976	6.19303	0	RIKEN cDNA 9330198N18 gene, transcript variant X1	http://www.ncbi.nlm.nih.gov/gene/?term=77516
9330199G10Rik	lncRNA	chr13:19462847-19504367	-	319466	5.54557	4.20171	2.11772	3.00106	1.74715	2.46896	1.03217	2.0692	RIKEN cDNA 9330199G10 gene	http://www.ncbi.nlm.nih.gov/gene/?term=319466
9430015G10Rik	protein_coding	chr4:156109998-156127265	+	230996	258.424	258.405	280.597	214.076	256.831	218.914	261.139	228.647	RIKEN cDNA 9430015G10 gene	http://www.ncbi.nlm.nih.gov/gene/?term=230996
9430018G01Rik	lncRNA	chr6:43442429-43474318	+	319812	1.10911	1.05043	1.05886	2.00071	4.36787	0	2.06434	0	RIKEN cDNA 9430018G01 gene	http://www.ncbi.nlm.nih.gov/gene/?term=319812
9430021M05Rik	lncRNA	chr2:162661163-162675204	+	77288	125.33	149.161	142.946	164.058	118.806	99.5812	169.276	167.605	RIKEN cDNA 9430021M05 gene	http://www.ncbi.nlm.nih.gov/gene/?term=77288
9430024E24Rik	lncRNA	chr2:33714606-33718950	-	77257	2.21823	1.05043	3.17657	2.00071	0	0	2.06434	0	RIKEN cDNA 9430024E24 gene	http://www.ncbi.nlm.nih.gov/gene/?term=77257
9430037G07Rik	lncRNA	chr9:88595325-88599243	-	320692	23.2914	19.9581	11.6474	11.0039	17.4715	14.8137	8.25737	24.8304	RIKEN cDNA 9430037G07 gene	http://www.ncbi.nlm.nih.gov/gene/?term=320692
9430038I01Rik	protein_coding	chr7:137375569-137412242	-	77252	27.7279	30.4624	27.5303	46.0163	62.0238	52.6711	30.9651	22.7612	RIKEN cDNA 9430038I01 gene	http://www.ncbi.nlm.nih.gov/gene/?term=77252
9430041J12Rik	lncRNA	chr7:4074125-4120728	-	77323	80.9654	66.1769	45.5309	57.0202	34.0694	28.8045	53.6729	38.2802	RIKEN cDNA 9430041J12 gene	http://www.ncbi.nlm.nih.gov/gene/?term=77323
9430053O09Rik	lncRNA	chr16:77393539-77422883	-	102633149	26.6188	31.5128	41.2954	29.0103	25.3337	19.7516	8.25737	23.7958	RIKEN cDNA 9430053O09 gene, transcript variant X6	http://www.ncbi.nlm.nih.gov/gene/?term=102633149
9430060I03Rik	lncRNA	chr1:92933526-92950590	-	100037260	39.9281	48.3196	70.9435	47.0166	39.3109	29.6275	54.7051	50.6954	RIKEN cDNA 9430060I03 gene	http://www.ncbi.nlm.nih.gov/gene/?term=100037260
9430062P05Rik	lncRNA	chr9:90156459-90160436	-	115487189	0	0	2.11772	1.00035	4.36787	3.29194	0	1.0346	RIKEN cDNA 9430062P05 gene	http://www.ncbi.nlm.nih.gov/gene/?term=115487189
9430065F17Rik	lncRNA	chr13:67553202-67570892	+	77857	11.0911	13.6555	6.35315	11.0039	12.23	10.6988	4.12869	8.27681	RIKEN cDNA 9430065F17 gene	http://www.ncbi.nlm.nih.gov/gene/?term=77857
9430078G10Rik	protein_coding	chr19:4395884-4398641	+	115489041	226.259	207.984	242.478	198.07	223.635	170.358	215.724	161.398	RIKEN cDNA 9430078G10 gene	http://www.ncbi.nlm.nih.gov/gene/?term=115489041
9430078K24Rik	lncRNA	chr12:79917019-79936264	-	77290	2.21823	0	1.05886	0	6.9886	4.11493	1.03217	2.0692	RIKEN cDNA 9430078K24 gene	http://www.ncbi.nlm.nih.gov/gene/?term=77290
9430083A17Rik	lncRNA	chr13:51097738-51100727	-	77428	96.493	59.8743	82.5909	57.0202	96.9668	33.7424	41.2869	54.8338	RIKEN cDNA 9430083A17 gene	http://www.ncbi.nlm.nih.gov/gene/?term=77428
9430083M05Rik	lncRNA	chr4:152321318-152325705	-	102632664	6.65469	4.20171	2.11772	3.00106	13.9772	6.58388	2.06434	10.346	RIKEN cDNA 9430083M05 gene	http://www.ncbi.nlm.nih.gov/gene/?term=102632664
9430085M18Rik	lncRNA	chr5:101703549-101763231	+	77361	32.1643	26.2607	20.1183	31.011	24.4601	9.05284	28.9008	27.9342	RIKEN cDNA 9430085M18 gene, transcript variant X6	http://www.ncbi.nlm.nih.gov/gene/?term=77361
9430091E24Rik	lncRNA	chr8:111127444-111145498	-	434350	48.8011	48.3196	28.5892	47.0166	35.8166	33.7424	47.4799	35.1764	RIKEN cDNA 9430091E24 gene	http://www.ncbi.nlm.nih.gov/gene/?term=434350
9430097D07Rik	misc_RNA	chr2:32574183-32576283	-	319245	8.87292	8.40341	3.17657	5.00177	19.2186	10.6988	2.06434	4.1384	RIKEN cDNA 9430097D07 gene	http://www.ncbi.nlm.nih.gov/gene/?term=319245
9530018F02Rik	lncRNA	chr12:77235301-77239226	-	77402	104.257	94.5384	73.0612	82.029	76.8746	63.3699	94.9598	81.7335	RIKEN cDNA 9530018F02 gene	http://www.ncbi.nlm.nih.gov/gene/?term=77402
9530026P05Rik	lncRNA	chr6:92940582-93111749	+	330385	7.7638	5.25213	4.23543	7.00248	3.4943	10.6988	3.09651	12.4152	RIKEN cDNA 9530026P05 gene	http://www.ncbi.nlm.nih.gov/gene/?term=330385
9530027J09Rik	lncRNA	chrX:48276792-48285426	-	100500713	44.3646	19.9581	39.1777	28.0099	31.4487	46.9102	28.9008	16.5536	RIKEN cDNA 9530027J09 gene	http://www.ncbi.nlm.nih.gov/gene/?term=100500713
9530036M11Rik	lncRNA	chr6:54137935-54152446	-	78616	4.43646	4.20171	1.05886	1.00035	0.873575	4.93791	4.12869	0	RIKEN cDNA 9530036M11 gene, transcript variant X10	http://www.ncbi.nlm.nih.gov/gene/?term=78616
9530036O11Rik	lncRNA	chr5:28466984-28719209	+	654796	12.2003	6.30256	11.6474	8.00283	14.8508	8.22985	16.5147	9.31141	RIKEN cDNA 9530036O11Rik	http://www.ncbi.nlm.nih.gov/gene/?term=654796
9530051G07Rik	lncRNA	chrX:153037629-153072915	+	319781	6.65469	14.706	4.23543	14.005	7.86217	10.6988	6.19303	7.24221	RIKEN cDNA 9530051G07 gene	http://www.ncbi.nlm.nih.gov/gene/?term=319781
9530052C20Rik	lncRNA	chr3:142882495-142894646	+	320229	6.65469	1.05043	2.11772	4.00142	4.36787	5.7609	4.12869	2.0692	RIKEN cDNA 9530052C20 gene	http://www.ncbi.nlm.nih.gov/gene/?term=320229
9530052E02Rik	lncRNA	chr8:11007850-11054541	+	619321	1.10911	9.45384	7.412	8.00283	1.74715	4.11493	8.25737	10.346	RIKEN cDNA 9530052E02 gene	http://www.ncbi.nlm.nih.gov/gene/?term=619321
9530053A07Rik	protein_coding	chr7:28129466-28164811	+	319482	0	7.35299	2.11772	8.00283	13.9772	8.22985	9.28954	10.346	RIKEN cDNA 9530053A07 gene	http://www.ncbi.nlm.nih.gov/gene/?term=319482
9530057J20Rik	protein_coding	chr8:19903378-19935330	+	78672	13.3094	14.706	6.35315	19.0067	23.5865	28.8045	14.4504	13.4498	RIKEN cDNA 9530057J20 gene	http://www.ncbi.nlm.nih.gov/gene/?term=78672
9530059O14Rik	lncRNA	chr9:122572501-122580647	+	319626	15.5276	25.2102	20.1183	15.0053	73.3803	32.0964	23.7399	17.5882	RIKEN cDNA 9530059O14 gene	http://www.ncbi.nlm.nih.gov/gene/?term=319626
9530062K07Rik	lncRNA	chr6:116199410-116207993	-	78739	16.6367	9.45384	10.5886	9.00319	20.0922	10.6988	13.4182	18.6228	RIKEN cDNA 9530062K07 gene	http://www.ncbi.nlm.nih.gov/gene/?term=78739
9530068E07Rik	protein_coding	chr11:52396428-52408723	+	213673	1581.6	1455.89	1468.64	1479.52	1931.47	2211.36	1663.86	1683.3	RIKEN cDNA 9530068E07 gene	http://www.ncbi.nlm.nih.gov/gene/?term=213673
9530077C05Rik	protein_coding	chr9:22388559-22444684	+	68283	99.8203	116.597	78.3555	118.042	165.106	154.721	89.7989	113.806	RIKEN cDNA 9530077C05 gene	http://www.ncbi.nlm.nih.gov/gene/?term=68283
9530080O11Rik	lncRNA	chr4:95959711-95967655	-	319247	38.819	32.5632	48.7074	51.0181	35.8166	35.3884	41.2869	40.3494	RIKEN cDNA 9530080O11 gene	http://www.ncbi.nlm.nih.gov/gene/?term=319247
9530082P21Rik	lncRNA	chr17:23749236-23754065	+	638247	1375.3	1566.19	1488.75	1502.53	2003.98	1452.57	1468.78	1481.55	RIKEN cDNA 9530082P21 gene	http://www.ncbi.nlm.nih.gov/gene/?term=638247
9530091C08Rik	lncRNA	chr9:68765346-68773322	+	320440	26.6188	59.8743	29.648	54.0191	1.74715	29.6275	38.1904	19.6574	RIKEN cDNA 9530091C08 gene	http://www.ncbi.nlm.nih.gov/gene/?term=320440
9630001P10Rik	lncRNA	chr5:45639275-45645469	+	319251	22.1823	22.059	19.0594	12.0043	4.36787	11.5218	6.19303	17.5882	RIKEN cDNA 9630001P10 gene	http://www.ncbi.nlm.nih.gov/gene/?term=319251
9630002D21Rik	lncRNA	chr12:71577931-71718589	+	319560	0	3.15128	2.11772	1.00035	8.73575	12.3448	9.28954	8.27681	RIKEN cDNA 9630002D21 gene, transcript variant X3	http://www.ncbi.nlm.nih.gov/gene/?term=319560
9630009A06Rik	lncRNA	chr15:30933293-30966723	-	78568	44.3646	32.5632	54.0017	43.0152	8.73575	29.6275	33.0295	31.038	RIKEN cDNA 9630009A06 gene	http://www.ncbi.nlm.nih.gov/gene/?term=78568
9630013A20Rik	lncRNA	chr14:84458724-84476424	-	319903	31.0552	27.3111	30.7069	25.0089	16.5979	9.87582	11.3539	15.519	RIKEN cDNA 9630013A20 gene	http://www.ncbi.nlm.nih.gov/gene/?term=319903
9630013D21Rik	lncRNA	chr4:109652427-109657588	-	319743	8.87292	0	1.05886	0	0.873575	9.05284	6.19303	1.0346	RIKEN cDNA 9630013D21 gene	http://www.ncbi.nlm.nih.gov/gene/?term=319743
9630013K17Rik	lncRNA	chr11:63964226-63968040	+	78883	4.43646	8.40341	8.47086	11.0039	3.4943	4.11493	8.25737	7.24221	RIKEN cDNA 9630013K17 gene	http://www.ncbi.nlm.nih.gov/gene/?term=78883
9630015K15Rik	lncRNA	chr14:64116290-64127631	+	78569	7.7638	7.35299	8.47086	5.00177	8.73575	17.2827	6.19303	11.3806	RIKEN cDNA 9630015K15 gene	http://www.ncbi.nlm.nih.gov/gene/?term=78569
9630028B13Rik	lncRNA	chr1:185429357-185441819	-	319562	7.7638	4.20171	8.47086	6.00213	0.873575	3.29194	7.2252	12.4152	RIKEN cDNA 9630028B13 gene	http://www.ncbi.nlm.nih.gov/gene/?term=319562
9630028I04Rik	lncRNA	chr17:27235075-27248066	-	319720	0	2.10085	3.17657	1.00035	5.24145	4.11493	7.2252	8.27681	RIKEN cDNA 9630028I04 gene	http://www.ncbi.nlm.nih.gov/gene/?term=319720
9830166K06Rik	lncRNA	chr19:8651796-8663335	-	402757	21.0732	10.5043	9.52972	20.0071	9.60932	19.7516	12.3861	23.7958	RIKEN cDNA 9830166K06 gene	http://www.ncbi.nlm.nih.gov/gene/?term=402757
9930012K11Rik	protein_coding	chr14:70154405-70159502	-	268759	9.98203	23.1094	15.8829	33.0117	48.0466	69.9537	36.126	28.9688	RIKEN cDNA 9930012K11 gene	http://www.ncbi.nlm.nih.gov/gene/?term=268759
9930014A18Rik	lncRNA	chr15:60822965-60831400	+	320469	115.348	149.161	145.063	125.044	154.623	96.2893	130.054	120.014	RIKEN cDNA 9930014A18 gene	http://www.ncbi.nlm.nih.gov/gene/?term=320469
9930021J03Rik	protein_coding	chr19:29714402-29806548	-	240613	1339.81	1346.65	1345.81	1238.44	968.795	832.861	1078.62	992.182	RIKEN cDNA 9930021J03 gene	http://www.ncbi.nlm.nih.gov/gene/?term=240613
9930104L06Rik	protein_coding	chr4:124936984-124944661	+	194268	298.352	295.17	290.127	267.095	332.832	273.231	281.783	289.688	RIKEN cDNA 9930104L06 gene	http://www.ncbi.nlm.nih.gov/gene/?term=194268
9930111J21Rik1	protein_coding	chr11:48946150-48979381	-	667214	18.855	12.6051	16.9417	19.0067	13.1036	33.7424	30.9651	26.8996	RIKEN cDNA 9930111J21 gene 1	http://www.ncbi.nlm.nih.gov/gene/?term=667214
a	protein_coding	chr2:154950599-155051012	+	50518	0	1.05043	4.23543	1.00035	0.873575	6.58388	2.06434	0	nonagouti	http://www.ncbi.nlm.nih.gov/gene/?term=50518
A030001D20Rik	lncRNA	chr7:45635572-45638758	-	100126243	139.748	121.85	133.416	140.05	138.025	161.305	94.9598	120.014	RIKEN cDNA A030001D20 gene	http://www.ncbi.nlm.nih.gov/gene/?term=100126243
A130010J15Rik	protein_coding	chr1:193173469-193177837	+	319266	79.8563	94.5384	74.12	90.0319	126.668	89.7054	92.8954	95.1833	RIKEN cDNA A130010J15 gene	http://www.ncbi.nlm.nih.gov/gene/?term=319266
A130051J06Rik	lncRNA	chr15:95787889-95804461	-	791370	16.6367	6.30256	9.52972	11.0039	37.5637	28.8045	8.25737	11.3806	RIKEN cDNA A130051J0 gene, transcript variant X5	http://www.ncbi.nlm.nih.gov/gene/?term=791370
A130077B15Rik	lncRNA	chr10:122565023-122569891	-	319272	3.32734	5.25213	5.29429	1.00035	11.3565	16.4597	20.6434	5.173	RIKEN cDNA A130077B15 gene	http://www.ncbi.nlm.nih.gov/gene/?term=319272
A230001M10Rik	lncRNA	chr3:102262405-102288771	+	319951	35.4917	45.1684	44.472	35.0124	8.73575	1.64597	14.4504	17.5882	RIKEN cDNA A230001M10 gene	http://www.ncbi.nlm.nih.gov/gene/?term=319951
A230004M16Rik	lncRNA	chr11:41710344-41968802	+	102637814	9.98203	4.20171	2.11772	1.00035	2.62072	4.93791	6.19303	3.1038	RIKEN cDNA A230004M16 gene	http://www.ncbi.nlm.nih.gov/gene/?term=102637814
A230006K03Rik	lncRNA	chr7:61010265-61311649	-	27493	392.627	408.616	353.658	281.1	139.772	183.526	338.552	294.861	RIKEN cDNA A230006K03 gene	http://www.ncbi.nlm.nih.gov/gene/?term=27493
A230009B12Rik	lncRNA	chr17:10456216-10493057	+	319750	14.4185	16.8068	11.6474	9.00319	3.4943	4.93791	8.25737	8.27681	RIKEN cDNA A230009B12 gene	http://www.ncbi.nlm.nih.gov/gene/?term=319750
A230020J21Rik	lncRNA	chr1:191025351-191029781	+	100125339	61.0013	64.076	84.7086	68.0241	160.738	157.19	77.4129	126.221	RIKEN cDNA A230020J21 gene	http://www.ncbi.nlm.nih.gov/gene/?term=100125339
A230028O05Rik	lncRNA	chr16:25059639-25069058	+	319487	3.32734	2.10085	2.11772	2.00071	1.74715	6.58388	3.09651	5.173	RIKEN cDNA A230028O05 gene	http://www.ncbi.nlm.nih.gov/gene/?term=319487
A230045G11Rik	lncRNA	chr17:3098922-3115284	-	624086	383.754	428.574	381.189	355.126	396.603	364.582	372.614	443.844	RIKEN cDNA A230045G11 gene, transcript variant X6	http://www.ncbi.nlm.nih.gov/gene/?term=624086
A230051N06Rik	lncRNA	chr17:56241716-56242805	+	320593	16.6367	6.30256	23.2949	10.0035	32.3223	23.8666	21.6756	7.24221	RIKEN cDNA A230051N06 gene	http://www.ncbi.nlm.nih.gov/gene/?term=320593
A230056J06Rik	lncRNA	chr13:59580176-59585223	-	319469	14.4185	4.20171	14.824	11.0039	4.36787	1.64597	4.12869	7.24221	RIKEN cDNA A230056J06 gene	http://www.ncbi.nlm.nih.gov/gene/?term=319469
A230056P14Rik	lncRNA	chr7:55962531-55980096	+	320845	410.373	421.221	420.366	375.133	235.865	218.914	372.614	318.657	RIKEN cDNA A230056P14 gene	http://www.ncbi.nlm.nih.gov/gene/?term=320845
A230057D06Rik	lncRNA	chr7:61705850-61927574	-	319893	75.4198	84.0341	74.12	84.0298	47.173	66.6618	57.8016	95.1833	RIKEN cDNA A230057D06 gene	http://www.ncbi.nlm.nih.gov/gene/?term=319893
A230070E04Rik	lncRNA	chr14:68123752-68131371	+	100043072	2615.29	2610.31	2668.32	2712.96	2597.14	1349.7	2326.51	2100.24	RIKEN cDNA A230070E04 gene	http://www.ncbi.nlm.nih.gov/gene/?term=100043072
A230072C01Rik	lncRNA	chrX:20961676-20987349	+	320742	98.7112	76.6812	79.4143	85.0301	28.828	25.5125	43.3512	52.7646	RIKEN cDNA A230072C01 gene	http://www.ncbi.nlm.nih.gov/gene/?term=320742
A230072E10Rik	lncRNA	chrX:151313335-151341879	-	331547	21.0732	27.3111	13.7651	21.0074	3.4943	4.93791	12.3861	10.346	RIKEN cDNA A230072E10 gene	http://www.ncbi.nlm.nih.gov/gene/?term=331547
A230077H06Rik	lncRNA	chr7:40849153-40898324	-	320210	37.7099	46.2188	30.7069	35.0124	22.7129	15.6367	42.319	32.0726	RIKEN cDNA A230077H06 gene	http://www.ncbi.nlm.nih.gov/gene/?term=320210
A230083G16Rik	lncRNA	chr6:124916863-124925844	+	442825	27.7279	18.9077	27.5303	28.0099	30.5751	28.8045	11.3539	12.4152	RIKEN cDNA A230083G16 gene	http://www.ncbi.nlm.nih.gov/gene/?term=442825
A230087F16Rik	lncRNA	chr12:111284429-111292923	+	100503323	31.0552	25.2102	23.2949	34.012	48.0466	8.22985	12.3861	13.4498	RIKEN cDNA A230087F16 gene, transcript variant X2	http://www.ncbi.nlm.nih.gov/gene/?term=100503323
A230103J11Rik	lncRNA	chr8:85053160-85060460	-	320466	384.863	365.549	322.952	367.13	351.177	199.162	298.298	320.726	RIKEN cDNA A230103J11 gene	http://www.ncbi.nlm.nih.gov/gene/?term=320466
A230107N01Rik	lncRNA	chr13:84219581-84222175	-	320919	14.4185	17.8573	9.52972	20.0071	4.36787	5.7609	12.3861	10.346	RIKEN cDNA A230107N01 gene	http://www.ncbi.nlm.nih.gov/gene/?term=320919
A230108P19Rik	lncRNA	chr2:6193251-6321611	+	320132	2.21823	2.10085	0	0	3.4943	2.46896	0	1.0346	RIKEN cDNA A230108P19 gene	http://www.ncbi.nlm.nih.gov/gene/?term=320132
A2m	protein_coding	chr6:121636165-121679238	+	232345	27.7279	87.1854	56.1194	71.0251	1408.2	2175.97	895.925	743.878	alpha-2-macroglobulin	http://www.ncbi.nlm.nih.gov/gene/?term=232345
A2ml1	protein_coding	chr6:128539822-128581606	-	232400	47.6919	61.9752	56.1194	42.0149	33.1958	41.1493	37.1582	42.4186	alpha-2-macroglobulin like 1	http://www.ncbi.nlm.nih.gov/gene/?term=232400
A330001L22Rik	lncRNA	chr14:21989475-21998570	+	102632594	33.2734	46.2188	37.06	16.0057	7.86217	3.29194	18.5791	11.3806	RIKEN cDNA A330001L22 gene, transcript variant X2	http://www.ncbi.nlm.nih.gov/gene/?term=102632594
A330008L17Rik	lncRNA	chr8:99416674-99733438	+	234624	13.3094	9.45384	9.52972	2.00071	7.86217	1.64597	9.28954	1.0346	RIKEN cDNA A330008L17 gene	http://www.ncbi.nlm.nih.gov/gene/?term=234624
A330009N23Rik	lncRNA	chr15:101221191-101225186	-	380977	204.077	207.984	184.241	210.074	124.921	92.9973	179.598	166.571	RIKEN cDNA A330009N23 gene	http://www.ncbi.nlm.nih.gov/gene/?term=380977
A330015K06Rik	lncRNA	chr3:65133059-65302685	-	102637797	12.2003	18.9077	27.5303	19.0067	16.5979	15.6367	14.4504	19.6574	RIKEN cDNA A330015K06 gene	http://www.ncbi.nlm.nih.gov/gene/?term=102637797
A330023F24Rik	lncRNA	chr1:195017399-195037908	+	320977	512.411	535.718	491.31	441.156	251.59	252.656	617.239	529.716	RIKEN cDNA A330023F24 gene	http://www.ncbi.nlm.nih.gov/gene/?term=320977
A330032B11Rik	lncRNA	chr19:37173843-37196541	+	319931	3.32734	3.15128	4.23543	5.00177	0.873575	0.822985	4.12869	2.0692	RIKEN cDNA A330032B11 gene	http://www.ncbi.nlm.nih.gov/gene/?term=319931
A330032P22Rik	lncRNA	chr10:3718158-3731907	+	102632053	1.10911	5.25213	5.29429	1.00035	2.62072	2.46896	0	3.1038	RIKEN cDNA A330032P22 gene	http://www.ncbi.nlm.nih.gov/gene/?term=102632053
A330033J07Rik	lncRNA	chr13:48044231-48262623	-	320614	15.5276	28.3615	29.648	16.0057	13.9772	16.4597	29.933	21.7266	RIKEN cDNA A330033J07 gene	http://www.ncbi.nlm.nih.gov/gene/?term=320614
A330035P11Rik	lncRNA	chr14:122097939-122106974	-	319727	8.87292	12.6051	13.7651	11.0039	19.2186	13.1678	8.25737	17.5882	RIKEN cDNA A330035P11 gene	http://www.ncbi.nlm.nih.gov/gene/?term=319727
A330040F15Rik	lncRNA	chr19:12585868-12596566	-	74333	61.0013	71.429	60.3549	60.0213	203.543	74.0687	55.7373	79.6643	RIKEN cDNA A330040F15 gene	http://www.ncbi.nlm.nih.gov/gene/?term=74333
A330041J22Rik	lncRNA	chr9:86695442-86701253	+	319556	32.1643	14.706	16.9417	27.0096	16.5979	9.05284	24.7721	25.865	RIKEN cDNA A330041J22 gene	http://www.ncbi.nlm.nih.gov/gene/?term=319556
A330048O09Rik	lncRNA	chr13:48272418-48273884	-	320315	13.3094	10.5043	18.0006	21.0074	2.62072	13.1678	5.16086	19.6574	RIKEN cDNA A330048O09 gene	http://www.ncbi.nlm.nih.gov/gene/?term=320315
A330049N07Rik	lncRNA	chr10:72973303-73086705	-	327768	7.7638	17.8573	11.6474	16.0057	9.60932	7.40687	15.4826	20.692	RIKEN cDNA A330049N07 gene	http://www.ncbi.nlm.nih.gov/gene/?term=327768
A330069E16Rik	lncRNA	chr2:91237146-91238357	+	606735	7.7638	10.5043	5.29429	4.00142	13.1036	17.2827	12.3861	16.5536	RIKEN cDNA A330069E16 gene	http://www.ncbi.nlm.nih.gov/gene/?term=606735
A330070K13Rik	protein_coding	chr5:130378851-130384631	-	381673	2.21823	4.20171	4.23543	4.00142	5.24145	3.29194	8.25737	10.346	RIKEN cDNA A330070K13 gene	http://www.ncbi.nlm.nih.gov/gene/?term=381673
A330074K22Rik	lncRNA	chr8:120204434-120228230	-	434353	89.8383	147.06	96.356	110.039	129.289	67.4848	102.185	96.2179	RIKEN cDNA A330074K22 gene	http://www.ncbi.nlm.nih.gov/gene/?term=434353
A330076C08Rik	lncRNA	chr13:44193589-44216487	-	100503592	4.43646	9.45384	12.7063	12.0043	1.74715	1.64597	2.06434	1.0346	RIKEN cDNA A330076C08 gene	http://www.ncbi.nlm.nih.gov/gene/?term=100503592
A330076H08Rik	lncRNA	chr7:61943895-61982355	-	320026	23.2914	13.6555	20.1183	24.0085	14.8508	23.0436	20.6434	27.9342	RIKEN cDNA A330076H08 gene	http://www.ncbi.nlm.nih.gov/gene/?term=320026
A330093E20Rik	lncRNA	chr18:45683487-46045260	-	107003	26.6188	22.059	27.5303	24.0085	14.8508	28.8045	16.5147	22.7612	RIKEN cDNA A330093E20 gene	http://www.ncbi.nlm.nih.gov/gene/?term=107003
A330094K24Rik	lncRNA	chr18:77729493-77733470	-	105246501	21.0732	32.5632	36.0012	12.0043	11.3565	15.6367	8.25737	5.173	RIKEN cDNA A330094K24 gene	http://www.ncbi.nlm.nih.gov/gene/?term=105246501
A330102I10Rik	lncRNA	chr13:29014414-29040336	+	77920	51.0193	67.2273	57.1783	59.0209	39.3109	26.3355	66.059	52.7646	RIKEN cDNA A330102I10 gene	http://www.ncbi.nlm.nih.gov/gene/?term=77920
A3galt2	protein_coding	chr4:128759258-128769298	+	215493	6.65469	3.15128	4.23543	10.0035	6.11502	16.4597	6.19303	4.1384	alpha 1,3-galactosyltransferase 2 (isoglobotriaosylceramide synthase)	http://www.ncbi.nlm.nih.gov/gene/?term=215493
A430005L14Rik	protein_coding	chr4:153957237-153961925	+	97159	195.204	251.052	230.831	250.089	238.486	330.84	204.37	262.789	RIKEN cDNA A430005L14 gene	http://www.ncbi.nlm.nih.gov/gene/?term=97159
A430010J10Rik	lncRNA	chr6:67157801-67165108	+	319665	7.7638	6.30256	4.23543	5.00177	2.62072	0.822985	5.16086	4.1384	RIKEN cDNA A430010J10 gene, transcript variant X2	http://www.ncbi.nlm.nih.gov/gene/?term=319665
A430018G15Rik	lncRNA	chr2:52425012-52434890	+	115489452	1701.38	1441.19	1564.99	1469.52	719.826	573.621	1161.19	1026.32	RIKEN cDNA A430018G15 gene	http://www.ncbi.nlm.nih.gov/gene/?term=115489452
A430027H14Rik	lncRNA	chr1:189343051-189344892	+	115487348	8.87292	9.45384	5.29429	9.00319	3.4943	3.29194	9.28954	7.24221	RIKEN cDNA A430027H14 gene	http://www.ncbi.nlm.nih.gov/gene/?term=115487348
A430033K04Rik	protein_coding	chr5:138622859-138648917	+	243308	225.15	196.43	236.125	219.078	162.485	122.625	213.66	194.505	RIKEN cDNA A430033K04 gene	http://www.ncbi.nlm.nih.gov/gene/?term=243308
A430035B10Rik	lncRNA	chr6:8507059-8509161	-	320312	28.837	35.7145	31.7657	26.0092	70.7596	31.2734	26.8365	25.865	RIKEN cDNA A430035B10 gene	http://www.ncbi.nlm.nih.gov/gene/?term=320312
A430046D13Rik	lncRNA	chr10:128499247-128504242	+	654440	240.678	245.8	220.242	221.078	136.278	118.51	219.853	219.335	Riken cDNA A430046D13 gene	http://www.ncbi.nlm.nih.gov/gene/?term=654440
A430057M04Rik	protein_coding	chr14:21847578-21856926	+	319486	115.348	141.808	96.356	115.041	136.278	138.262	162.051	143.81	RIKEN cDNA A430057M04 gene	http://www.ncbi.nlm.nih.gov/gene/?term=319486
A430078I02Rik	lncRNA	chr6:86470277-86480830	-	320486	12.2003	1.05043	4.23543	5.00177	6.9886	2.46896	4.12869	2.0692	RIKEN cDNA A430078I02 gene	http://www.ncbi.nlm.nih.gov/gene/?term=320486
A430088P11Rik	lncRNA	chr15:80691025-80697610	-	106059	0	1.05043	2.11772	3.00106	0.873575	6.58388	3.09651	3.1038	RIKEN cDNA A430088P11 gene	http://www.ncbi.nlm.nih.gov/gene/?term=106059
A430090L17Rik	lncRNA	chr13:114124348-114151592	-	319803	13.3094	12.6051	18.0006	10.0035	6.9886	24.6896	13.4182	8.27681	RIKEN cDNA A430090L17 gene	http://www.ncbi.nlm.nih.gov/gene/?term=319803
A430105J06Rik	lncRNA	chr1:186748823-186757069	+	77189	4.43646	3.15128	11.6474	8.00283	8.73575	11.5218	8.25737	6.2076	RIKEN cDNA A430105J06 gene, transcript variant X2	http://www.ncbi.nlm.nih.gov/gene/?term=77189
A430108G06Rik	lncRNA	chr11:53564654-53567313	-	319650	31.0552	18.9077	24.3537	16.0057	33.1958	12.3448	23.7399	19.6574	RIKEN cDNA A430108G06 gene	http://www.ncbi.nlm.nih.gov/gene/?term=319650
A4galt	protein_coding	chr15:83226722-83251729	-	239559	66.5469	53.5718	56.1194	46.0163	144.14	505.313	84.6381	121.048	alpha 1,4-galactosyltransferase	http://www.ncbi.nlm.nih.gov/gene/?term=239559
A4gnt	protein_coding	chr9:99591179-99622367	+	333424	3.32734	2.10085	1.05886	3.00106	0	6.58388	2.06434	2.0692	alpha-1,4-N-acetylglucosaminyltransferase	http://www.ncbi.nlm.nih.gov/gene/?term=333424
A530001N23Rik	lncRNA	chr13:60483921-60508840	-	328265	1.10911	0	1.05886	4.00142	0.873575	0	2.06434	0	RIKEN cDNA A530001N23 gene, transcript variant X3	http://www.ncbi.nlm.nih.gov/gene/?term=328265
A530010L16Rik	lncRNA	chr8:122761010-122762761	-	382036	0	0	4.23543	1.00035	1.74715	6.58388	0	2.0692	RIKEN cDNA A530010L16 gene	http://www.ncbi.nlm.nih.gov/gene/?term=382036
A530013C23Rik	lncRNA	chr2:167690759-167697413	+	329562	1.10911	1.05043	4.23543	4.00142	25.3337	23.0436	0	12.4152	RIKEN cDNA A530013C23 gene	http://www.ncbi.nlm.nih.gov/gene/?term=329562
A530016L24Rik	protein_coding	chr12:112489394-112499928	+	319942	6.65469	8.40341	3.17657	10.0035	2.62072	6.58388	5.16086	8.27681	RIKEN cDNA A530016L24 gene	http://www.ncbi.nlm.nih.gov/gene/?term=319942
A530021J07Rik	protein_coding	chr7:83148463-83179438	+	330578	4.43646	0	1.05886	0	0.873575	2.46896	0	0	Riken cDNA A530021J07 gene	http://www.ncbi.nlm.nih.gov/gene/?term=330578
A530032D15Rik	protein_coding	chr1:85088139-85110297	-	381287	0	0	7.412	0	0.873575	4.93791	0	3.1038	RIKEN cDNA A530032D15Rik gene	http://www.ncbi.nlm.nih.gov/gene/?term=381287
A530040E14Rik	lncRNA	chr1:85106093-85114038	+	621875	0	3.15128	0	0	1.74715	8.22985	2.06434	2.0692	RIKEN cDNA A530040E14 gene	http://www.ncbi.nlm.nih.gov/gene/?term=621875
A530046M15Rik	lncRNA	chr13:15807243-15827537	+	328190	5.54557	2.10085	6.35315	4.00142	0	0	6.19303	2.0692	RIKEN cDNA A530046M15 gene	http://www.ncbi.nlm.nih.gov/gene/?term=328190
A530058N18Rik	lncRNA	chr2:114013565-114032292	+	320846	39.9281	50.4205	32.8246	26.0092	27.0808	12.3448	16.5147	27.9342	RIKEN cDNA A530058N18 gene	http://www.ncbi.nlm.nih.gov/gene/?term=320846
A530064D06Rik	protein_coding	chr17:48151896-48167257	-	328830	0	0	0	0	11.3565	4.11493	1.03217	2.0692	RIKEN cDNA A530064D06 gene	http://www.ncbi.nlm.nih.gov/gene/?term=328830
A530072M11Rik	lncRNA	chr4:16164110-16266225	+	100415915	1.10911	4.20171	9.52972	4.00142	4.36787	9.87582	7.2252	8.27681	RIKEN cDNA gene A530072M11	http://www.ncbi.nlm.nih.gov/gene/?term=100415915
A530076I17Rik	lncRNA	chr14:45665833-45668498	-	320367	2.21823	2.10085	4.23543	0	2.62072	8.22985	8.25737	1.0346	RIKEN cDNA A530076I17 gene	http://www.ncbi.nlm.nih.gov/gene/?term=320367
A530088E08Rik	lncRNA	chr17:32403014-32404808	+	664702	2.21823	8.40341	5.29429	0	10.4829	21.3976	17.5469	28.9688	RIKEN cDNA A530088E08 gene	http://www.ncbi.nlm.nih.gov/gene/?term=664702
A530095I07Rik	lncRNA	chr13:69543394-69544069	-	210373	4.43646	2.10085	1.05886	1.00035	2.62072	0	0	1.0346	RIKEN cDNA A530095I07 gene	http://www.ncbi.nlm.nih.gov/gene/?term=210373
A630001G21Rik	protein_coding	chr1:85717083-85736656	-	319997	22.1823	6.30256	9.52972	10.0035	32.3223	64.1928	41.2869	38.2802	RIKEN cDNA A630001G21 gene	http://www.ncbi.nlm.nih.gov/gene/?term=319997
A630001O12Rik	lncRNA	chr8:126849020-126851837	+	414091	1.10911	2.10085	0	0	0.873575	2.46896	0	2.0692	RIKEN cDNA A630001O12 gene	http://www.ncbi.nlm.nih.gov/gene/?term=414091
A630019I02Rik	lncRNA	chr13:93094833-93098968	+	408254	26.6188	22.059	28.5892	21.0074	23.5865	9.05284	25.8043	23.7958	RIKEN cDNA A630019I02 gene	http://www.ncbi.nlm.nih.gov/gene/?term=408254
A630023P12Rik	lncRNA	chr5:110514923-110525980	+	231603	7.7638	6.30256	6.35315	2.00071	0.873575	3.29194	7.2252	4.1384	RIKEN cDNA A630023P12 gene	http://www.ncbi.nlm.nih.gov/gene/?term=231603
A630026N12Rik	lncRNA	chr2:126669928-126675287	-	320961	115.348	98.7401	129.181	99.0351	115.312	58.4319	70.1877	76.5605	RIKEN cDNA A630026N12 gene	http://www.ncbi.nlm.nih.gov/gene/?term=320961
A630034I12Rik	lncRNA	chr4:11175959-11191230	-	329790	94.2748	89.2863	72.0023	68.0241	48.9202	49.3791	53.6729	47.5916	RIKEN cDNA A630034I12 gene, transcript variant X3	http://www.ncbi.nlm.nih.gov/gene/?term=329790
A630039O03Rik	lncRNA	chr3:149429258-149498030	+	102631735	11.0911	31.5128	24.3537	20.0071	4.36787	10.6988	34.0617	14.4844	RIKEN cDNA A630039O03 gene, transcript variant X2	http://www.ncbi.nlm.nih.gov/gene/?term=102631735
A630066F11Rik	lncRNA	chr10:7663371-7664623	+	320642	26.6188	37.8154	29.648	43.0152	59.4031	65.0158	36.126	42.4186	RIKEN cDNA A630066F11 gene	http://www.ncbi.nlm.nih.gov/gene/?term=320642
A630072L19Rik	lncRNA	chr12:100938104-100944220	+	100038467	98.7112	87.1854	93.1795	92.0326	48.9202	29.6275	34.0617	42.4186	RIKEN cDNA A630072L19 gene, transcript variant X2	http://www.ncbi.nlm.nih.gov/gene/?term=100038467
A630072M18Rik	lncRNA	chr5:20950989-20956398	+	320770	259.533	289.918	281.656	291.103	317.108	380.219	275.59	252.443	RIKEN cDNA A630072M18 gene	http://www.ncbi.nlm.nih.gov/gene/?term=320770
A630075F10Rik	lncRNA	chr2:170061240-170070778	-	100043910	1.10911	4.20171	3.17657	4.00142	0.873575	3.29194	0	2.0692	RIKEN cDNA A630075F10 gene	http://www.ncbi.nlm.nih.gov/gene/?term=100043910
A630077J23Rik	lncRNA	chr4:43751859-43759464	+	319973	2.21823	2.10085	3.17657	2.00071	0	2.46896	0	7.24221	RIKEN cDNA A630077J23 gene	http://www.ncbi.nlm.nih.gov/gene/?term=319973
A630089N07Rik	lncRNA	chr16:98062512-98082439	-	320586	13.3094	14.706	10.5886	10.0035	14.8508	17.2827	5.16086	5.173	RIKEN cDNA A630089N07 gene	http://www.ncbi.nlm.nih.gov/gene/?term=320586
A730009L09Rik	misc_RNA	chr16:84515012-84526387	+	402727	4.43646	5.25213	7.412	2.00071	1.74715	0.822985	6.19303	4.1384	RIKEN cDNA A730009L09 gene	http://www.ncbi.nlm.nih.gov/gene/?term=402727
A730013G03Rik	lncRNA	chr1:192833119-192835213	-	320952	8.87292	6.30256	6.35315	6.00213	17.4715	4.11493	8.25737	3.1038	RIKEN cDNA A730013G03 gene	http://www.ncbi.nlm.nih.gov/gene/?term=320952
A730017L22Rik	lncRNA	chr2:130872541-130906396	-	613258	130.876	119.749	90.0029	78.0276	62.8974	47.7331	86.7024	103.46	RIKEN cDNA A730017L22 gene	http://www.ncbi.nlm.nih.gov/gene/?term=613258
A730018C14Rik	lncRNA	chr12:112411023-112423198	-	100504733	11.0911	4.20171	4.23543	1.00035	2.62072	0	3.09651	4.1384	RIKEN cDNA A730018C14 gene	http://www.ncbi.nlm.nih.gov/gene/?term=100504733
A730020E08Rik	lncRNA	chr6:61175604-61180810	-	100504262	25.5096	13.6555	27.5303	35.0124	20.0922	13.1678	12.3861	14.4844	RIKEN cDNA A730020E08 gene	http://www.ncbi.nlm.nih.gov/gene/?term=100504262
A730020M07Rik	lncRNA	chr3:121634936-121646453	-	100503044	2.21823	6.30256	9.52972	5.00177	8.73575	29.6275	15.4826	10.346	RIKEN cDNA A730020M07 gene	http://www.ncbi.nlm.nih.gov/gene/?term=100503044
A730035I17Rik	lncRNA	chr5:98183118-98185984	-	102637492	347.153	346.641	473.309	432.153	250.716	271.585	380.871	400.391	RIKEN cDNA A730035I17 gene	http://www.ncbi.nlm.nih.gov/gene/?term=102637492
A730036I17Rik	lncRNA	chr2:129218969-129235606	+	329513	11.0911	9.45384	8.47086	14.005	5.24145	8.22985	5.16086	4.1384	RIKEN cDNA A730036I17 gene	http://www.ncbi.nlm.nih.gov/gene/?term=329513
A730043L09Rik	lncRNA	chr9:62242596-62244100	-	330958	8.87292	6.30256	13.7651	6.00213	6.11502	2.46896	8.25737	6.2076	RIKEN cDNA A730043L09 gene	http://www.ncbi.nlm.nih.gov/gene/?term=330958
A730046J19Rik	protein_coding	chrX:144153695-144166274	+	319764	3.32734	8.40341	6.35315	6.00213	13.9772	0	10.3217	10.346	RIKEN cDNA A730046J19 gene	http://www.ncbi.nlm.nih.gov/gene/?term=319764
A730049H05Rik	lncRNA	chr6:92816443-92843468	+	74516	0	1.05043	1.05886	0	14.8508	40.3263	1.03217	11.3806	RIKEN cDNA A730049H05 gene	http://www.ncbi.nlm.nih.gov/gene/?term=74516
A730056A06Rik	lncRNA	chr7:73313806-73375774	-	319783	106.475	108.194	100.591	77.0273	48.9202	36.2113	117.668	94.1487	RIKEN cDNA A730056A06 gene	http://www.ncbi.nlm.nih.gov/gene/?term=319783
A730060N03Rik	lncRNA	chr15:78118795-78148561	+	102640344	905.038	919.123	1026.03	999.354	643.825	359.645	806.126	745.947	RIKEN cDNA A730060N03 gene, transcript variant X5	http://www.ncbi.nlm.nih.gov/gene/?term=102640344
A730063M14Rik	lncRNA	chr10:127070481-127071101	+	100504703	1.10911	5.25213	0	0	2.62072	7.40687	1.03217	2.0692	RIKEN cDNA A730063M14 gene	http://www.ncbi.nlm.nih.gov/gene/?term=100504703
A730081D07Rik	lncRNA	chr13:40956416-41001146	-	102633880	33.2734	28.3615	26.4714	37.0131	17.4715	16.4597	28.9008	19.6574	RIKEN cDNA A730081D07 gene	http://www.ncbi.nlm.nih.gov/gene/?term=102633880
A730085K08Rik	lncRNA	chr9:122382022-122398801	-	654800	5.54557	17.8573	1.05886	3.00106	8.73575	11.5218	8.25737	3.1038	RIKEN cDNA A730085K08 gene	http://www.ncbi.nlm.nih.gov/gene/?term=654800
A730090N16Rik	lncRNA	chr3:65324020-65349429	-	319798	22.1823	14.706	13.7651	12.0043	3.4943	3.29194	4.12869	4.1384	RIKEN cDNA A730090N16 gene	http://www.ncbi.nlm.nih.gov/gene/?term=319798
A730094K22Rik	lncRNA	chr9:91323564-91351228	-	102633322	2.21823	5.25213	5.29429	2.00071	2.62072	3.29194	5.16086	7.24221	RIKEN cDNA A730094K22 gene, transcript variant X2	http://www.ncbi.nlm.nih.gov/gene/?term=102633322
A730098A19Rik	lncRNA	chr8:125897914-125908144	+	102632990	104.257	77.7316	105.886	113.04	94.3461	37.8573	85.6702	68.2837	RIKEN cDNA A730098A19 gene	http://www.ncbi.nlm.nih.gov/gene/?term=102632990
A830005F24Rik	lncRNA	chr13:48513570-48514839	+	442803	8.87292	12.6051	4.23543	14.005	4.36787	2.46896	13.4182	7.24221	RIKEN cDNA A830005F24 gene	http://www.ncbi.nlm.nih.gov/gene/?term=442803
A830009L08Rik	lncRNA	chr13:91368990-91388085	-	320297	52.1284	56.723	54.0017	75.0266	20.9658	14.8137	48.5121	55.8684	RIKEN cDNA A830009L08 gene	http://www.ncbi.nlm.nih.gov/gene/?term=320297
A830011K09Rik	lncRNA	chr6:138423105-138429592	+	319702	17.7458	24.1598	22.236	23.0081	13.9772	14.8137	30.9651	17.5882	RIKEN cDNA A830011K09 gene	http://www.ncbi.nlm.nih.gov/gene/?term=319702
A830018L16Rik	protein_coding	chr1:11413615-11975902	+	320492	1302.1	1161.77	1261.1	1229.44	499.685	576.913	960.952	927.002	RIKEN cDNA A830018L16 gene	http://www.ncbi.nlm.nih.gov/gene/?term=320492
A830019L24Rik	lncRNA	chr3:143243055-143257996	+	320072	3.32734	4.20171	9.52972	2.00071	3.4943	4.93791	2.06434	0	RIKEN cDNA A830019L24 gene	http://www.ncbi.nlm.nih.gov/gene/?term=320072
A830019P07Rik	lncRNA	chr19:35835221-35924578	-	329056	13.3094	5.25213	21.1772	12.0043	8.73575	7.40687	8.25737	2.0692	RIKEN cDNA A830019P07 gene	http://www.ncbi.nlm.nih.gov/gene/?term=329056
A830021F12Rik	lncRNA	chr18:15350563-15403752	+	442838	12.2003	10.5043	5.29429	7.00248	14.8508	13.9907	14.4504	12.4152	RIKEN cDNA A830021F12 gene, transcript variant X1	http://www.ncbi.nlm.nih.gov/gene/?term=442838
A830021M18Rik	lncRNA	chr15:36726241-36731417	+	223483	9.98203	17.8573	7.412	13.0046	13.9772	23.0436	11.3539	6.2076	RIKEN cDNA A830021M18 gene, transcript variant X1	http://www.ncbi.nlm.nih.gov/gene/?term=223483
A830029E22Rik	lncRNA	chr3:81802025-81805161	+	320566	4.43646	2.10085	2.11772	6.00213	0	1.64597	0	0	RIKEN cDNA A830029E22 gene	http://www.ncbi.nlm.nih.gov/gene/?term=320566
A830031A19Rik	misc_RNA	chr11:24033275-24076494	-	268391	127.548	116.597	118.592	106.038	40.1844	36.2113	72.252	55.8684	RIKEN cDNA A830031A19 gene	http://www.ncbi.nlm.nih.gov/gene/?term=268391
A830035O19Rik	lncRNA	chr9:45953986-45955998	+	100101457	207.404	207.984	211.772	200.071	286.533	336.601	250.818	228.647	RIKEN cDNA A830035O19 gene	http://www.ncbi.nlm.nih.gov/gene/?term=100101457
A830036E02Rik	lncRNA	chr11:99417243-99423098	+	353123	571.194	556.726	540.017	517.183	310.993	278.169	483.056	400.391	RIKEN cDNA A830036E02 gene	http://www.ncbi.nlm.nih.gov/gene/?term=353123
A830049F12Rik	misc_RNA	chr5:34335130-34337205	-	319915	24.4005	25.2102	24.3537	40.0142	40.1844	57.609	21.6756	26.8996	RIKEN cDNA A830049F12 gene	http://www.ncbi.nlm.nih.gov/gene/?term=319915
A830052D11Rik	lncRNA	chr18:32359057-32378284	-	402767	17.7458	14.706	21.1772	12.0043	22.7129	9.87582	6.19303	5.173	RIKEN cDNA A830052D11 gene	http://www.ncbi.nlm.nih.gov/gene/?term=402767
A830082K12Rik	lncRNA	chr13:78198017-78236564	+	320174	106.475	117.648	126.004	98.0347	41.9316	57.609	85.6702	106.564	RIKEN cDNA A830082K12 gene	http://www.ncbi.nlm.nih.gov/gene/?term=320174
A830082N09Rik	lncRNA	chr10:33987216-33995055	-	414093	361.571	368.7	364.247	364.129	257.705	234.551	217.788	262.789	RIKEN cDNA A830082N09 gene	http://www.ncbi.nlm.nih.gov/gene/?term=414093
A830092H15Rik	lncRNA	chr3:26331953-26336870	+	100379095	87.6201	71.429	52.9429	96.034	35.8166	7.40687	43.3512	25.865	RIKEN cDNA A830092H15 gene	http://www.ncbi.nlm.nih.gov/gene/?term=100379095
A930001A20Rik	lncRNA	chr3:14971201-15002727	+	77127	0	1.05043	0	1.00035	0.873575	3.29194	1.03217	0	RIKEN cDNA A930001A20 gene	http://www.ncbi.nlm.nih.gov/gene/?term=77127
A930001C03Rik	lncRNA	chr19:4439323-4448325	+	319314	88.7292	85.0846	65.6492	75.0266	89.1046	62.5469	79.4772	61.0414	RIKEN cDNA A930001C03 gene	http://www.ncbi.nlm.nih.gov/gene/?term=319314
A930002C04Rik	lncRNA	chr13:47143940-47148670	-	319467	27.7279	14.706	18.0006	28.0099	0.873575	1.64597	12.3861	18.6228	RIKEN cDNA A930002C04 gene	http://www.ncbi.nlm.nih.gov/gene/?term=319467
A930003A15Rik	lncRNA	chr16:19876567-19884274	-	68162	4.43646	7.35299	7.412	6.00213	23.5865	13.1678	4.12869	5.173	RIKEN cDNA A930003A15 gene	http://www.ncbi.nlm.nih.gov/gene/?term=68162
A930003O13Rik	lncRNA	chr5:22738910-22746884	-	330052	86.511	109.244	116.474	102.036	175.589	88.8824	131.086	118.979	RIKEN cDNA A930003O13 gene	http://www.ncbi.nlm.nih.gov/gene/?term=330052
A930004D18Rik	lncRNA	chr2:18025187-18037741	-	77940	123.112	101.891	84.7086	88.0312	146.761	144.845	100.121	110.702	RIKEN cDNA A930004D18 gene	http://www.ncbi.nlm.nih.gov/gene/?term=77940
A930005G22Rik	lncRNA	chr5:115420594-115429504	-	102639568	6.65469	3.15128	12.7063	6.00213	4.36787	3.29194	6.19303	8.27681	RIKEN cDNA A930005G22 gene	http://www.ncbi.nlm.nih.gov/gene/?term=102639568
A930005H10Rik	lncRNA	chr3:115881578-115888130	-	68161	61.0013	68.2777	60.3549	53.0188	81.2425	59.2549	80.5094	70.3529	RIKEN cDNA A930005H10 gene	http://www.ncbi.nlm.nih.gov/gene/?term=68161
A930006K02Rik	lncRNA	chr16:91465104-91470123	+	100503120	12.2003	5.25213	9.52972	6.00213	10.4829	9.87582	5.16086	14.4844	RIKEN cDNA A930006K02 gene	http://www.ncbi.nlm.nih.gov/gene/?term=100503120
A930007A09Rik	protein_coding	chr16:13754564-13758537	+	432999	25.5096	26.2607	39.1777	21.0074	62.0238	67.4848	41.2869	46.557	RIKEN cDNA A930007A09 gene	http://www.ncbi.nlm.nih.gov/gene/?term=432999
A930007I19Rik	lncRNA	chr19:29503663-29521987	-	77779	9.98203	9.45384	20.1183	15.0053	13.9772	10.6988	12.3861	16.5536	RIKEN cDNA A930007I19 gene	http://www.ncbi.nlm.nih.gov/gene/?term=77779
A930009A15Rik	protein_coding	chr10:115569986-115582454	+	77798	1.10911	4.20171	4.23543	6.00213	1.74715	2.46896	4.12869	10.346	RIKEN cDNA A930009A15 gene	http://www.ncbi.nlm.nih.gov/gene/?term=77798
A930011G23Rik	lncRNA	chr5:99297244-99729060	-	319818	51.0193	35.7145	49.7663	36.0128	34.943	27.1585	38.1904	44.4878	RIKEN cDNA A930011G23 gene	http://www.ncbi.nlm.nih.gov/gene/?term=319818
A930012L18Rik	lncRNA	chr18:44661665-44676271	+	626275	74.3107	49.3701	59.296	53.0188	68.1388	66.6618	53.6729	72.4221	RIKEN cDNA A930012L18 gene	http://www.ncbi.nlm.nih.gov/gene/?term=626275
A930013F10Rik	lncRNA	chr8:22634371-22636809	-	68074	112.021	128.152	128.122	123.044	33.1958	110.28	108.378	120.014	RIKEN cDNA A930013F10 gene	http://www.ncbi.nlm.nih.gov/gene/?term=68074
A930014E01Rik	lncRNA	chr3:10297946-10302740	+	102636393	1.10911	1.05043	0	1.00035	0	2.46896	2.06434	0	RIKEN cDNA A930014E01 gene	http://www.ncbi.nlm.nih.gov/gene/?term=102636393
A930015D03Rik	lncRNA	chr17:35994504-36038174	+	77810	36.6008	31.5128	37.06	40.0142	40.1844	41.1493	31.9973	46.557	RIKEN cDNA A930015D03 gene	http://www.ncbi.nlm.nih.gov/gene/?term=77810
A930016O22Rik	lncRNA	chr7:19417466-19421417	-	100503495	16.6367	8.40341	5.29429	24.0085	13.1036	5.7609	18.5791	10.346	RIKEN cDNA A930016O22 gene	http://www.ncbi.nlm.nih.gov/gene/?term=100503495
A930017K11Rik	protein_coding	chr17:25946379-25952573	-	100034748	19.9641	27.3111	34.9423	34.012	5.24145	5.7609	23.7399	25.865	RIKEN cDNA A930017K11 gene	http://www.ncbi.nlm.nih.gov/gene/?term=100034748
A930017M01Rik	transcribed_pseudogene	chr15:44881394-44884743	+	239410	163.04	151.261	163.064	168.06	216.647	143.199	164.115	135.533	RIKEN cDNA A930017M01 gene	http://www.ncbi.nlm.nih.gov/gene/?term=239410
A930018O16Rik	protein_coding	chr13:69534315-69535451	+	105245580	22.1823	19.9581	25.4126	16.0057	9.60932	3.29194	18.5791	33.1072	RIKEN cDNA A930018O16 gene	http://www.ncbi.nlm.nih.gov/gene/?term=105245580
A930018P22Rik	protein_coding	chr2:104122769-104124746	+	68243	1.10911	3.15128	0	3.00106	2.62072	6.58388	2.06434	1.0346	RIKEN cDNA A930018P22 gene	http://www.ncbi.nlm.nih.gov/gene/?term=68243
A930019D19Rik	lncRNA	chr2:146259286-146267160	+	77806	0	3.15128	2.11772	2.00071	0	0	6.19303	0	RIKEN cDNA A930019D19 gene	http://www.ncbi.nlm.nih.gov/gene/?term=77806
A930024E05Rik	lncRNA	chr5:122989354-122998345	+	109202	24.4005	12.6051	23.2949	20.0071	19.2186	25.5125	22.7078	31.038	RIKEN cDNA A930024E05 gene	http://www.ncbi.nlm.nih.gov/gene/?term=109202
A930028N01Rik	lncRNA	chr19:40296882-40305786	+	78438	183.004	185.926	117.533	133.047	171.221	178.588	208.499	150.017	RIKEN cDNA A930028N01 gene	http://www.ncbi.nlm.nih.gov/gene/?term=78438
A930029G22Rik	lncRNA	chr17:69423126-69440240	-	654806	28.837	30.4624	13.7651	21.0074	30.5751	21.3976	31.9973	28.9688	RIKEN cDNA A930029G22 gene	http://www.ncbi.nlm.nih.gov/gene/?term=654806
A930033H14Rik	protein_coding	chr10:69209762-69213098	-	320700	31.0552	22.059	20.1183	46.0163	28.828	15.6367	39.2225	44.4878	RIKEN cDNA A930033H14 gene	http://www.ncbi.nlm.nih.gov/gene/?term=320700
A930035F09Rik	lncRNA	chr8:128204713-128358237	-	105243337	0	2.10085	4.23543	0	1.74715	0	1.03217	1.0346	RIKEN cDNA A930035F09 gene, transcript variant X2	http://www.ncbi.nlm.nih.gov/gene/?term=105243337
A930037H05Rik	lncRNA	chr11:119461200-119491235	-	78439	33.2734	32.5632	33.8834	42.0149	46.2995	45.2642	25.8043	36.211	RIKEN cDNA A930037H05 gene	http://www.ncbi.nlm.nih.gov/gene/?term=78439
A930038B10Rik	lncRNA	chr14:34760195-34770101	+	320323	8.87292	14.706	22.236	16.0057	9.60932	7.40687	23.7399	10.346	RIKEN cDNA A930038B10 gene, transcript variant X2	http://www.ncbi.nlm.nih.gov/gene/?term=320323
A930041C12Rik	lncRNA	chr5:107630250-107633850	-	78443	2.21823	2.10085	1.05886	2.00071	2.62072	1.64597	1.03217	0	RIKEN cDNA A930041C12 gene	http://www.ncbi.nlm.nih.gov/gene/?term=78443
AA386476	lncRNA	chr8:47675391-47683439	+	546058	19.9641	38.8658	18.0006	19.0067	19.2186	30.4505	23.7399	28.9688	expressed sequence AA386476	http://www.ncbi.nlm.nih.gov/gene/?term=546058
AA387200	lncRNA	chr2:152074855-152081444	-	102633593	8.87292	11.5547	5.29429	8.00283	11.3565	0.822985	11.3539	4.1384	expressed sequence AA387200, transcript variant X1	http://www.ncbi.nlm.nih.gov/gene/?term=102633593
AA387883	lncRNA	chr19:52923181-52926931	+	100043450	17.7458	14.706	48.7074	28.0099	7.86217	6.58388	19.6113	18.6228	expressed sequence AA387883	http://www.ncbi.nlm.nih.gov/gene/?term=100043450
AA388235	lncRNA	chr17:33981492-33985358	+	433100	74.3107	67.2273	66.708	66.0234	115.312	75.7146	83.6059	77.5951	expressed sequence AA388235	http://www.ncbi.nlm.nih.gov/gene/?term=433100
AA413626	transcribed_pseudogene	chr11:4918516-4918918	+	100359413	6.65469	2.10085	4.23543	8.00283	1.74715	4.93791	6.19303	4.1384	expressed sequence AA413626	http://www.ncbi.nlm.nih.gov/gene/?term=100359413
AA414768	protein_coding	chrX:12936873-12938541	+	245350	174.131	114.497	163.064	146.052	141.519	121.802	113.539	103.46	expressed sequence AA414768	http://www.ncbi.nlm.nih.gov/gene/?term=245350
AA465934	lncRNA	chr11:83291699-83294637	+	613254	22.1823	13.6555	10.5886	16.0057	21.8394	18.9287	16.5147	18.6228	expressed sequence AA465934	http://www.ncbi.nlm.nih.gov/gene/?term=613254
AA467197	protein_coding	chr2:122637887-122641076	+	433470	3.32734	2.10085	1.05886	2.00071	158.991	320.964	5.16086	45.5224	expressed sequence AA467197	http://www.ncbi.nlm.nih.gov/gene/?term=433470
AA543186	lncRNA	chr2:25327450-25332571	-	100272219	2.21823	8.40341	4.23543	5.00177	5.24145	0	7.2252	2.0692	expressed sequence AA543186	http://www.ncbi.nlm.nih.gov/gene/?term=100272219
AA543401	transcribed_pseudogene	chr9:107192807-107194061	+	100417434	3.32734	2.10085	2.11772	1.00035	0	0	5.16086	2.0692	cDNA sequence, AA543401	http://www.ncbi.nlm.nih.gov/gene/?term=100417434
AA986860	protein_coding	chr1:130731942-130744622	+	212439	48.8011	85.0846	44.472	45.0159	52.4145	66.6618	61.9303	60.0068	expressed sequence AA986860	http://www.ncbi.nlm.nih.gov/gene/?term=212439
Aaas	protein_coding	chr15:102338247-102350759	-	223921	148.621	188.026	146.122	157.056	289.153	356.353	194.048	244.166	achalasia, adrenocortical insufficiency, alacrimia	http://www.ncbi.nlm.nih.gov/gene/?term=223921
Aacs	protein_coding	chr5:125475873-125517405	+	78894	971.585	789.921	908.5	959.34	1254.45	831.215	902.118	861.822	acetoacetyl-CoA synthetase	http://www.ncbi.nlm.nih.gov/gene/?term=78894
Aadat	protein_coding	chr8:60505843-60545677	+	23923	4.43646	0	2.11772	0	2.62072	1.64597	0	3.1038	aminoadipate aminotransferase	http://www.ncbi.nlm.nih.gov/gene/?term=23923
Aagab	protein_coding	chr9:63602630-63644590	+	66939	908.365	896.014	911.676	950.337	769.619	814.755	983.66	910.449	alpha- and gamma-adaptin binding protein	http://www.ncbi.nlm.nih.gov/gene/?term=66939
Aak1	protein_coding	chr6:86849274-87003227	+	269774	9047.05	8303.62	8450.74	8234.92	8212.48	6891.68	7923.98	7964.36	AP2 associated kinase 1	http://www.ncbi.nlm.nih.gov/gene/?term=269774
Aamdc	protein_coding	chr7:97550329-97579557	-	66273	281.715	261.556	276.362	241.085	204.417	218.914	267.332	264.858	adipogenesis associated Mth938 domain containing	http://www.ncbi.nlm.nih.gov/gene/?term=66273
Aamp	protein_coding	chr1:74279840-74284738	-	227290	2389.03	2423.33	2445.96	2496.88	3016.45	2333.16	2587.65	2379.58	angio-associated migratory protein	http://www.ncbi.nlm.nih.gov/gene/?term=227290
Aanat	protein_coding	chr11:116591721-116597680	+	11298	16.6367	6.30256	6.35315	15.0053	6.11502	15.6367	1.03217	11.3806	arylalkylamine N-acetyltransferase	http://www.ncbi.nlm.nih.gov/gene/?term=11298
Aar2	protein_coding	chr2:156547560-156568972	+	68295	741.998	767.862	767.672	802.284	831.643	627.938	764.839	762.501	AAR2 splicing factor homolog	http://www.ncbi.nlm.nih.gov/gene/?term=68295
Aard	protein_coding	chr15:52040107-52045722	+	239435	49.9102	56.723	41.2954	48.017	40.1844	53.494	41.2869	55.8684	alanine and arginine rich domain containing protein	http://www.ncbi.nlm.nih.gov/gene/?term=239435
Aars	protein_coding	chr8:111027778-111055569	+	234734	3786.52	3767.88	4064.95	4075.44	5167.2	4009.58	4067.79	4269.8	alanyl-tRNA synthetase	http://www.ncbi.nlm.nih.gov/gene/?term=234734
Aars2	protein_coding	chr17:45503515-45520843	+	224805	663.251	663.87	656.492	724.256	460.374	345.654	671.944	639.383	alanyl-tRNA synthetase 2, mitochondrial	http://www.ncbi.nlm.nih.gov/gene/?term=224805
Aarsd1	protein_coding	chr11:101406663-101417508	-	69684	860.673	878.157	860.851	928.329	698.86	637.814	854.638	826.646	alanyl-tRNA synthetase domain containing 1	http://www.ncbi.nlm.nih.gov/gene/?term=69684
Aasdh	protein_coding	chr5:76873659-76905529	-	231326	208.514	181.724	177.888	182.064	129.289	115.218	234.303	184.159	aminoadipate-semialdehyde dehydrogenase	http://www.ncbi.nlm.nih.gov/gene/?term=231326
Aasdhppt	protein_coding	chr9:4294793-4309617	-	67618	429.227	364.498	382.248	316.112	275.176	202.454	305.523	280.377	aminoadipate-semialdehyde dehydrogenase-phosphopantetheinyl transferase	http://www.ncbi.nlm.nih.gov/gene/?term=67618
Aass	protein_coding	chr6:23072173-23132986	-	30956	66.5469	101.891	67.7669	79.028	56.7824	37.0343	84.6381	88.9757	aminoadipate-semialdehyde synthase	http://www.ncbi.nlm.nih.gov/gene/?term=30956
Aatf	protein_coding	chr11:84422856-84513584	-	56321	316.098	327.733	304.951	329.117	378.258	399.148	301.394	257.616	apoptosis antagonizing transcription factor	http://www.ncbi.nlm.nih.gov/gene/?term=56321
Aatk	protein_coding	chr11:120007311-120047183	-	11302	8231.85	9027.37	9396.3	9373.32	9721.14	6260.45	8987.12	8900.67	apoptosis-associated tyrosine kinase	http://www.ncbi.nlm.nih.gov/gene/?term=11302
AB010352	protein_coding	chr5:109865078-109889970	+	105246961	86.511	109.244	93.1795	107.038	48.0466	38.6803	100.121	85.8719	cDNA sequence AB010352	http://www.ncbi.nlm.nih.gov/gene/?term=105246961
AB124611	protein_coding	chr9:21526114-21545333	+	382062	7.7638	11.5547	9.52972	14.005	241.98	226.321	36.126	57.9376	cDNA sequence AB124611	http://www.ncbi.nlm.nih.gov/gene/?term=382062
Abat	protein_coding	chr16:8513429-8621568	+	268860	6542.67	7648.16	6655.98	6326.24	5215.24	3287.83	5482.9	4941.25	4-aminobutyrate aminotransferase	http://www.ncbi.nlm.nih.gov/gene/?term=268860
Abca1	protein_coding	chr4:53030789-53159988	-	11303	745.325	841.392	781.437	715.253	2129.78	2755.35	2020.99	2077.48	ATP-binding cassette, sub-family A (ABC1), member 1	http://www.ncbi.nlm.nih.gov/gene/?term=11303
Abca12	protein_coding	chr1:71243090-71414910	-	74591	1.10911	4.20171	9.52972	1.00035	1.74715	4.11493	5.16086	1.0346	ATP-binding cassette, sub-family A (ABC1), member 12	http://www.ncbi.nlm.nih.gov/gene/?term=74591
Abca13	protein_coding	chr11:9191942-9684871	+	268379	3.32734	5.25213	2.11772	0	0.873575	4.11493	0	3.1038	ATP-binding cassette, sub-family A (ABC1), member 13	http://www.ncbi.nlm.nih.gov/gene/?term=268379
Abca15	protein_coding	chr7:120328486-120407702	+	320631	0	0	2.11772	1.00035	0	0.822985	1.03217	1.0346	ATP-binding cassette, sub-family A (ABC1), member 15	http://www.ncbi.nlm.nih.gov/gene/?term=320631
Abca17	protein_coding	chr17:24264257-24352058	-	381072	16.6367	16.8068	11.6474	22.0078	9.60932	9.87582	10.3217	16.5536	ATP-binding cassette, sub-family A (ABC1), member 17	http://www.ncbi.nlm.nih.gov/gene/?term=381072
Abca2	protein_coding	chr2:25428599-25448544	+	11305	7276.9	7794.17	7449.06	7652.71	8065.72	5429.23	8441.1	7409.81	ATP-binding cassette, sub-family A (ABC1), member 2	http://www.ncbi.nlm.nih.gov/gene/?term=11305
Abca3	protein_coding	chr17:24351921-24410204	+	27410	2540.98	2314.09	2442.78	2316.82	2770.11	2431.1	2627.91	2583.4	ATP-binding cassette, sub-family A (ABC1), member 3	http://www.ncbi.nlm.nih.gov/gene/?term=27410
Abca4	protein_coding	chr3:122043891-122180070	+	11304	44.3646	158.614	100.591	231.082	98.714	162.951	167.212	129.325	ATP-binding cassette, sub-family A (ABC1), member 4	http://www.ncbi.nlm.nih.gov/gene/?term=11304
Abca5	protein_coding	chr11:110269369-110337723	-	217265	794.126	762.61	758.142	709.251	660.423	520.95	699.812	646.625	ATP-binding cassette, sub-family A (ABC1), member 5	http://www.ncbi.nlm.nih.gov/gene/?term=217265
Abca6	protein_coding	chr11:110174638-110251776	-	76184	57.674	47.2692	30.7069	40.0142	33.1958	41.1493	47.4799	35.1764	ATP-binding cassette, sub-family A (ABC1), member 6	http://www.ncbi.nlm.nih.gov/gene/?term=76184
Abca7	protein_coding	chr10:79996453-80015572	+	27403	581.176	513.659	552.724	601.213	734.676	660.857	793.74	651.799	ATP-binding cassette, sub-family A (ABC1), member 7	http://www.ncbi.nlm.nih.gov/gene/?term=27403
Abca8a	protein_coding	chr11:110025634-110097580	-	217258	122.003	188.026	130.239	156.055	26.2072	49.3791	126.957	132.429	ATP-binding cassette, sub-family A (ABC1), member 8a	http://www.ncbi.nlm.nih.gov/gene/?term=217258
Abca8b	protein_coding	chr11:109932206-109996274	-	27404	340.498	361.347	388.601	294.104	265.567	197.516	286.944	285.55	ATP-binding cassette, sub-family A (ABC1), member 8b	http://www.ncbi.nlm.nih.gov/gene/?term=27404
Abca9	protein_coding	chr11:110100749-110168274	-	217262	217.387	202.732	180.006	168.06	124.921	188.464	290.04	266.927	ATP-binding cassette, sub-family A (ABC1), member 9	http://www.ncbi.nlm.nih.gov/gene/?term=217262
Abcb10	protein_coding	chr8:123952459-123983122	-	56199	591.158	582.987	666.021	631.224	748.654	537.409	632.721	722.151	ATP-binding cassette, sub-family B (MDR/TAP), member 10	http://www.ncbi.nlm.nih.gov/gene/?term=56199
Abcb11	protein_coding	chr2:69238282-69342616	-	27413	1.10911	0	2.11772	3.00106	1.74715	0	0	0	ATP-binding cassette, sub-family B (MDR/TAP), member 11	http://www.ncbi.nlm.nih.gov/gene/?term=27413
Abcb1a	protein_coding	chr5:8567091-8748575	+	18671	795.235	697.483	631.079	694.246	732.056	1835.26	820.576	736.636	ATP-binding cassette, sub-family B (MDR/TAP), member 1A	http://www.ncbi.nlm.nih.gov/gene/?term=18671
Abcb1b	protein_coding	chr5:8798147-8866314	+	18669	56.5649	71.429	42.3543	52.0184	148.508	357.999	144.504	137.602	ATP-binding cassette, sub-family B (MDR/TAP), member 1B	http://www.ncbi.nlm.nih.gov/gene/?term=18669
Abcb4	protein_coding	chr5:8893614-8959226	+	18670	123.112	93.488	91.0617	80.0283	122.3	88.8824	123.861	123.117	ATP-binding cassette, sub-family B (MDR/TAP), member 4	http://www.ncbi.nlm.nih.gov/gene/?term=18670
Abcb6	protein_coding	chr1:75171640-75180392	-	74104	388.19	327.733	329.305	361.128	456.006	395.856	398.418	407.633	ATP-binding cassette, sub-family B (MDR/TAP), member 6	http://www.ncbi.nlm.nih.gov/gene/?term=74104
Abcb7	protein_coding	chrX:104280565-104413846	-	11306	743.107	633.407	644.844	586.208	377.384	346.477	586.273	560.754	ATP-binding cassette, sub-family B (MDR/TAP), member 7	http://www.ncbi.nlm.nih.gov/gene/?term=11306
Abcb8	protein_coding	chr5:24393681-24412759	+	74610	797.454	922.275	871.44	842.298	878.816	775.252	826.769	881.48	ATP-binding cassette, sub-family B (MDR/TAP), member 8	http://www.ncbi.nlm.nih.gov/gene/?term=74610
Abcb9	protein_coding	chr5:124061857-124095955	-	56325	1452.94	1486.35	1397.69	1607.57	753.022	690.485	1170.48	1186.69	ATP-binding cassette, sub-family B (MDR/TAP), member 9	http://www.ncbi.nlm.nih.gov/gene/?term=56325
Abcc1	protein_coding	chr16:14361453-14474878	+	17250	443.646	528.365	439.426	464.164	827.275	780.19	517.118	520.404	ATP-binding cassette, sub-family C (CFTR/MRP), member 1	http://www.ncbi.nlm.nih.gov/gene/?term=17250
Abcc10	protein_coding	chr17:46303220-46328031	-	224814	248.442	300.422	240.361	304.108	250.716	295.452	246.689	255.546	ATP-binding cassette, sub-family C (CFTR/MRP), member 10	http://www.ncbi.nlm.nih.gov/gene/?term=224814
Abcc12	protein_coding	chr8:86504568-86580688	-	244562	27.7279	46.2188	29.648	27.0096	20.0922	12.3448	10.3217	10.346	ATP-binding cassette, sub-family C (CFTR/MRP), member 12	http://www.ncbi.nlm.nih.gov/gene/?term=244562
Abcc2	protein_coding	chr19:43782308-43838332	+	12780	1.10911	1.05043	4.23543	9.00319	4.36787	3.29194	0	3.1038	ATP-binding cassette, sub-family C (CFTR/MRP), member 2	http://www.ncbi.nlm.nih.gov/gene/?term=12780
Abcc3	protein_coding	chr11:94343295-94393017	-	76408	63.2195	84.0341	67.7669	56.0198	406.212	702.829	355.067	383.837	ATP-binding cassette, sub-family C (CFTR/MRP), member 3	http://www.ncbi.nlm.nih.gov/gene/?term=76408
Abcc4	protein_coding	chr14:118482692-118707856	-	239273	535.702	540.97	581.313	505.179	790.585	1350.52	691.555	689.044	ATP-binding cassette, sub-family C (CFTR/MRP), member 4	http://www.ncbi.nlm.nih.gov/gene/?term=239273
Abcc5	protein_coding	chr16:20331303-20426428	-	27416	2933.61	2934.89	2606.91	2638.93	2012.72	1753.78	2790.99	2247.15	ATP-binding cassette, sub-family C (CFTR/MRP), member 5	http://www.ncbi.nlm.nih.gov/gene/?term=27416
Abcc6	protein_coding	chr7:45974110-46030491	-	27421	45.4737	40.9666	46.5897	44.0156	19.2186	29.6275	53.6729	37.2456	ATP-binding cassette, sub-family C (CFTR/MRP), member 6	http://www.ncbi.nlm.nih.gov/gene/?term=27421
Abcc8	protein_coding	chr7:46104523-46180039	-	20927	563.43	533.617	604.608	631.224	324.97	305.327	600.724	534.889	ATP-binding cassette, sub-family C (CFTR/MRP), member 8	http://www.ncbi.nlm.nih.gov/gene/?term=20927
Abcc9	protein_coding	chr6:142587862-142702766	-	20928	267.297	189.077	191.653	226.08	359.913	320.964	271.461	250.373	ATP-binding cassette, sub-family C (CFTR/MRP), member 9	http://www.ncbi.nlm.nih.gov/gene/?term=20928
Abcd1	protein_coding	chrX:73716597-73738534	+	11666	275.06	227.943	258.361	229.081	324.97	470.748	309.651	325.899	ATP-binding cassette, sub-family D (ALD), member 1	http://www.ncbi.nlm.nih.gov/gene/?term=11666
Abcd2	protein_coding	chr15:91145871-91192007	-	26874	1007.08	908.619	936.03	925.328	405.339	558.807	815.416	742.843	ATP-binding cassette, sub-family D (ALD), member 2	http://www.ncbi.nlm.nih.gov/gene/?term=26874
Abcd3	protein_coding	chr3:121758904-121815302	-	19299	1151.26	1120.81	1086.39	1079.38	1108.57	1130.78	1117.84	1114.27	ATP-binding cassette, sub-family D (ALD), member 3	http://www.ncbi.nlm.nih.gov/gene/?term=19299
Abcd4	protein_coding	chr12:84601869-84617485	-	19300	177.458	198.531	221.301	161.057	226.256	278.992	243.593	202.782	ATP-binding cassette, sub-family D (ALD), member 4	http://www.ncbi.nlm.nih.gov/gene/?term=19300
Abce1	protein_coding	chr8:79683442-79711740	-	24015	1315.41	1085.09	1149.92	1107.39	914.633	1219.66	915.536	977.698	ATP-binding cassette, sub-family E (OABP), member 1	http://www.ncbi.nlm.nih.gov/gene/?term=24015
Abcf1	protein_coding	chr17:35956819-35969750	-	224742	1925.42	1914.93	1842.41	1932.68	1996.12	2027.01	1787.72	1834.35	ATP-binding cassette, sub-family F (GCN20), member 1	http://www.ncbi.nlm.nih.gov/gene/?term=224742
Abcf2	protein_coding	chr5:24565341-24577467	-	27407	1820.06	1725.85	1896.41	1754.62	1941.96	1614.7	1852.75	1705.02	ATP-binding cassette, sub-family F (GCN20), member 2	http://www.ncbi.nlm.nih.gov/gene/?term=27407
Abcf3	protein_coding	chr16:20548556-20561603	+	27406	1176.77	1139.71	1318.28	1228.43	1509.54	1027.91	1343.89	1272.56	ATP-binding cassette, sub-family F (GCN20), member 3	http://www.ncbi.nlm.nih.gov/gene/?term=27406
Abcg1	protein_coding	chr17:31057694-31117984	+	11307	2080.7	2168.08	2175.95	2177.77	1775.1	1807.28	2184.08	2000.92	ATP binding cassette subfamily G member 1	http://www.ncbi.nlm.nih.gov/gene/?term=11307
Abcg2	protein_coding	chr6:58584491-58692451	+	26357	248.442	220.59	231.89	232.082	310.993	915.982	315.845	279.342	ATP binding cassette subfamily G member 2 (Junior blood group)	http://www.ncbi.nlm.nih.gov/gene/?term=26357
Abcg3	protein_coding	chr5:104935057-104982811	-	27405	1.10911	3.15128	2.11772	7.00248	2.62072	4.93791	7.2252	5.173	ATP binding cassette subfamily G member 3	http://www.ncbi.nlm.nih.gov/gene/?term=27405
Abcg4	protein_coding	chr9:44273188-44288656	-	192663	1258.85	1260.51	1237.8	1222.43	860.471	686.37	1125.07	1202.21	ATP binding cassette subfamily G member 4	http://www.ncbi.nlm.nih.gov/gene/?term=192663
Abhd1	transcribed_pseudogene	chr5:30950066-30955095	+	57742	29.9461	48.3196	26.4714	40.0142	23.5865	49.3791	34.0617	26.8996	abhydrolase domain containing 1	http://www.ncbi.nlm.nih.gov/gene/?term=57742
Abhd10	protein_coding	chr16:45729725-45742955	-	213012	258.424	251.052	257.302	216.077	198.302	227.144	244.625	248.304	abhydrolase domain containing 10	http://www.ncbi.nlm.nih.gov/gene/?term=213012
Abhd11	protein_coding	chr5:135009152-135012175	+	68758	354.917	330.884	312.363	345.122	514.536	556.338	388.097	400.391	abhydrolase domain containing 11	http://www.ncbi.nlm.nih.gov/gene/?term=68758
Abhd11os	lncRNA	chr5:135012122-135013157	-	69812	55.4557	81.9333	104.827	63.0223	105.703	55.14	67.0912	36.211	abhydrolase domain containing 11, opposite strand	http://www.ncbi.nlm.nih.gov/gene/?term=69812
Abhd12	protein_coding	chr2:150832493-150904779	-	76192	6039.13	6323.57	6465.38	6592.33	7263.78	6614.33	7679.36	7422.23	abhydrolase domain containing 12	http://www.ncbi.nlm.nih.gov/gene/?term=76192
Abhd12b	protein_coding	chr12:70154124-70190096	+	100504285	9.98203	16.8068	18.0006	13.0046	13.1036	16.4597	11.3539	20.692	abhydrolase domain containing 12B	http://www.ncbi.nlm.nih.gov/gene/?term=100504285
Abhd13	protein_coding	chr8:9977717-9992155	+	68904	768.617	722.694	687.199	712.252	603.64	699.537	598.66	591.792	abhydrolase domain containing 13	http://www.ncbi.nlm.nih.gov/gene/?term=68904
Abhd14a	protein_coding	chr9:106440051-106451203	-	68644	413.7	396.011	407.66	396.14	317.981	339.893	412.869	353.833	abhydrolase domain containing 14A	http://www.ncbi.nlm.nih.gov/gene/?term=68644
Abhd14b	protein_coding	chr9:106447737-106452923	+	76491	185.222	177.522	180.006	196.069	252.463	272.408	227.078	190.367	abhydrolase domain containing 14b	http://www.ncbi.nlm.nih.gov/gene/?term=76491
Abhd15	protein_coding	chr11:77515117-77520628	+	67477	45.4737	55.6726	29.648	45.0159	175.589	229.613	126.957	148.983	abhydrolase domain containing 15	http://www.ncbi.nlm.nih.gov/gene/?term=67477
Abhd16a	protein_coding	chr17:35089234-35102987	+	193742	1519.49	1523.12	1469.69	1594.56	1717.45	1757.07	1648.38	1581.9	abhydrolase domain containing 16A	http://www.ncbi.nlm.nih.gov/gene/?term=193742
Abhd16b	protein_coding	chr2:181493206-181494980	+	241850	0	0	3.17657	2.00071	0	1.64597	4.12869	2.0692	abhydrolase domain containing 16B	http://www.ncbi.nlm.nih.gov/gene/?term=241850
Abhd17a	protein_coding	chr10:80583649-80590341	-	216169	3560.26	3702.75	3804.48	4208.49	3399.08	3128.17	3569.25	3540.4	abhydrolase domain containing 17A	http://www.ncbi.nlm.nih.gov/gene/?term=216169
Abhd17b	protein_coding	chr19:21653267-21685638	+	226016	649.941	710.088	653.315	664.235	592.284	590.903	602.788	622.83	abhydrolase domain containing 17B	http://www.ncbi.nlm.nih.gov/gene/?term=226016
Abhd17c	protein_coding	chr7:84109356-84151893	-	70178	783.035	686.979	754.965	718.254	545.111	766.199	642.011	623.864	abhydrolase domain containing 17C	http://www.ncbi.nlm.nih.gov/gene/?term=70178
Abhd18	protein_coding	chr3:40871095-40938138	+	269423	198.532	192.228	165.182	182.064	99.5875	159.659	148.633	172.778	abhydrolase domain containing 18	http://www.ncbi.nlm.nih.gov/gene/?term=269423
Abhd2	protein_coding	chr7:79273266-79361601	+	54608	1659.24	1483.2	1631.7	1603.57	1862.46	1862.42	1294.34	1441.2	abhydrolase domain containing 2	http://www.ncbi.nlm.nih.gov/gene/?term=54608
Abhd3	protein_coding	chr18:10644411-10706783	-	106861	735.343	827.736	721.082	768.272	305.751	376.927	594.531	580.411	abhydrolase domain containing 3	http://www.ncbi.nlm.nih.gov/gene/?term=106861
Abhd4	protein_coding	chr14:54254129-54269169	+	105501	926.111	1051.48	984.737	1050.37	1749.77	1836.08	1542.06	1733.99	abhydrolase domain containing 4	http://www.ncbi.nlm.nih.gov/gene/?term=105501
Abhd5	protein_coding	chr9:122351616-122381524	+	67469	277.279	329.834	259.42	267.095	237.612	404.086	291.072	289.688	abhydrolase domain containing 5	http://www.ncbi.nlm.nih.gov/gene/?term=67469
Abhd6	protein_coding	chr14:8002888-8056773	+	66082	807.436	816.182	777.201	879.311	647.319	505.313	775.161	769.743	abhydrolase domain containing 6	http://www.ncbi.nlm.nih.gov/gene/?term=66082
Abhd8	protein_coding	chr8:71456700-71464707	-	64296	6226.57	6296.26	6587.15	6966.47	6109.78	4477.86	6413.91	6375.21	abhydrolase domain containing 8	http://www.ncbi.nlm.nih.gov/gene/?term=64296
Abi1	protein_coding	chr2:22940073-23040241	-	11308	1952.04	1786.78	1884.77	1770.63	1807.43	1883.81	1610.19	1742.27	abl-interactor 1	http://www.ncbi.nlm.nih.gov/gene/?term=11308
Abi2	protein_coding	chr1:60405768-60481945	+	329165	4569.55	4312	4278.84	4381.55	2833	2445.91	3290.56	3308.65	abl-interactor 2	http://www.ncbi.nlm.nih.gov/gene/?term=329165
Abi3	protein_coding	chr11:95830072-95842476	-	66610	897.274	956.939	983.679	1081.38	1714.83	1418	1220.03	1237.38	ABI gene family, member 3	http://www.ncbi.nlm.nih.gov/gene/?term=66610
Abi3bp	protein_coding	chr16:56477801-56690135	+	320712	353.808	197.48	267.891	268.095	32.3223	27.9815	124.893	156.225	ABI gene family, member 3 (NESH) binding protein	http://www.ncbi.nlm.nih.gov/gene/?term=320712
Abitram	protein_coding	chr4:56802329-56809605	+	230234	359.353	351.893	371.659	356.126	248.969	232.082	341.649	308.311	actin binding transcription modulator	http://www.ncbi.nlm.nih.gov/gene/?term=230234
Abl1	protein_coding	chr2:31688244-31807093	+	11350	1481.78	1632.36	1634.88	1630.58	2138.51	2495.29	1861.01	1799.17	c-abl oncogene 1, non-receptor tyrosine kinase	http://www.ncbi.nlm.nih.gov/gene/?term=11350
Abl2	protein_coding	chr1:156558590-156649619	+	11352	2283.67	2122.91	2045.71	1799.64	2221.5	1655.85	1655.6	1594.32	v-abl Abelson murine leukemia viral oncogene 2 (arg, Abelson-related gene)	http://www.ncbi.nlm.nih.gov/gene/?term=11352
Ablim1	protein_coding	chr19:57032733-57315344	-	226251	2373.51	2358.21	2415.25	2437.86	1786.46	1794.11	2391.54	2285.43	actin-binding LIM protein 1	http://www.ncbi.nlm.nih.gov/gene/?term=226251
Ablim2	protein_coding	chr5:35757855-35884979	+	231148	3548.06	3914.94	3658.35	3699.31	2115.8	1361.22	2686.74	2236.81	actin-binding LIM protein 2	http://www.ncbi.nlm.nih.gov/gene/?term=231148
Ablim3	protein_coding	chr18:61799392-61911885	-	319713	527.939	484.247	464.838	443.157	467.363	397.502	472.735	549.373	actin binding LIM protein family, member 3	http://www.ncbi.nlm.nih.gov/gene/?term=319713
Abr	protein_coding	chr11:76416732-76623324	-	109934	11801	11492.7	12135.6	11488.1	9920.32	8531.06	11028.8	11333	active BCR-related gene	http://www.ncbi.nlm.nih.gov/gene/?term=109934
Abra	protein_coding	chr15:41865293-41869720	-	223513	7.7638	5.25213	6.35315	6.00213	1.74715	4.93791	9.28954	10.346	actin-binding Rho activating protein	http://www.ncbi.nlm.nih.gov/gene/?term=223513
Abracl	protein_coding	chr10:18011260-18023252	-	73112	133.094	93.488	122.827	117.041	148.508	195.047	103.217	121.048	ABRA C-terminal like	http://www.ncbi.nlm.nih.gov/gene/?term=73112
Abraxas1	protein_coding	chr5:100804802-100845864	-	70681	97.6021	69.3282	81.532	71.0251	79.4953	95.4663	81.5416	71.3875	BRCA1 A complex subunit	http://www.ncbi.nlm.nih.gov/gene/?term=70681
Abraxas2	protein_coding	chr7:132859225-132885114	+	109359	456.955	390.759	410.837	449.159	430.672	418.899	372.614	385.906	BRISC complex subunit	http://www.ncbi.nlm.nih.gov/gene/?term=109359
Abt1	protein_coding	chr13:23418361-23423866	-	30946	343.826	352.943	325.069	353.125	383.499	392.564	313.78	317.622	activator of basal transcription 1	http://www.ncbi.nlm.nih.gov/gene/?term=30946
Abtb1	protein_coding	chr6:88835914-88842375	-	80283	656.596	723.744	700.964	761.27	713.711	674.025	653.365	709.736	ankyrin repeat and BTB (POZ) domain containing 1	http://www.ncbi.nlm.nih.gov/gene/?term=80283
Abtb2	protein_coding	chr2:103566310-103718423	+	99382	356.026	427.524	404.484	423.15	449.891	374.458	453.123	516.266	ankyrin repeat and BTB (POZ) domain containing 2	http://www.ncbi.nlm.nih.gov/gene/?term=99382
Acaa1a	protein_coding	chr9:119341028-119350296	+	113868	994.876	1060.93	963.56	1064.38	886.679	1013.92	1092.04	1108.06	acetyl-Coenzyme A acyltransferase 1A	http://www.ncbi.nlm.nih.gov/gene/?term=113868
Acaa1b	protein_coding	chr9:119148043-119157093	-	235674	12.2003	14.706	16.9417	8.00283	57.6559	17.2827	20.6434	12.4152	acetyl-Coenzyme A acyltransferase 1B	http://www.ncbi.nlm.nih.gov/gene/?term=235674
Acaa2	protein_coding	chr18:74779212-74806207	+	52538	302.788	388.658	301.774	373.132	320.602	569.506	424.223	404.529	acetyl-Coenzyme A acyltransferase 2 (mitochondrial 3-oxoacyl-Coenzyme A thiolase)	http://www.ncbi.nlm.nih.gov/gene/?term=52538
Acaca	protein_coding	chr11:84129635-84401651	+	107476	1777.91	1817.24	1705.82	1702.6	2383.11	1613.05	1772.24	1633.63	acetyl-Coenzyme A carboxylase alpha	http://www.ncbi.nlm.nih.gov/gene/?term=107476
Acacb	protein_coding	chr5:114146321-114250761	+	100705	115.348	197.48	159.887	183.065	148.508	310.265	220.885	236.924	acetyl-Coenzyme A carboxylase beta	http://www.ncbi.nlm.nih.gov/gene/?term=100705
Acad10	protein_coding	chr5:121621026-121660603	-	71985	62.1104	80.8829	81.532	79.028	99.5875	97.9352	93.9276	106.564	acyl-Coenzyme A dehydrogenase family, member 10	http://www.ncbi.nlm.nih.gov/gene/?term=71985
Acad11	protein_coding	chr9:104063724-104127656	+	102632	413.7	470.591	512.487	399.141	405.339	328.371	429.383	433.498	acyl-Coenzyme A dehydrogenase family, member 11	http://www.ncbi.nlm.nih.gov/gene/?term=102632
Acad12	protein_coding	chr5:121598277-121618938	-	338350	41.0373	48.3196	47.6486	44.0156	56.7824	54.317	57.8016	66.2145	acyl-Coenzyme A dehydrogenase family, member 12	http://www.ncbi.nlm.nih.gov/gene/?term=338350
Acad8	protein_coding	chr9:26974138-26999571	-	66948	350.48	407.566	396.013	404.143	376.511	412.316	404.611	381.768	acyl-Coenzyme A dehydrogenase family, member 8	http://www.ncbi.nlm.nih.gov/gene/?term=66948
Acad9	protein_coding	chr3:36065979-36092857	+	229211	671.015	652.315	544.253	702.249	599.272	537.409	618.271	623.864	acyl-Coenzyme A dehydrogenase family, member 9	http://www.ncbi.nlm.nih.gov/gene/?term=229211
Acadl	protein_coding	chr1:66830839-66863309	-	11363	535.702	558.827	470.133	531.188	730.309	1438.58	744.196	755.259	acyl-Coenzyme A dehydrogenase, long-chain	http://www.ncbi.nlm.nih.gov/gene/?term=11363
Acadm	protein_coding	chr3:153922353-153944643	-	11364	490.229	515.76	472.25	497.176	415.822	615.593	533.633	527.646	acyl-Coenzyme A dehydrogenase, medium chain	http://www.ncbi.nlm.nih.gov/gene/?term=11364
Acads	protein_coding	chr5:115110299-115119346	-	11409	94.2748	122.9	131.298	107.038	226.256	339.07	211.595	242.097	acyl-Coenzyme A dehydrogenase, short chain	http://www.ncbi.nlm.nih.gov/gene/?term=11409
Acadsb	protein_coding	chr7:131410601-131446211	+	66885	744.216	732.147	774.025	717.254	601.893	706.944	709.102	752.155	acyl-Coenzyme A dehydrogenase, short/branched chain	http://www.ncbi.nlm.nih.gov/gene/?term=66885
Acadvl	protein_coding	chr11:70010183-70015428	-	11370	745.325	811.98	831.203	822.291	1103.33	1244.35	1059.01	1004.6	acyl-Coenzyme A dehydrogenase, very long chain	http://www.ncbi.nlm.nih.gov/gene/?term=11370
Acan	protein_coding	chr7:79053226-79115099	+	11595	124.221	137.606	111.18	115.041	59.4031	43.6182	99.0885	140.706	aggrecan	http://www.ncbi.nlm.nih.gov/gene/?term=11595
Acap1	protein_coding	chr11:69881566-69895568	-	216859	7.7638	8.40341	1.05886	9.00319	35.8166	12.3448	2.06434	5.173	ArfGAP with coiled-coil, ankyrin repeat and PH domains 1	http://www.ncbi.nlm.nih.gov/gene/?term=216859
Acap2	protein_coding	chr16:31092412-31201285	-	78618	2428.96	2340.35	2396.19	2091.74	1628.34	2049.23	2182.01	2062.99	ArfGAP with coiled-coil, ankyrin repeat and PH domains 2	http://www.ncbi.nlm.nih.gov/gene/?term=78618
Acap3	protein_coding	chr4:155891875-155907251	+	140500	3899.65	3727.96	4028.95	4096.45	3787.82	3018.71	3883.03	3758.7	ArfGAP with coiled-coil, ankyrin repeat and PH domains 3	http://www.ncbi.nlm.nih.gov/gene/?term=140500
Acat1	protein_coding	chr9:53580522-53610350	-	110446	1367.54	1354	1383.93	1374.49	1145.26	1214.73	1168.42	1180.48	acetyl-Coenzyme A acetyltransferase 1	http://www.ncbi.nlm.nih.gov/gene/?term=110446
Acat2	protein_coding	chr17:12943042-12960725	-	110460	555.667	652.315	533.664	597.211	804.562	605.717	538.794	541.096	acetyl-Coenzyme A acetyltransferase 2	http://www.ncbi.nlm.nih.gov/gene/?term=110460
Acat3	protein_coding	chr17:12923830-12940595	-	224530	227.369	211.136	195.889	230.081	248.095	340.716	255.979	256.581	acetyl-Coenzyme A acetyltransferase 3	http://www.ncbi.nlm.nih.gov/gene/?term=224530
Acbd3	protein_coding	chr1:180726043-180754204	+	170760	696.524	694.332	725.317	668.237	767.872	757.969	676.072	670.421	acyl-Coenzyme A binding domain containing 3	http://www.ncbi.nlm.nih.gov/gene/?term=170760
Acbd4	protein_coding	chr11:103101688-103112199	+	67131	530.157	496.852	535.782	572.203	507.547	418.899	502.668	509.024	acyl-Coenzyme A binding domain containing 4	http://www.ncbi.nlm.nih.gov/gene/?term=67131
Acbd5	protein_coding	chr2:23068166-23114513	+	74159	1487.32	1346.65	1391.34	1319.47	951.323	1089.63	1142.61	1252.9	acyl-Coenzyme A binding domain containing 5	http://www.ncbi.nlm.nih.gov/gene/?term=74159
Acbd6	protein_coding	chr1:155558099-155687474	+	72482	944.966	968.493	998.503	982.348	1183.69	1094.57	957.855	916.656	acyl-Coenzyme A binding domain containing 6	http://www.ncbi.nlm.nih.gov/gene/?term=72482
Acbd7	protein_coding	chr2:3332814-3340998	+	78245	2.21823	6.30256	1.05886	4.00142	2.62072	0	1.03217	4.1384	acyl-Coenzyme A binding domain containing 7	http://www.ncbi.nlm.nih.gov/gene/?term=78245
Accs	protein_coding	chr2:93833467-93849997	-	329470	59.8922	43.0675	60.3549	39.0138	87.3575	139.084	94.9598	102.425	1-aminocyclopropane-1-carboxylate synthase (non-functional)	http://www.ncbi.nlm.nih.gov/gene/?term=329470
Accsl	protein_coding	chr2:93855360-93930482	-	381411	0	0	5.29429	4.00142	10.4829	8.22985	3.09651	2.0692	1-aminocyclopropane-1-carboxylate synthase (non-functional)-like	http://www.ncbi.nlm.nih.gov/gene/?term=381411
Acd	protein_coding	chr8:105698155-105701228	-	497652	439.209	469.541	510.369	539.191	567.824	590.08	532.601	525.577	adrenocortical dysplasia	http://www.ncbi.nlm.nih.gov/gene/?term=497652
Ace	protein_coding	chr11:105967948-105989964	+	11421	454.737	872.905	745.436	984.349	882.311	3111.71	1170.48	1127.71	angiotensin I converting enzyme (peptidyl-dipeptidase A) 1	http://www.ncbi.nlm.nih.gov/gene/?term=11421
Ace2	protein_coding	chrX:164139342-164188418	+	70008	22.1823	18.9077	15.8829	12.0043	21.8394	50.2021	67.0912	34.1418	angiotensin I converting enzyme (peptidyl-dipeptidase A) 2	http://www.ncbi.nlm.nih.gov/gene/?term=70008
Ace3	protein_coding	chr11:105994588-106007550	+	217246	0	1.05043	0	1.00035	6.11502	1.64597	3.09651	7.24221	angiotensin I converting enzyme (peptidyl-dipeptidase A) 3	http://www.ncbi.nlm.nih.gov/gene/?term=217246
Acer2	protein_coding	chr4:86874348-86932524	+	230379	174.131	162.816	167.299	155.055	454.259	1009.8	301.394	274.169	alkaline ceramidase 2	http://www.ncbi.nlm.nih.gov/gene/?term=230379
Acer3	protein_coding	chr7:98213808-98321208	-	66190	122.003	108.194	109.062	102.036	174.715	235.374	172.373	159.329	alkaline ceramidase 3	http://www.ncbi.nlm.nih.gov/gene/?term=66190
Ache	protein_coding	chr5:137288247-137294466	+	11423	1338.7	1691.19	1533.23	1436.51	2204.03	664.149	1450.2	1357.4	acetylcholinesterase	http://www.ncbi.nlm.nih.gov/gene/?term=11423
Acin1	protein_coding	chr14:54642161-54686965	-	56215	2608.64	2450.65	2528.55	2497.88	2490.56	2868.93	2529.85	2399.24	apoptotic chromatin condensation inducer 1	http://www.ncbi.nlm.nih.gov/gene/?term=56215
Ackr1	protein_coding	chr1:173331886-173333503	-	13349	723.143	643.912	597.196	681.241	687.503	697.891	687.426	591.792	atypical chemokine receptor 1 (Duffy blood group)	http://www.ncbi.nlm.nih.gov/gene/?term=13349
Ackr2	protein_coding	chr9:121898355-121911075	+	59289	65.4378	70.3786	66.708	68.0241	74.2539	88.8824	75.3485	74.4913	atypical chemokine receptor 2	http://www.ncbi.nlm.nih.gov/gene/?term=59289
Ackr3	protein_coding	chr1:90203980-90215724	+	12778	147.512	138.656	172.594	173.061	515.409	726.696	155.858	242.097	atypical chemokine receptor 3	http://www.ncbi.nlm.nih.gov/gene/?term=12778
Ackr4	protein_coding	chr9:104097682-104126643	-	252837	13.3094	6.30256	6.35315	6.00213	6.11502	9.87582	18.5791	2.0692	atypical chemokine receptor 4	http://www.ncbi.nlm.nih.gov/gene/?term=252837
Acly	protein_coding	chr11:100476352-100528000	-	104112	4298.93	4533.64	4235.43	4143.47	5429.27	3356.96	4361.96	4040.12	ATP citrate lyase	http://www.ncbi.nlm.nih.gov/gene/?term=104112
Acmsd	protein_coding	chr1:127729413-127767564	+	266645	2.21823	1.05043	2.11772	3.00106	2.62072	0	5.16086	0	amino carboxymuconate semialdehyde decarboxylase	http://www.ncbi.nlm.nih.gov/gene/?term=266645
Acnat1	protein_coding	chr4:49443532-49481315	-	230161	0	3.15128	2.11772	10.0035	0	0	4.12869	1.0346	acyl-coenzyme A amino acid N-acyltransferase 1	http://www.ncbi.nlm.nih.gov/gene/?term=230161
Acnat2	protein_coding	chr4:49374458-49408151	-	209186	3.32734	1.05043	0	5.00177	1.74715	0	1.03217	0	acyl-coenzyme A amino acid N-acyltransferase 2	http://www.ncbi.nlm.nih.gov/gene/?term=209186
Aco1	protein_coding	chr4:40143265-40199009	+	11428	594.486	664.92	640.609	657.233	954.817	1030.38	774.129	791.47	aconitase 1	http://www.ncbi.nlm.nih.gov/gene/?term=11428
Aco2	protein_coding	chr15:81872463-81915137	+	11429	9487.37	9684.93	9841.02	10075.6	8281.49	7263.67	9595.07	9385.9	aconitase 2, mitochondrial	http://www.ncbi.nlm.nih.gov/gene/?term=11429
Acod1	protein_coding	chr14:103047012-103056573	+	16365	0	1.05043	1.05886	0	44.5523	10.6988	3.09651	1.0346	aconitate decarboxylase 1	http://www.ncbi.nlm.nih.gov/gene/?term=16365
Acot1	protein_coding	chr12:84009502-84017670	+	26897	214.059	189.077	203.301	186.066	503.179	674.848	322.038	383.837	acyl-CoA thioesterase 1	http://www.ncbi.nlm.nih.gov/gene/?term=26897
Acot10	protein_coding	chr15:20665214-20666750	-	64833	5.54557	2.10085	5.29429	3.00106	0.873575	2.46896	3.09651	0	acyl-CoA thioesterase 10	http://www.ncbi.nlm.nih.gov/gene/?term=64833
Acot11	protein_coding	chr4:106744555-106805007	-	329910	971.585	1101.9	1064.15	1021.36	863.966	1041.08	1268.54	1253.94	acyl-CoA thioesterase 11	http://www.ncbi.nlm.nih.gov/gene/?term=329910
Acot12	protein_coding	chr13:91741326-91786148	+	74156	2.21823	4.20171	4.23543	1.00035	7.86217	9.05284	13.4182	3.1038	acyl-CoA thioesterase 12	http://www.ncbi.nlm.nih.gov/gene/?term=74156
Acot13	protein_coding	chr13:24817955-24831489	-	66834	517.957	627.105	641.668	638.226	477.845	385.157	559.437	611.449	acyl-CoA thioesterase 13	http://www.ncbi.nlm.nih.gov/gene/?term=66834
Acot2	protein_coding	chr12:83987861-83993877	+	171210	180.786	193.279	148.24	196.069	311.866	371.166	232.239	297.965	acyl-CoA thioesterase 2	http://www.ncbi.nlm.nih.gov/gene/?term=171210
Acot3	protein_coding	chr12:84052144-84060400	+	171281	67.656	68.2777	43.4132	57.0202	41.9316	60.9009	54.7051	54.8338	acyl-CoA thioesterase 3	http://www.ncbi.nlm.nih.gov/gene/?term=171281
Acot4	protein_coding	chr12:84037254-84044723	+	171282	41.0373	43.0675	33.8834	28.0099	48.9202	57.609	39.2225	22.7612	acyl-CoA thioesterase 4	http://www.ncbi.nlm.nih.gov/gene/?term=171282
Acot5	protein_coding	chr12:84069077-84076024	+	217698	64.3287	60.9248	79.4143	76.0269	74.2539	76.5376	65.0268	60.0068	acyl-CoA thioesterase 5	http://www.ncbi.nlm.nih.gov/gene/?term=217698
Acot6	protein_coding	chr12:84100654-84109783	+	217700	117.566	105.043	91.0617	109.039	112.691	90.5284	112.507	88.9757	acyl-CoA thioesterase 6	http://www.ncbi.nlm.nih.gov/gene/?term=217700
Acot7	protein_coding	chr4:152178100-152271855	+	70025	4535.17	4703.81	4773.33	4690.66	3821.89	2569.36	4454.85	4591.56	acyl-CoA thioesterase 7	http://www.ncbi.nlm.nih.gov/gene/?term=70025
Acot8	protein_coding	chr2:164792768-164820219	-	170789	246.224	215.337	222.36	202.072	209.658	226.321	225.013	228.647	acyl-CoA thioesterase 8	http://www.ncbi.nlm.nih.gov/gene/?term=170789
Acot9	protein_coding	chrX:155262443-155297654	+	56360	186.331	161.766	170.476	164.058	320.602	413.139	240.496	288.654	acyl-CoA thioesterase 9	http://www.ncbi.nlm.nih.gov/gene/?term=56360
Acox1	protein_coding	chr11:116171883-116199045	-	11430	3787.63	3821.45	4005.66	3733.32	5268.53	3956.91	4374.34	4261.52	acyl-Coenzyme A oxidase 1, palmitoyl	http://www.ncbi.nlm.nih.gov/gene/?term=11430
Acox2	protein_coding	chr14:8225511-8259019	-	93732	1.10911	4.20171	5.29429	5.00177	14.8508	9.87582	7.2252	15.519	acyl-Coenzyme A oxidase 2, branched chain	http://www.ncbi.nlm.nih.gov/gene/?term=93732
Acox3	protein_coding	chr5:35582981-35614208	+	80911	634.414	551.474	616.255	610.216	1158.36	934.911	1027.01	895.964	acyl-Coenzyme A oxidase 3, pristanoyl	http://www.ncbi.nlm.nih.gov/gene/?term=80911
Acoxl	protein_coding	chr2:127838797-128126252	+	74121	13.3094	10.5043	14.824	3.00106	14.8508	17.2827	16.5147	12.4152	acyl-Coenzyme A oxidase-like	http://www.ncbi.nlm.nih.gov/gene/?term=74121
Acp1	protein_coding	chr12:30893326-30911619	-	11431	572.303	581.936	620.491	547.194	659.549	836.976	494.41	486.262	acid phosphatase 1, soluble	http://www.ncbi.nlm.nih.gov/gene/?term=11431
Acp2	protein_coding	chr2:91202812-91214098	+	11432	1312.08	1396.02	1268.51	1274.45	1411.7	1316.78	1396.53	1271.52	acid phosphatase 2, lysosomal	http://www.ncbi.nlm.nih.gov/gene/?term=11432
Acp4	protein_coding	chr7:44252003-44261390	-	100503991	16.6367	29.4119	24.3537	27.0096	48.9202	31.2734	28.9008	31.038	acid phosphatase 4	http://www.ncbi.nlm.nih.gov/gene/?term=100503991
Acp5	protein_coding	chr9:22126727-22135746	-	11433	2.21823	4.20171	4.23543	7.00248	41.058	146.491	9.28954	23.7958	acid phosphatase 5, tartrate resistant	http://www.ncbi.nlm.nih.gov/gene/?term=11433
Acp6	protein_coding	chr3:97158752-97176576	+	66659	171.913	148.11	158.829	154.055	138.025	156.367	215.724	187.263	acid phosphatase 6, lysophosphatidic	http://www.ncbi.nlm.nih.gov/gene/?term=66659
Acp7	protein_coding	chr7:28607322-28631332	-	101744	17.7458	13.6555	10.5886	12.0043	19.2186	13.9907	10.3217	22.7612	acid phosphatase 7, tartrate resistant	http://www.ncbi.nlm.nih.gov/gene/?term=101744
Acpp	protein_coding	chr9:104288240-104337722	-	56318	4.43646	7.35299	9.52972	6.00213	39.3109	38.6803	14.4504	7.24221	acid phosphatase, prostate	http://www.ncbi.nlm.nih.gov/gene/?term=56318
Acr	protein_coding	chr15:89568326-89578853	+	11434	38.819	42.0171	24.3537	17.006	60.2767	108.634	26.8365	36.211	acrosin prepropeptide	http://www.ncbi.nlm.nih.gov/gene/?term=11434
Acrbp	protein_coding	chr6:125049927-125063265	+	54137	87.6201	65.1265	97.4149	66.0234	43.6787	54.317	65.0268	74.4913	proacrosin binding protein	http://www.ncbi.nlm.nih.gov/gene/?term=54137
Acsbg1	protein_coding	chr9:54604886-54661885	-	94180	2758.37	3110.31	3152.22	3166.12	3167.58	2984.14	3600.21	3785.6	acyl-CoA synthetase bubblegum family member 1	http://www.ncbi.nlm.nih.gov/gene/?term=94180
Acsbg2	protein_coding	chr17:56843103-56874505	-	328845	0	1.05043	1.05886	0	3.4943	7.40687	4.12869	2.0692	acyl-CoA synthetase bubblegum family member 2	http://www.ncbi.nlm.nih.gov/gene/?term=328845
Acsbg3	protein_coding	chr17:56875452-56889855	+	78625	17.7458	10.5043	9.52972	32.0113	49.7938	65.8388	20.6434	18.6228	acyl-CoA synthetase bubblegum family member 3	http://www.ncbi.nlm.nih.gov/gene/?term=78625
Acsf2	protein_coding	chr11:94557102-94602139	-	264895	393.736	438.028	469.074	416.147	367.775	594.195	532.601	552.477	acyl-CoA synthetase family member 2	http://www.ncbi.nlm.nih.gov/gene/?term=264895
Acsf3	protein_coding	chr8:122775470-122817887	+	257633	305.007	307.775	312.363	318.113	363.407	275.7	377.775	410.737	acyl-CoA synthetase family member 3	http://www.ncbi.nlm.nih.gov/gene/?term=257633
Acsl1	protein_coding	chr8:46471037-46536051	+	14081	966.039	955.888	1021.8	1027.36	1078.87	965.362	871.153	886.653	acyl-CoA synthetase long-chain family member 1	http://www.ncbi.nlm.nih.gov/gene/?term=14081
Acsl3	protein_coding	chr1:78657825-78707743	+	74205	3044.52	3384.48	3101.39	3221.14	2116.67	2121.66	2670.23	2629.96	acyl-CoA synthetase long-chain family member 3	http://www.ncbi.nlm.nih.gov/gene/?term=74205
Acsl4	protein_coding	chrX:142317993-142390802	-	50790	1604.89	1220.6	1291.81	1246.44	1146.13	1360.39	1057.98	1104.95	acyl-CoA synthetase long-chain family member 4	http://www.ncbi.nlm.nih.gov/gene/?term=50790
Acsl5	protein_coding	chr19:55251861-55296628	+	433256	1066.97	915.972	1014.39	1131.4	1109.44	1095.39	1092.04	1177.38	acyl-CoA synthetase long-chain family member 5	http://www.ncbi.nlm.nih.gov/gene/?term=433256
Acsl6	protein_coding	chr11:54303805-54364756	+	216739	4062.69	4133.43	4207.9	3956.4	2985.88	2822.02	3762.27	3943.9	acyl-CoA synthetase long-chain family member 6	http://www.ncbi.nlm.nih.gov/gene/?term=216739
Acsm3	protein_coding	chr7:119760883-119784896	+	20216	17.7458	34.6641	47.6486	35.0124	20.0922	29.6275	31.9973	27.9342	acyl-CoA synthetase medium-chain family member 3	http://www.ncbi.nlm.nih.gov/gene/?term=20216
Acsm5	protein_coding	chr7:119526131-119543360	+	272428	12.2003	7.35299	4.23543	1.00035	0.873575	1.64597	5.16086	2.0692	acyl-CoA synthetase medium-chain family member 5	http://www.ncbi.nlm.nih.gov/gene/?term=272428
Acss1	protein_coding	chr2:150618111-150668240	-	68738	459.174	484.247	481.78	488.173	372.143	476.508	681.233	666.283	acyl-CoA synthetase short-chain family member 1	http://www.ncbi.nlm.nih.gov/gene/?term=68738
Acss2	protein_coding	chr2:155518043-155562743	+	60525	861.782	935.93	978.384	983.348	762.631	595.018	852.574	882.514	acyl-CoA synthetase short-chain family member 2	http://www.ncbi.nlm.nih.gov/gene/?term=60525
Acss2os	lncRNA	chr2:155547040-155556930	-	74945	1.10911	3.15128	1.05886	3.00106	0	4.11493	9.28954	4.1384	acyl-CoA synthetase short-chain family member 2, opposite strand	http://www.ncbi.nlm.nih.gov/gene/?term=74945
Acss3	protein_coding	chr10:106933514-107123761	-	380660	28.837	38.8658	27.5303	34.012	21.8394	53.494	33.0295	33.1072	acyl-CoA synthetase short-chain family member 3	http://www.ncbi.nlm.nih.gov/gene/?term=380660
Acta1	protein_coding	chr8:123891758-123894775	-	11459	143.076	113.446	141.887	126.045	107.45	67.4848	106.314	98.2871	actin, alpha 1, skeletal muscle	http://www.ncbi.nlm.nih.gov/gene/?term=11459
Acta2	protein_coding	chr19:34240336-34255585	-	11475	198.532	164.917	136.593	186.066	131.036	407.378	122.828	117.944	actin, alpha 2, smooth muscle, aorta	http://www.ncbi.nlm.nih.gov/gene/?term=11475
Actb	protein_coding	chr5:142903115-142907976	-	11461	29216.3	29855.2	30841.3	30515.8	58795.1	67859.2	42869.2	44280.9	actin, beta	http://www.ncbi.nlm.nih.gov/gene/?term=11461
Actg1	protein_coding	chr11:120345687-120348495	-	11465	11547	12875.1	12741.2	11862.2	16869.6	17231.7	14232.6	14462.7	actin, gamma, cytoplasmic 1	http://www.ncbi.nlm.nih.gov/gene/?term=11465
Actg2	protein_coding	chr6:83512909-83536251	-	11468	5.54557	5.25213	6.35315	3.00106	0.873575	4.93791	2.06434	1.0346	actin, gamma 2, smooth muscle, enteric	http://www.ncbi.nlm.nih.gov/gene/?term=11468
Actl10	protein_coding	chr2:154551776-154553276	+	70362	28.837	9.45384	32.8246	22.0078	6.9886	18.9287	48.5121	35.1764	actin-like 10	http://www.ncbi.nlm.nih.gov/gene/?term=70362
Actl6a	protein_coding	chr3:32708546-32726973	+	56456	217.387	227.943	192.712	214.076	357.292	524.242	266.3	280.377	actin-like 6A	http://www.ncbi.nlm.nih.gov/gene/?term=56456
Actl6b	protein_coding	chr5:137553361-137569582	+	83766	1490.65	1423.33	1387.1	1552.55	727.688	734.103	1299.5	1161.86	actin-like 6B	http://www.ncbi.nlm.nih.gov/gene/?term=83766
Actl9	protein_coding	chr17:33432899-33434268	+	69481	0	0	4.23543	4.00142	4.36787	5.7609	1.03217	2.0692	actin-like 9	http://www.ncbi.nlm.nih.gov/gene/?term=69481
Actn1	protein_coding	chr12:80167542-80260420	-	109711	2984.63	2753.17	2667.26	2691.95	3296	3042.58	2238.78	2036.09	actinin, alpha 1	http://www.ncbi.nlm.nih.gov/gene/?term=109711
Actn2	protein_coding	chr13:12269426-12340732	-	11472	1120.21	1122.91	1027.09	903.32	218.394	67.4848	390.161	317.622	actinin alpha 2	http://www.ncbi.nlm.nih.gov/gene/?term=11472
Actn3	protein_coding	chr19:4861216-4877909	-	11474	16.6367	19.9581	14.824	14.005	23.5865	29.6275	10.3217	21.7266	actinin alpha 3	http://www.ncbi.nlm.nih.gov/gene/?term=11474
Actn4	protein_coding	chr7:28893248-28962351	-	60595	3738.83	3451.7	3599.06	3836.36	5148.85	7829.06	4556.01	4863.66	actinin alpha 4	http://www.ncbi.nlm.nih.gov/gene/?term=60595
Actr10	protein_coding	chr12:70937857-70964718	+	56444	1789	1649.17	1659.23	1680.6	1531.38	1477.26	1517.29	1638.81	ARP10 actin-related protein 10	http://www.ncbi.nlm.nih.gov/gene/?term=56444
Actr1a	protein_coding	chr19:46376813-46395741	-	54130	3490.38	3714.31	3854.24	3937.39	4131.14	3973.37	3930.51	3663.52	ARP1 actin-related protein 1A, centractin alpha	http://www.ncbi.nlm.nih.gov/gene/?term=54130
Actr1b	protein_coding	chr1:36698114-36710017	-	226977	6115.66	6169.16	6307.61	6381.26	6778.07	5451.45	6230.19	6280.03	ARP1 actin-related protein 1B, centractin beta	http://www.ncbi.nlm.nih.gov/gene/?term=226977
Actr2	protein_coding	chr11:20062304-20112951	-	66713	6370.76	5736.38	5944.43	5872.08	4990.73	5321.42	5143.31	5100.58	ARP2 actin-related protein 2	http://www.ncbi.nlm.nih.gov/gene/?term=66713
Actr3	protein_coding	chr1:125392905-125435727	-	74117	4588.41	4465.36	4720.39	4504.6	4919.97	4840.8	4021.34	4194.27	ARP3 actin-related protein 3	http://www.ncbi.nlm.nih.gov/gene/?term=74117
Actr3b	protein_coding	chr5:25759941-25850691	+	242894	1761.27	1681.73	1698.41	1811.64	1137.39	722.581	1325.31	1391.54	ARP3 actin-related protein 3B	http://www.ncbi.nlm.nih.gov/gene/?term=242894
Actr5	protein_coding	chr2:158624881-158639211	+	109275	194.095	192.228	180.006	194.069	345.936	307.796	233.271	221.405	ARP5 actin-related protein 5	http://www.ncbi.nlm.nih.gov/gene/?term=109275
Actr6	protein_coding	chr10:89711966-89732319	-	67019	169.695	158.614	167.299	144.051	122.3	95.4663	137.279	144.844	ARP6 actin-related protein 6	http://www.ncbi.nlm.nih.gov/gene/?term=67019
Actr8	protein_coding	chr14:29978337-29995452	+	56249	826.291	900.216	947.677	839.297	855.23	729.988	842.252	852.511	ARP8 actin-related protein 8	http://www.ncbi.nlm.nih.gov/gene/?term=56249
Actrt3	protein_coding	chr3:30597073-30599870	-	76652	22.1823	4.20171	14.824	12.0043	20.0922	7.40687	24.7721	32.0726	actin related protein T3	http://www.ncbi.nlm.nih.gov/gene/?term=76652
Acvr1	protein_coding	chr2:58446438-58566828	-	11477	556.776	481.095	582.372	535.19	531.134	664.149	450.027	507.989	activin A receptor, type 1	http://www.ncbi.nlm.nih.gov/gene/?term=11477
Acvr1b	protein_coding	chr15:101174072-101213684	+	11479	3267.45	3337.21	3441.29	3375.2	3738.9	3181.66	3036.65	2971.37	activin A receptor, type 1B	http://www.ncbi.nlm.nih.gov/gene/?term=11479
Acvr1c	protein_coding	chr2:58267453-58357896	-	269275	730.907	547.272	598.255	556.197	165.979	94.6433	294.169	270.031	activin A receptor, type IC	http://www.ncbi.nlm.nih.gov/gene/?term=269275
Acvr2a	protein_coding	chr2:48814109-48903264	+	11480	766.398	643.912	631.079	621.22	392.235	514.366	615.174	547.304	activin receptor IIA	http://www.ncbi.nlm.nih.gov/gene/?term=11480
Acvr2b	protein_coding	chr9:119401583-119442148	+	11481	594.486	630.256	598.255	498.176	430.672	336.601	526.408	465.57	activin receptor IIB	http://www.ncbi.nlm.nih.gov/gene/?term=11481
Acvrl1	protein_coding	chr15:101128522-101145336	+	11482	503.538	586.138	552.724	496.176	1174.08	2425.34	419.062	513.162	activin A receptor, type II-like 1	http://www.ncbi.nlm.nih.gov/gene/?term=11482
Acy1	protein_coding	chr9:106432981-106438236	-	109652	201.859	199.581	198.006	233.083	217.52	178.588	198.177	165.536	aminoacylase 1	http://www.ncbi.nlm.nih.gov/gene/?term=109652
Acy3	protein_coding	chr19:3986570-3990007	+	71670	16.6367	25.2102	20.1183	31.011	58.5295	84.7675	48.5121	41.384	aspartoacylase (aminoacylase) 3	http://www.ncbi.nlm.nih.gov/gene/?term=71670
Acyp1	protein_coding	chr12:85272398-85288438	-	66204	168.585	127.102	151.417	161.057	144.14	135.793	162.051	186.228	acylphosphatase 1, erythrocyte (common) type	http://www.ncbi.nlm.nih.gov/gene/?term=66204
Acyp2	protein_coding	chr11:30505992-30649608	-	75572	156.385	149.161	200.124	181.064	105.703	92.1743	185.791	155.19	acylphosphatase 2, muscle type	http://www.ncbi.nlm.nih.gov/gene/?term=75572
Ada	protein_coding	chr2:163726571-163750239	-	11486	11.0911	10.5043	7.412	12.0043	74.2539	159.659	39.2225	57.9376	adenosine deaminase	http://www.ncbi.nlm.nih.gov/gene/?term=11486
Adad2	protein_coding	chr8:119612710-119616926	+	75773	0	1.05043	0	0	0	0	0	7.24221	adenosine deaminase domain containing 2	http://www.ncbi.nlm.nih.gov/gene/?term=75773
Adal	protein_coding	chr2:121140044-121159440	+	75894	295.025	269.96	252.008	257.091	255.957	238.666	299.33	251.408	adenosine deaminase-like	http://www.ncbi.nlm.nih.gov/gene/?term=75894
Adam10	protein_coding	chr9:70678944-70780229	+	11487	1714.69	1508.41	1417.81	1476.52	1667.65	2655.77	1670.05	1628.46	a disintegrin and metallopeptidase domain 10	http://www.ncbi.nlm.nih.gov/gene/?term=11487
Adam11	protein_coding	chr11:102761413-102780263	+	11488	2920.3	2852.96	3168.1	3094.1	2554.33	1982.57	2969.56	2921.71	a disintegrin and metallopeptidase domain 11	http://www.ncbi.nlm.nih.gov/gene/?term=11488
Adam12	protein_coding	chr7:133883199-134225097	-	11489	88.7292	89.2863	78.3555	82.029	263.82	809.817	162.051	210.024	a disintegrin and metallopeptidase domain 12 (meltrin alpha)	http://www.ncbi.nlm.nih.gov/gene/?term=11489
Adam15	protein_coding	chr3:89339640-89350028	-	11490	1662.56	1732.15	1778.88	1767.63	4389.71	4953.55	2581.46	2523.39	a disintegrin and metallopeptidase domain 15 (metargidin)	http://www.ncbi.nlm.nih.gov/gene/?term=11490
Adam17	protein_coding	chr12:21323509-21373632	-	11491	248.442	319.33	285.892	263.093	457.753	740.687	535.697	477.986	a disintegrin and metallopeptidase domain 17	http://www.ncbi.nlm.nih.gov/gene/?term=11491
Adam18	protein_coding	chr8:24602246-24674755	-	13524	8.87292	9.45384	11.6474	7.00248	12.23	16.4597	6.19303	7.24221	a disintegrin and metallopeptidase domain 18	http://www.ncbi.nlm.nih.gov/gene/?term=13524
Adam19	protein_coding	chr11:46054502-46147347	+	11492	529.048	464.289	411.896	487.173	451.638	534.117	462.413	412.806	a disintegrin and metallopeptidase domain 19 (meltrin beta)	http://www.ncbi.nlm.nih.gov/gene/?term=11492
Adam1a	protein_coding	chr5:121518604-121521695	-	280668	100.929	91.3871	55.0606	86.0305	52.4145	46.9102	51.6086	48.6262	a disintegrin and metallopeptidase domain 1a	http://www.ncbi.nlm.nih.gov/gene/?term=280668
Adam1b	protein_coding	chr5:121500096-121503435	-	280667	2.21823	13.6555	1.05886	6.00213	7.86217	5.7609	6.19303	0	a disintegrin and metallopeptidase domain 1b	http://www.ncbi.nlm.nih.gov/gene/?term=280667
Adam21	protein_coding	chr12:81558575-81568474	-	56622	12.2003	16.8068	16.9417	12.0043	27.0808	12.3448	13.4182	17.5882	a disintegrin and metallopeptidase domain 21	http://www.ncbi.nlm.nih.gov/gene/?term=56622
Adam22	protein_coding	chr5:8072347-8368312	-	11496	5018.74	4692.26	4586.97	4441.57	2868.82	2510.93	3661.11	3486.6	a disintegrin and metallopeptidase domain 22	http://www.ncbi.nlm.nih.gov/gene/?term=11496
Adam23	protein_coding	chr1:63445717-63596111	+	23792	4522.97	4463.26	4414.38	4312.53	2743.9	1505.24	3421.65	3294.17	a disintegrin and metallopeptidase domain 23	http://www.ncbi.nlm.nih.gov/gene/?term=23792
Adam28	protein_coding	chr14:68604998-68655889	-	13522	0	4.20171	2.11772	0	0	0	4.12869	0	a disintegrin and metallopeptidase domain 28	http://www.ncbi.nlm.nih.gov/gene/?term=13522
Adam3	protein_coding	chr8:24677232-24726377	-	11497	0	6.30256	0	0	0.873575	12.3448	6.19303	10.346	a disintegrin and metallopeptidase domain 3 (cyritestin)	http://www.ncbi.nlm.nih.gov/gene/?term=11497
Adam32	protein_coding	chr8:24836143-24948918	-	353188	3.32734	4.20171	1.05886	3.00106	1.74715	5.7609	5.16086	6.2076	a disintegrin and metallopeptidase domain 32	http://www.ncbi.nlm.nih.gov/gene/?term=353188
Adam33	protein_coding	chr2:131050819-131063814	-	110751	116.457	101.891	81.532	110.039	48.9202	199.985	127.989	123.117	a disintegrin and metallopeptidase domain 33	http://www.ncbi.nlm.nih.gov/gene/?term=110751
Adam4	protein_coding	chr12:81419443-81422039	-	11498	8.87292	2.10085	8.47086	12.0043	0	0.822985	4.12869	8.27681	a disintegrin and metallopeptidase domain 4	http://www.ncbi.nlm.nih.gov/gene/?term=11498
Adam5	protein_coding	chr8:24727093-24824369	-	11499	3.32734	3.15128	1.05886	5.00177	1.74715	7.40687	2.06434	0	a disintegrin and metallopeptidase domain 5	http://www.ncbi.nlm.nih.gov/gene/?term=11499
Adam7	protein_coding	chr14:68497336-68533689	-	11500	2.21823	8.40341	6.35315	4.00142	0.873575	0	3.09651	2.0692	a disintegrin and metallopeptidase domain 7	http://www.ncbi.nlm.nih.gov/gene/?term=11500
Adam8	protein_coding	chr7:139978932-139995207	-	11501	49.9102	26.2607	41.2954	39.0138	1300.75	1004	800.603	771.778	a disintegrin and metallopeptidase domain 8	http://www.ncbi.nlm.nih.gov/gene/?term=11501
Adam9	protein_coding	chr8:24949611-25017040	-	11502	1252.19	1098.75	1142.51	1066.38	1695.61	2523.27	1659.73	1508.45	a disintegrin and metallopeptidase domain 9 (meltrin gamma)	http://www.ncbi.nlm.nih.gov/gene/?term=11502
Adamts1	protein_coding	chr16:85793827-85803113	-	11504	248.442	252.102	273.185	282.1	3633.2	4974.12	646.139	973.559	a disintegrin-like and metallopeptidase (reprolysin type) with thrombospondin type 1 motif, 1	http://www.ncbi.nlm.nih.gov/gene/?term=11504
Adamts10	protein_coding	chr17:33523646-33553782	+	224697	369.335	304.624	312.363	256.091	307.498	670.733	406.676	367.283	a disintegrin-like and metallopeptidase (reprolysin type) with thrombospondin type 1 motif, 10	http://www.ncbi.nlm.nih.gov/gene/?term=224697
Adamts12	protein_coding	chr15:11064773-11349232	+	239337	11.0911	5.25213	3.17657	6.00213	6.9886	93.8203	9.28954	22.7612	a disintegrin-like and metallopeptidase (reprolysin type) with thrombospondin type 1 motif, 12	http://www.ncbi.nlm.nih.gov/gene/?term=239337
Adamts13	protein_coding	chr2:26973361-27009625	+	279028	15.5276	13.6555	9.52972	19.0067	41.9316	40.3263	14.4504	33.1072	a disintegrin-like and metallopeptidase (reprolysin type) with thrombospondin type 1 motif, 13	http://www.ncbi.nlm.nih.gov/gene/?term=279028
Adamts14	protein_coding	chr10:61197112-61273419	-	237360	4.43646	7.35299	11.6474	8.00283	110.944	226.306	257.802	106.564	a disintegrin-like and metallopeptidase (reprolysin type) with thrombospondin type 1 motif, 14	http://www.ncbi.nlm.nih.gov/gene/?term=237360
Adamts15	protein_coding	chr9:30899155-30922452	-	235130	116.457	127.102	118.592	101.036	49.7938	241.958	122.828	109.668	a disintegrin-like and metallopeptidase (reprolysin type) with thrombospondin type 1 motif, 15	http://www.ncbi.nlm.nih.gov/gene/?term=235130
Adamts16	protein_coding	chr13:70727798-70841845	-	271127	56.5649	30.4624	49.7663	46.0163	34.0694	65.8388	53.6729	60.0068	a disintegrin-like and metallopeptidase (reprolysin type) with thrombospondin type 1 motif, 16	http://www.ncbi.nlm.nih.gov/gene/?term=271127
Adamts17	protein_coding	chr7:66839699-67153171	+	233332	85.4018	119.749	122.827	139.049	53.2881	88.0594	127.989	117.944	a disintegrin-like and metallopeptidase (reprolysin type) with thrombospondin type 1 motif, 17	http://www.ncbi.nlm.nih.gov/gene/?term=233332
Adamts18	protein_coding	chr8:113697123-113849343	-	208936	31.0552	35.7145	29.648	24.0085	11.3565	23.0436	29.933	14.4844	a disintegrin-like and metallopeptidase (reprolysin type) with thrombospondin type 1 motif, 18	http://www.ncbi.nlm.nih.gov/gene/?term=208936
Adamts19	protein_coding	chr18:58835992-59053682	+	240322	5.54557	11.5547	9.52972	1.00035	0.873575	1.64597	1.03217	3.1038	a disintegrin-like and metallopeptidase (reprolysin type) with thrombospondin type 1 motif, 19	http://www.ncbi.nlm.nih.gov/gene/?term=240322
Adamts2	protein_coding	chr11:50602085-50807573	+	216725	173.022	218.489	203.301	186.066	169.474	616.416	233.271	288.654	a disintegrin-like and metallopeptidase (reprolysin type) with thrombospondin type 1 motif, 2	http://www.ncbi.nlm.nih.gov/gene/?term=216725
Adamts20	protein_coding	chr15:94268314-94432074	-	223838	175.24	186.976	201.183	202.072	145.887	177.765	165.147	158.294	a disintegrin-like and metallopeptidase (reprolysin type) with thrombospondin type 1 motif, 20	http://www.ncbi.nlm.nih.gov/gene/?term=223838
Adamts3	protein_coding	chr5:89673841-89883668	-	330119	751.98	800.425	676.61	704.249	600.146	262.532	383.968	317.622	a disintegrin-like and metallopeptidase (reprolysin type) with thrombospondin type 1 motif, 3	http://www.ncbi.nlm.nih.gov/gene/?term=330119
Adamts4	protein_coding	chr1:171250129-171262267	+	240913	989.33	1028.37	1078.98	1153.41	2103.57	2369.37	1169.45	1203.24	a disintegrin-like and metallopeptidase (reprolysin type) with thrombospondin type 1 motif, 4	http://www.ncbi.nlm.nih.gov/gene/?term=240913
Adamts5	protein_coding	chr16:85858157-85901125	-	23794	68.7651	56.723	61.4137	93.0329	172.968	340.716	118.7	112.771	a disintegrin-like and metallopeptidase (reprolysin type) with thrombospondin type 1 motif, 5 (aggrecanase-2)	http://www.ncbi.nlm.nih.gov/gene/?term=23794
Adamts6	protein_coding	chr13:104286518-104496695	+	108154	68.7651	57.7735	63.5315	66.0234	69.886	79.0066	61.9303	62.076	a disintegrin-like and metallopeptidase (reprolysin type) with thrombospondin type 1 motif, 6	http://www.ncbi.nlm.nih.gov/gene/?term=108154
Adamts7	protein_coding	chr9:90162904-90200102	+	108153	8.87292	9.45384	6.35315	3.00106	92.5989	213.976	28.9008	47.5916	a disintegrin-like and metallopeptidase (reprolysin type) with thrombospondin type 1 motif, 7	http://www.ncbi.nlm.nih.gov/gene/?term=108153
Adamts8	protein_coding	chr9:30942562-30963838	+	30806	141.967	117.648	122.827	146.052	101.335	132.501	124.893	108.633	a disintegrin-like and metallopeptidase (reprolysin type) with thrombospondin type 1 motif, 8	http://www.ncbi.nlm.nih.gov/gene/?term=30806
Adamts9	protein_coding	chr6:92772699-92944450	-	101401	61.0013	58.8239	69.8846	47.0166	1053.53	1579.31	101.153	250.373	a disintegrin-like and metallopeptidase (reprolysin type) with thrombospondin type 1 motif, 9	http://www.ncbi.nlm.nih.gov/gene/?term=101401
Adamtsl1	protein_coding	chr4:85513852-86428390	+	77739	145.294	148.11	169.417	180.064	207.911	185.172	227.078	188.297	ADAMTS-like 1	http://www.ncbi.nlm.nih.gov/gene/?term=77739
Adamtsl2	protein_coding	chr2:27079336-27108981	+	77794	106.475	131.303	122.827	148.052	89.9782	73.2457	122.828	121.048	ADAMTS-like 2	http://www.ncbi.nlm.nih.gov/gene/?term=77794
Adamtsl3	protein_coding	chr7:82335399-82614450	+	269959	42.1464	39.9162	55.0606	51.0181	82.9896	162.128	117.668	109.668	ADAMTS-like 3	http://www.ncbi.nlm.nih.gov/gene/?term=269959
Adamtsl4	protein_coding	chr3:95676201-95687927	-	229595	196.313	204.833	208.595	216.077	1091.97	808.171	420.094	384.871	ADAMTS-like 4	http://www.ncbi.nlm.nih.gov/gene/?term=229595
Adamtsl5	protein_coding	chr10:80339793-80349030	-	66548	174.131	186.976	188.477	236.084	198.302	178.588	220.885	234.854	ADAMTS-like 5	http://www.ncbi.nlm.nih.gov/gene/?term=66548
Adap1	protein_coding	chr5:139271876-139325763	-	231821	4992.13	4869.78	5412.88	5576.97	4041.16	3194.83	4910.04	4935.05	ArfGAP with dual PH domains 1	http://www.ncbi.nlm.nih.gov/gene/?term=231821
Adap2	protein_coding	chr11:80154044-80178827	+	216991	124.221	149.161	151.417	143.051	328.464	641.105	274.558	345.557	ArfGAP with dual PH domains 2	http://www.ncbi.nlm.nih.gov/gene/?term=216991
Adar	protein_coding	chr3:89714469-89753455	+	56417	4527.41	4396.04	4480.03	4351.54	3674.26	2495.29	3897.48	3901.48	adenosine deaminase, RNA-specific	http://www.ncbi.nlm.nih.gov/gene/?term=56417
Adarb1	protein_coding	chr10:77290727-77418292	-	110532	5594.38	5860.33	5622.53	5338.89	3210.39	2333.99	4253.58	4101.16	adenosine deaminase, RNA-specific, B1	http://www.ncbi.nlm.nih.gov/gene/?term=110532
Adarb2	protein_coding	chr13:8202526-8768762	+	94191	262.86	325.632	273.185	227.08	172.968	120.979	310.684	233.82	adenosine deaminase, RNA-specific, B2	http://www.ncbi.nlm.nih.gov/gene/?term=94191
Adat1	protein_coding	chr8:111958920-111992307	-	30947	186.331	233.195	190.594	214.076	199.175	111.103	190.952	160.363	adenosine deaminase, tRNA-specific 1	http://www.ncbi.nlm.nih.gov/gene/?term=30947
Adat2	protein_coding	chr10:13552907-13563376	+	66757	94.2748	108.194	116.474	112.04	106.576	120.979	82.5737	100.356	adenosine deaminase, tRNA-specific 2	http://www.ncbi.nlm.nih.gov/gene/?term=66757
Adat3	protein_coding	chr10:80602880-80607654	+	100113398	57.674	52.5213	63.5315	58.0205	74.2539	57.609	60.8981	55.8684	adenosine deaminase, tRNA-specific 3	http://www.ncbi.nlm.nih.gov/gene/?term=100113398
Adck1	protein_coding	chr12:88360494-88461726	+	72113	543.466	569.331	588.725	630.223	563.456	445.235	565.63	552.477	aarF domain containing kinase 1	http://www.ncbi.nlm.nih.gov/gene/?term=72113
Adck2	protein_coding	chr6:39573844-39588769	+	57869	405.936	448.532	447.897	457.162	454.259	357.999	446.93	386.941	aarF domain containing kinase 2	http://www.ncbi.nlm.nih.gov/gene/?term=57869
Adck5	protein_coding	chr15:76576359-76595812	+	268822	235.132	243.699	236.125	266.094	226.256	223.029	239.464	206.92	aarF domain containing kinase 5	http://www.ncbi.nlm.nih.gov/gene/?term=268822
Adcy1	protein_coding	chr11:7063433-7178506	+	432530	18488.9	16752.2	18875.2	18761.6	10034.8	8633.94	15820.1	15544.9	adenylate cyclase 1	http://www.ncbi.nlm.nih.gov/gene/?term=432530
Adcy10	protein_coding	chr1:165483518-165576778	+	271639	11.0911	10.5043	11.6474	6.00213	9.60932	12.3448	8.25737	8.27681	adenylate cyclase 10	http://www.ncbi.nlm.nih.gov/gene/?term=271639
Adcy2	protein_coding	chr13:68620043-68999600	-	210044	3091.1	2789.93	3033.63	3189.13	1494.69	1501.95	2661.97	2708.58	adenylate cyclase 2	http://www.ncbi.nlm.nih.gov/gene/?term=210044
Adcy3	protein_coding	chr12:4133116-4213525	+	104111	1827.82	1826.69	1826.53	1781.63	1109.44	819.693	1453.3	1397.75	adenylate cyclase 3	http://www.ncbi.nlm.nih.gov/gene/?term=104111
Adcy4	protein_coding	chr14:55769056-55784095	-	104110	78.7472	73.5299	77.2966	91.0322	399.224	549.754	107.346	132.429	adenylate cyclase 4	http://www.ncbi.nlm.nih.gov/gene/?term=104110
Adcy5	protein_coding	chr16:35154494-35305743	+	224129	18963.6	21198.7	18217.6	18063.4	7861.3	2748.77	8157.25	6519.02	adenylate cyclase 5	http://www.ncbi.nlm.nih.gov/gene/?term=224129
Adcy6	protein_coding	chr15:98589978-98610287	-	11512	1147.93	1188.03	1074.74	1162.41	959.185	1363.69	1253.06	1284.97	adenylate cyclase 6	http://www.ncbi.nlm.nih.gov/gene/?term=11512
Adcy7	protein_coding	chr8:88272190-88329965	+	11513	113.13	150.211	137.651	113.04	296.142	396.679	356.099	325.899	adenylate cyclase 7	http://www.ncbi.nlm.nih.gov/gene/?term=11513
Adcy8	protein_coding	chr15:64699035-64922296	-	11514	470.265	483.196	451.073	479.17	150.255	106.165	412.869	438.671	adenylate cyclase 8	http://www.ncbi.nlm.nih.gov/gene/?term=11514
Adcy9	protein_coding	chr16:4284886-4437236	-	11515	3076.68	3125.02	3174.45	2972.05	2941.33	2278.85	3201.8	2764.45	adenylate cyclase 9	http://www.ncbi.nlm.nih.gov/gene/?term=11515
Adcyap1	protein_coding	chr17:93198245-93206541	+	11516	234.023	168.068	255.185	229.081	116.185	177.765	208.499	168.64	adenylate cyclase activating polypeptide 1	http://www.ncbi.nlm.nih.gov/gene/?term=11516
Adcyap1r1	protein_coding	chr6:55451501-55501455	+	11517	3431.6	3764.73	3588.47	3408.21	5437.13	3913.29	4371.25	4104.26	adenylate cyclase activating polypeptide 1 receptor 1	http://www.ncbi.nlm.nih.gov/gene/?term=11517
Add1	protein_coding	chr5:34573664-34632308	+	11518	9285.51	8933.88	9028.88	9068.21	6893.38	6425.05	8402.91	8001.6	adducin 1 (alpha)	http://www.ncbi.nlm.nih.gov/gene/?term=11518
Add2	protein_coding	chr6:86028681-86124409	+	11519	8555.71	8259.51	8175.44	8071.86	5498.28	3404.69	7018.77	6330.72	adducin 2 (beta)	http://www.ncbi.nlm.nih.gov/gene/?term=11519
Add3	protein_coding	chr19:53140443-53247326	+	27360	2264.81	2194.34	2121.95	2125.75	3777.34	3889.43	2788.93	2959.99	adducin 3 (gamma)	http://www.ncbi.nlm.nih.gov/gene/?term=27360
Adgb	protein_coding	chr10:10335703-10475093	-	215772	7.7638	8.40341	9.52972	16.0057	42.8052	58.4319	18.5791	28.9688	androglobin	http://www.ncbi.nlm.nih.gov/gene/?term=215772
Adgra1	protein_coding	chr7:139834097-139878088	+	52389	1315.41	1323.54	1393.46	1366.48	1239.6	1179.34	1543.1	1432.92	adhesion G protein-coupled receptor A1	http://www.ncbi.nlm.nih.gov/gene/?term=52389
Adgra2	protein_coding	chr8:27085520-27123436	+	78560	501.32	508.407	568.606	556.197	1164.48	4390.63	735.938	1065.64	adhesion G protein-coupled receptor A2	http://www.ncbi.nlm.nih.gov/gene/?term=78560
Adgra3	protein_coding	chr5:49959951-50058996	-	70693	496.883	484.247	498.722	553.196	507.547	531.648	499.571	530.75	adhesion G protein-coupled receptor A3	http://www.ncbi.nlm.nih.gov/gene/?term=70693
Adgrb1	protein_coding	chr15:74516196-74589465	+	107831	14232.2	13669.2	14395.2	14885.3	9654.75	7363.25	12820.6	12354.2	adhesion G protein-coupled receptor B1	http://www.ncbi.nlm.nih.gov/gene/?term=107831
Adgrb2	protein_coding	chr4:129984773-130022633	+	230775	13002.2	12142.9	13460.2	13708.9	14805.3	9958.94	11999	12147.2	adhesion G protein-coupled receptor B2	http://www.ncbi.nlm.nih.gov/gene/?term=230775
Adgrb3	protein_coding	chr1:25067476-25834772	-	210933	1919.88	1878.16	1819.12	1799.64	1436.16	925.858	1409.95	1464.99	adhesion G protein-coupled receptor B3	http://www.ncbi.nlm.nih.gov/gene/?term=210933
Adgrd1	protein_coding	chr5:129096750-129204599	+	243277	118.675	91.3871	115.415	128.045	92.5989	68.3078	121.796	135.533	adhesion G protein-coupled receptor D1	http://www.ncbi.nlm.nih.gov/gene/?term=243277
Adgre1	protein_coding	chr17:57358581-57483529	+	13733	115.348	94.5384	115.415	108.038	403.592	649.335	720.456	741.809	adhesion G protein-coupled receptor E1	http://www.ncbi.nlm.nih.gov/gene/?term=13733
Adgre4	protein_coding	chr17:55749984-55853662	+	52614	1.10911	0	1.05886	0	19.2186	17.2827	0	6.2076	adhesion G protein-coupled receptor E4	http://www.ncbi.nlm.nih.gov/gene/?term=52614
Adgre5	protein_coding	chr8:83723245-83741311	-	26364	210.732	257.355	221.301	205.073	678.768	759.615	285.912	336.245	adhesion G protein-coupled receptor E5	http://www.ncbi.nlm.nih.gov/gene/?term=26364
Adgrf1	protein_coding	chr17:43270283-43325876	+	77596	0	1.05043	0	2.00071	1.74715	2.46896	0	4.1384	adhesion G protein-coupled receptor F1	http://www.ncbi.nlm.nih.gov/gene/?term=77596
Adgrf2	protein_coding	chr17:42694028-42743753	-	435529	12.2003	21.0085	26.4714	17.006	9.60932	8.22985	11.3539	16.5536	adhesion G protein-coupled receptor F2	http://www.ncbi.nlm.nih.gov/gene/?term=435529
Adgrf4	protein_coding	chr17:42656208-42697569	-	78249	23.2914	21.0085	12.7063	20.0071	43.6787	16.4597	11.3539	15.519	adhesion G protein-coupled receptor F4	http://www.ncbi.nlm.nih.gov/gene/?term=78249
Adgrf5	protein_coding	chr17:43360329-43459557	+	224792	829.618	805.677	759.201	802.284	1500.8	3515.79	1012.56	1118.4	adhesion G protein-coupled receptor F5	http://www.ncbi.nlm.nih.gov/gene/?term=224792
Adgrg1	protein_coding	chr8:94974756-95014208	+	14766	1264.39	1433.83	1266.39	1320.47	2086.1	2271.44	1964.22	1906.77	adhesion G protein-coupled receptor G1	http://www.ncbi.nlm.nih.gov/gene/?term=14766
Adgrg2	protein_coding	chrX:160390318-160498076	+	237175	7.7638	12.6051	14.824	13.0046	18.3451	24.6896	26.8365	17.5882	adhesion G protein-coupled receptor G2	http://www.ncbi.nlm.nih.gov/gene/?term=237175
Adgrg3	protein_coding	chr8:95017113-95045250	+	54672	4.43646	7.35299	3.17657	3.00106	82.116	62.5469	18.5791	8.27681	adhesion G protein-coupled receptor G3	http://www.ncbi.nlm.nih.gov/gene/?term=54672
Adgrg5	protein_coding	chr8:94921811-94943293	+	382045	0	1.05043	3.17657	1.00035	0	3.29194	2.06434	3.1038	adhesion G protein-coupled receptor G5	http://www.ncbi.nlm.nih.gov/gene/?term=382045
Adgrg6	protein_coding	chr10:14402583-14545723	-	215798	103.148	66.1769	73.0612	65.023	128.416	196.693	153.794	163.467	adhesion G protein-coupled receptor G6	http://www.ncbi.nlm.nih.gov/gene/?term=215798
Adgrl1	protein_coding	chr8:83900098-83941954	+	330814	21655.5	20775.3	21635.6	21799.7	13191.9	9398.49	16961.7	16851.6	adhesion G protein-coupled receptor L1	http://www.ncbi.nlm.nih.gov/gene/?term=330814
Adgrl2	protein_coding	chr3:148815586-148989096	-	99633	2497.73	2342.45	2422.67	2387.85	1952.44	2088.74	2078.79	2014.37	adhesion G protein-coupled receptor L2	http://www.ncbi.nlm.nih.gov/gene/?term=99633
Adgrl3	protein_coding	chr5:81019085-81827825	+	319387	3011.25	2870.82	2873.74	2690.95	2309.73	1752.96	2471.02	2154.04	adhesion G protein-coupled receptor L3	http://www.ncbi.nlm.nih.gov/gene/?term=319387
Adgrl4	protein_coding	chr3:151437882-151545081	+	170757	295.025	323.531	294.362	322.114	456.006	1405.66	451.059	470.743	adhesion G protein-coupled receptor L4	http://www.ncbi.nlm.nih.gov/gene/?term=170757
Adgrv1	protein_coding	chr13:81095068-81633391	-	110789	52.1284	43.0675	62.4726	41.0145	36.6901	35.3884	43.3512	55.8684	adhesion G protein-coupled receptor V1	http://www.ncbi.nlm.nih.gov/gene/?term=110789
Adh1	protein_coding	chr3:138277585-138290698	+	11522	8.87292	3.15128	5.29429	4.00142	0.873575	25.5125	18.5791	13.4498	alcohol dehydrogenase 1 (class I)	http://www.ncbi.nlm.nih.gov/gene/?term=11522
Adh5	protein_coding	chr3:138437200-138455499	+	11532	755.307	696.433	688.257	760.269	954.817	1111.85	796.837	873.203	alcohol dehydrogenase 5 (class III), chi polypeptide	http://www.ncbi.nlm.nih.gov/gene/?term=11532
Adh7	protein_coding	chr3:138198064-138232042	+	11529	1.10911	0	1.05886	1.00035	3.4943	20.5746	0	2.0692	alcohol dehydrogenase 7 (class IV), mu or sigma polypeptide	http://www.ncbi.nlm.nih.gov/gene/?term=11529
Adhfe1	protein_coding	chr1:9547948-9577970	+	76187	201.859	254.203	260.479	240.085	122.3	245.25	216.756	229.681	alcohol dehydrogenase, iron containing, 1	http://www.ncbi.nlm.nih.gov/gene/?term=76187
Adi1	protein_coding	chr12:28675207-28682175	+	104923	356.026	351.893	380.13	375.133	317.108	278.169	438.673	361.076	acireductone dioxygenase 1	http://www.ncbi.nlm.nih.gov/gene/?term=104923
Adipor1	protein_coding	chr1:134415378-134433351	+	72674	1330.94	1563.04	1577.7	1509.53	2126.28	2901.85	1875.46	2022.64	adiponectin receptor 1	http://www.ncbi.nlm.nih.gov/gene/?term=72674
Adipor2	protein_coding	chr6:119353150-119417699	-	68465	1059.2	1351.9	1272.75	1171.41	1848.48	2273.09	1445.04	1555	adiponectin receptor 2	http://www.ncbi.nlm.nih.gov/gene/?term=68465
Adk	protein_coding	chr14:21052574-21448569	+	11534	652.16	727.946	667.08	644.228	523.271	679.786	720.456	753.189	adenosine kinase	http://www.ncbi.nlm.nih.gov/gene/?term=11534
Adm	protein_coding	chr7:110627657-110629820	+	11535	31.0552	54.6222	32.8246	18.0064	450.765	450.173	55.7373	105.529	adrenomedullin	http://www.ncbi.nlm.nih.gov/gene/?term=11535
Adnp	protein_coding	chr2:168180965-168207112	-	11538	2506.6	2502.12	2499.96	2327.82	2161.22	2087.91	2072.6	2195.42	activity-dependent neuroprotective protein	http://www.ncbi.nlm.nih.gov/gene/?term=11538
Adnp2	protein_coding	chr18:80126315-80151516	-	240442	669.905	662.819	604.608	684.242	494.443	430.421	534.665	570.065	ADNP homeobox 2	http://www.ncbi.nlm.nih.gov/gene/?term=240442
Ado	protein_coding	chr10:67544511-67548955	-	211488	1547.22	1530.47	1666.64	1571.56	1055.28	1076.46	1365.56	1335.67	2-aminoethanethiol (cysteamine) dioxygenase	http://www.ncbi.nlm.nih.gov/gene/?term=211488
Adora1	protein_coding	chr1:134199215-134235457	-	11539	4872.34	4783.64	5059.22	5309.88	5178.55	3705.9	4952.36	4840.9	adenosine A1 receptor	http://www.ncbi.nlm.nih.gov/gene/?term=11539
Adora2a	protein_coding	chr10:75316877-75334792	+	11540	3136.58	3469.56	3168.1	2919.03	546.858	135.793	749.357	563.857	adenosine A2a receptor	http://www.ncbi.nlm.nih.gov/gene/?term=11540
Adora2b	protein_coding	chr11:62248984-62266452	+	11541	53.2375	59.8743	49.7663	82.029	44.5523	66.6618	63.9946	54.8338	adenosine A2b receptor	http://www.ncbi.nlm.nih.gov/gene/?term=11541
Adora3	protein_coding	chr3:105904421-105908928	+	11542	17.7458	21.0085	16.9417	14.005	45.4259	79.0066	36.126	64.1452	adenosine A3 receptor	http://www.ncbi.nlm.nih.gov/gene/?term=11542
Adpgk	protein_coding	chr9:59291572-59316200	+	72141	298.352	292.019	270.009	252.089	359.913	347.3	310.684	342.453	ADP-dependent glucokinase	http://www.ncbi.nlm.nih.gov/gene/?term=72141
Adprh	protein_coding	chr16:38445399-38452689	-	11544	1757.95	1669.13	1799	1718.61	2214.51	1720.86	2045.76	1858.14	ADP-ribosylarginine hydrolase	http://www.ncbi.nlm.nih.gov/gene/?term=11544
Adprhl1	protein_coding	chr8:13218788-13254542	-	234072	9.98203	17.8573	11.6474	12.0043	12.23	10.6988	19.6113	7.24221	ADP-ribosylhydrolase like 1	http://www.ncbi.nlm.nih.gov/gene/?term=234072
Adprhl2	protein_coding	chr4:126316351-126321703	-	100206	425.9	489.499	527.311	515.182	645.572	608.186	477.895	524.543	ADP-ribosylhydrolase like 2	http://www.ncbi.nlm.nih.gov/gene/?term=100206
Adprm	protein_coding	chr11:67037880-67052631	-	66358	174.131	151.261	168.358	212.075	137.151	120.979	166.18	148.983	ADP-ribose/CDP-alcohol diphosphatase, manganese dependent	http://www.ncbi.nlm.nih.gov/gene/?term=66358
Adra1a	protein_coding	chr14:66635251-66771240	+	11549	918.347	774.165	806.849	775.275	918.127	433.713	796.837	835.957	adrenergic receptor, alpha 1a	http://www.ncbi.nlm.nih.gov/gene/?term=11549
Adra1b	protein_coding	chr11:43774605-43901250	-	11548	571.194	510.507	622.608	639.226	765.252	743.979	672.976	670.421	adrenergic receptor, alpha 1b	http://www.ncbi.nlm.nih.gov/gene/?term=11548
Adra1d	protein_coding	chr2:131545357-131562497	-	11550	1074.73	857.148	1242.04	1193.42	870.954	570.329	1331.5	1286.01	adrenergic receptor, alpha 1d	http://www.ncbi.nlm.nih.gov/gene/?term=11550
Adra2a	protein_coding	chr19:54045259-54048982	+	11551	645.505	669.122	625.785	558.198	506.673	460.049	759.678	645.591	adrenergic receptor, alpha 2a	http://www.ncbi.nlm.nih.gov/gene/?term=11551
Adra2b	protein_coding	chr2:127363179-127367221	+	11552	31.0552	56.723	38.1189	26.0092	20.0922	6.58388	19.6113	12.4152	adrenergic receptor, alpha 2b	http://www.ncbi.nlm.nih.gov/gene/?term=11552
Adra2c	protein_coding	chr5:35278566-35281763	+	11553	1535.02	1836.15	1778.88	1861.66	741.665	316.026	792.708	817.335	adrenergic receptor, alpha 2c	http://www.ncbi.nlm.nih.gov/gene/?term=11553
Adrb1	protein_coding	chr19:56722117-56725150	+	11554	1075.84	1151.27	1165.8	1244.44	566.077	366.228	1115.78	903.206	adrenergic receptor, beta 1	http://www.ncbi.nlm.nih.gov/gene/?term=11554
Adrb2	protein_coding	chr18:62177713-62179981	-	11555	22.1823	63.0256	32.8246	37.0131	72.5067	111.926	44.3834	50.6954	adrenergic receptor, beta 2	http://www.ncbi.nlm.nih.gov/gene/?term=11555
Adrb3	protein_coding	chr8:27225776-27230845	-	11556	41.0373	24.1598	46.5897	33.0117	48.0466	27.1585	39.2225	25.865	adrenergic receptor, beta 3	http://www.ncbi.nlm.nih.gov/gene/?term=11556
Adrm1	protein_coding	chr2:180171588-180176283	+	56436	1434.09	1382.36	1562.87	1603.57	2367.39	2556.19	1620.51	1711.23	adhesion regulating molecule 1	http://www.ncbi.nlm.nih.gov/gene/?term=56436
Adsl	protein_coding	chr15:80948490-80970947	+	11564	491.338	435.927	414.013	435.154	938.219	908.576	539.826	525.577	adenylosuccinate lyase	http://www.ncbi.nlm.nih.gov/gene/?term=11564
Adss	protein_coding	chr1:177763176-177796695	-	11566	1328.72	1302.53	1195.45	1333.47	1150.5	1297.85	1109.58	1188.76	adenylosuccinate synthetase, non muscle	http://www.ncbi.nlm.nih.gov/gene/?term=11566
Adssl1	protein_coding	chr12:112620047-112641355	+	11565	452.519	575.634	558.018	655.232	1477.22	1031.2	903.15	822.508	adenylosuccinate synthetase like 1	http://www.ncbi.nlm.nih.gov/gene/?term=11565
Aebp1	protein_coding	chr11:5861866-5872248	+	11568	504.647	508.407	511.428	581.206	1389.86	3826.06	833.995	1052.19	AE binding protein 1	http://www.ncbi.nlm.nih.gov/gene/?term=11568
Aebp2	protein_coding	chr6:140622454-140678472	+	11569	1826.71	1834.05	1884.77	1692.6	1567.19	1439.4	1640.12	1560.18	AE binding protein 2	http://www.ncbi.nlm.nih.gov/gene/?term=11569
Aen	protein_coding	chr7:78895927-78911209	+	68048	391.518	392.86	369.541	388.137	662.17	557.161	512.989	430.394	apoptosis enhancing nuclease	http://www.ncbi.nlm.nih.gov/gene/?term=68048
AF357359	snoRNA	chr12:109650709-109650738	+	100303647	211.841	196.43	188.477	166.059	81.2425	101.227	157.922	128.29	snoRNA AF357359	http://www.ncbi.nlm.nih.gov/gene/?term=100303647
AF357399	snoRNA	chr7:28351540-28351633	+	100302567	1.10911	1.05043	1.05886	0	0.873575	4.11493	2.06434	1.0346	snoRNA AF357399	http://www.ncbi.nlm.nih.gov/gene/?term=100302567
AF357425	snoRNA	chr12:109636012-109636080	+	449562	2.21823	4.20171	1.05886	2.00071	1.74715	1.64597	0	0	snoRNA AF357425	http://www.ncbi.nlm.nih.gov/gene/?term=449562
AF357426	snoRNA	chr12:109642838-109642904	+	449561	4.43646	4.20171	0	1.00035	0	0.822985	0	4.1384	snoRNA AF357426	http://www.ncbi.nlm.nih.gov/gene/?term=449561
Afap1	protein_coding	chr5:35893319-36003923	+	70292	648.832	550.424	569.665	560.198	638.583	793.358	549.115	606.276	actin filament associated protein 1	http://www.ncbi.nlm.nih.gov/gene/?term=70292
Afap1l1	protein_coding	chr18:61730262-61786662	-	106877	553.448	615.55	623.667	667.236	830.77	1684.65	743.164	774.916	actin filament associated protein 1-like 1	http://www.ncbi.nlm.nih.gov/gene/?term=106877
Afap1l2	protein_coding	chr19:56912354-57028589	-	226250	189.659	241.598	226.596	271.096	286.533	381.865	350.938	271.065	actin filament associated protein 1-like 2	http://www.ncbi.nlm.nih.gov/gene/?term=226250
Afdn	protein_coding	chr17:13760391-13905798	+	17356	2610.86	2492.66	2551.85	2671.95	2963.17	3068.09	2202.65	2134.38	afadin, adherens junction formation factor	http://www.ncbi.nlm.nih.gov/gene/?term=17356
Aff1	protein_coding	chr5:103692362-103855322	+	17355	513.52	521.012	567.548	422.149	1616.99	2199.84	687.426	776.985	AF4/FMR2 family, member 1	http://www.ncbi.nlm.nih.gov/gene/?term=17355
Aff2	protein_coding	chrX:69360190-69872054	+	14266	331.625	375.002	328.246	330.117	356.419	241.135	297.265	335.211	AF4/FMR2 family, member 2	http://www.ncbi.nlm.nih.gov/gene/?term=14266
Aff3	protein_coding	chr1:38175393-38630178	-	16764	1988.64	1796.23	1842.41	1736.61	1002.86	610.655	1285.05	1360.5	AF4/FMR2 family, member 3	http://www.ncbi.nlm.nih.gov/gene/?term=16764
Aff4	protein_coding	chr11:53350640-53421830	+	93736	4243.47	4105.07	3907.18	3572.26	3481.2	2688.69	2948.91	2961.03	AF4/FMR2 family, member 4	http://www.ncbi.nlm.nih.gov/gene/?term=93736
Afg1l	protein_coding	chr10:42312581-42478565	-	215951	248.442	268.909	277.421	261.092	176.462	172.827	228.11	272.1	AFG1 like ATPase	http://www.ncbi.nlm.nih.gov/gene/?term=215951
Afg3l1	protein_coding	chr8:123477862-123503916	+	114896	724.252	717.441	659.668	678.24	946.955	1044.37	831.93	800.781	AFG3-like AAA ATPase 1	http://www.ncbi.nlm.nih.gov/gene/?term=114896
Afg3l2	protein_coding	chr18:67404764-67449192	-	69597	1759.06	1824.59	1933.47	1896.67	1766.37	1614.7	1740.24	1578.8	AFG3-like AAA ATPase 2	http://www.ncbi.nlm.nih.gov/gene/?term=69597
Afmid	protein_coding	chr11:117825503-117839908	+	71562	36.6008	58.8239	40.2366	44.0156	83.8632	83.1215	51.6086	42.4186	arylformamidase	http://www.ncbi.nlm.nih.gov/gene/?term=71562
Afp	protein_coding	chr5:90490714-90508907	+	11576	0	7.35299	2.11772	2.00071	4.36787	8.22985	6.19303	8.27681	alpha fetoprotein	http://www.ncbi.nlm.nih.gov/gene/?term=11576
Aftph	protein_coding	chr11:20685084-20741595	-	216549	1400.81	1318.29	1356.4	1460.52	1102.45	897.054	1156.03	1099.78	aftiphilin	http://www.ncbi.nlm.nih.gov/gene/?term=216549
Aga	protein_coding	chr8:53511683-53523422	+	11593	96.493	82.9837	101.65	129.046	157.243	212.33	149.665	141.74	aspartylglucosaminidase	http://www.ncbi.nlm.nih.gov/gene/?term=11593
Agap1	protein_coding	chr1:89454811-89895282	+	347722	4538.5	5162.85	4878.16	4817.71	4706.82	3446.66	4193.71	4026.67	ArfGAP with GTPase domain, ankyrin repeat and PH domain 1	http://www.ncbi.nlm.nih.gov/gene/?term=347722
Agap2	protein_coding	chr10:127075269-127093170	+	216439	36774.9	37251.3	37265.4	38066.5	26526.1	16091.8	26226.4	27182.1	ArfGAP with GTPase domain, ankyrin repeat and PH domain 2	http://www.ncbi.nlm.nih.gov/gene/?term=216439
Agap3	protein_coding	chr5:24452177-24502047	+	213990	6656.91	7187.02	7435.3	7501.66	7716.29	5319.78	6648.22	6707.32	ArfGAP with GTPase domain, ankyrin repeat and PH domain 3	http://www.ncbi.nlm.nih.gov/gene/?term=213990
Agbl1	protein_coding	chr7:76229591-77124698	+	244071	3.32734	3.15128	13.7651	6.00213	2.62072	4.93791	10.3217	2.0692	ATP/GTP binding protein-like 1	http://www.ncbi.nlm.nih.gov/gene/?term=244071
Agbl2	protein_coding	chr2:90782685-90834437	+	271813	32.1643	39.9162	37.06	29.0103	44.5523	32.0964	53.6729	40.3494	ATP/GTP binding protein-like 2	http://www.ncbi.nlm.nih.gov/gene/?term=271813
Agbl3	protein_coding	chr6:34780432-34860939	+	76223	108.693	113.446	127.063	135.048	180.83	119.333	143.472	106.564	ATP/GTP binding protein-like 3	http://www.ncbi.nlm.nih.gov/gene/?term=76223
Agbl4	protein_coding	chr4:110397649-111664324	+	78933	164.149	162.816	138.71	134.047	92.5989	105.342	175.469	111.737	ATP/GTP binding protein-like 4	http://www.ncbi.nlm.nih.gov/gene/?term=78933
Agbl5	protein_coding	chr5:30888639-30906666	+	231093	312.77	306.725	335.658	313.111	230.624	289.691	259.075	295.896	ATP/GTP binding protein-like 5	http://www.ncbi.nlm.nih.gov/gene/?term=231093
Ager	protein_coding	chr17:34597460-34600937	+	11596	17.7458	19.9581	7.412	16.0057	40.1844	83.1215	16.5147	30.0034	advanced glycosylation end product-specific receptor	http://www.ncbi.nlm.nih.gov/gene/?term=11596
Agfg1	protein_coding	chr1:82839017-82901001	+	15463	1946.5	1715.35	1820.18	1691.6	1424.8	1398.25	1560.64	1368.78	ArfGAP with FG repeats 1	http://www.ncbi.nlm.nih.gov/gene/?term=15463
Agfg2	protein_coding	chr5:137650463-137684806	-	231801	1009.29	1193.28	1142.51	1074.38	1376.75	1255.88	960.952	1027.36	ArfGAP with FG repeats 2	http://www.ncbi.nlm.nih.gov/gene/?term=231801
Aggf1	protein_coding	chr13:95350683-95375357	-	66549	1490.65	1367.66	1501.46	1442.51	1112.06	1052.6	1248.93	1202.21	angiogenic factor with G patch and FHA domains 1	http://www.ncbi.nlm.nih.gov/gene/?term=66549
Agk	protein_coding	chr6:40325076-40397570	+	69923	524.611	575.634	523.076	479.17	329.338	247.719	448.995	450.051	acylglycerol kinase	http://www.ncbi.nlm.nih.gov/gene/?term=69923
Agl	protein_coding	chr3:116739999-116808166	-	77559	814.09	885.51	793.084	736.261	811.551	846.852	847.413	796.643	amylo-1,6-glucosidase, 4-alpha-glucanotransferase	http://www.ncbi.nlm.nih.gov/gene/?term=77559
Agmat	protein_coding	chr4:141746675-141759263	+	75986	17.7458	10.5043	29.648	27.0096	12.23	5.7609	25.8043	22.7612	agmatine ureohydrolase (agmatinase)	http://www.ncbi.nlm.nih.gov/gene/?term=75986
Agmo	protein_coding	chr12:37241639-37581932	+	319660	76.5289	59.8743	60.3549	67.0237	34.0694	42.7952	61.9303	75.5259	alkylglycerol monooxygenase	http://www.ncbi.nlm.nih.gov/gene/?term=319660
Ago1	protein_coding	chr4:126435012-126468707	-	236511	1715.8	1924.38	1723.82	1592.56	1486.82	1214.73	1873.39	1812.62	argonaute RISC catalytic subunit 1	http://www.ncbi.nlm.nih.gov/gene/?term=236511
Ago2	protein_coding	chr15:73101625-73184947	-	239528	1942.06	1790.98	1749.23	1447.51	1451.01	944.787	1339.76	1333.6	argonaute RISC catalytic subunit 2	http://www.ncbi.nlm.nih.gov/gene/?term=239528
Ago3	protein_coding	chr4:126326994-126431670	-	214150	967.148	921.224	860.851	764.271	427.178	469.102	756.582	672.491	argonaute RISC catalytic subunit 3	http://www.ncbi.nlm.nih.gov/gene/?term=214150
Ago4	protein_coding	chr4:126489487-126533586	-	76850	266.188	319.33	260.479	263.093	124.921	146.491	194.048	204.851	argonaute RISC catalytic subunit 4	http://www.ncbi.nlm.nih.gov/gene/?term=76850
Agpat1	protein_coding	chr17:34604195-34613449	+	55979	2725.1	2940.14	2736.09	2814	2157.73	1677.24	2522.63	2636.16	1-acylglycerol-3-phosphate O-acyltransferase 1 (lysophosphatidic acid acyltransferase, alpha)	http://www.ncbi.nlm.nih.gov/gene/?term=55979
Agpat2	protein_coding	chr2:26593057-26604417	-	67512	24.4005	21.0085	15.8829	35.0124	107.45	189.287	63.9946	82.7681	1-acylglycerol-3-phosphate O-acyltransferase 2 (lysophosphatidic acid acyltransferase, beta)	http://www.ncbi.nlm.nih.gov/gene/?term=67512
Agpat3	protein_coding	chr10:78269174-78352497	-	28169	6391.83	6547.31	6565.98	6446.28	5942.93	5117.32	6351.98	6357.62	1-acylglycerol-3-phosphate O-acyltransferase 3	http://www.ncbi.nlm.nih.gov/gene/?term=28169
Agpat4	protein_coding	chr17:12118485-12219649	+	68262	751.98	829.837	758.142	849.301	885.805	912.691	925.858	959.075	1-acylglycerol-3-phosphate O-acyltransferase 4 (lysophosphatidic acid acyltransferase, delta)	http://www.ncbi.nlm.nih.gov/gene/?term=68262
Agpat5	protein_coding	chr8:18846279-18884413	+	52123	794.126	864.501	854.498	820.29	755.642	879.771	767.936	812.162	1-acylglycerol-3-phosphate O-acyltransferase 5 (lysophosphatidic acid acyltransferase, epsilon)	http://www.ncbi.nlm.nih.gov/gene/?term=52123
Agps	protein_coding	chr2:75832177-75931350	+	228061	809.654	690.13	710.493	634.225	668.285	812.286	682.265	787.331	alkylglycerone phosphate synthase	http://www.ncbi.nlm.nih.gov/gene/?term=228061
Agrn	protein_coding	chr4:156165290-156197533	-	11603	4040.51	3828.81	3912.48	3834.36	2991.12	3958.56	4091.53	3771.12	agrin	http://www.ncbi.nlm.nih.gov/gene/?term=11603
Agrp	protein_coding	chr8:105566695-105579845	-	11604	5.54557	16.8068	9.52972	18.0064	6.9886	4.93791	11.3539	18.6228	agouti related neuropeptide	http://www.ncbi.nlm.nih.gov/gene/?term=11604
Agt	protein_coding	chr8:124556587-124569706	-	11606	133.094	436.978	267.891	191.068	346.809	71.5997	298.298	234.854	angiotensinogen (serpin peptidase inhibitor, clade A, member 8)	http://www.ncbi.nlm.nih.gov/gene/?term=11606
Agtpbp1	protein_coding	chr13:59449534-59557370	-	67269	5503.43	4947.51	5075.1	5123.81	2157.73	2197.37	3700.34	3739.05	ATP/GTP binding protein 1	http://www.ncbi.nlm.nih.gov/gene/?term=67269
Agtr1a	protein_coding	chr13:30336356-30382867	+	11607	12.2003	14.706	3.17657	16.0057	3.4943	3.29194	14.4504	7.24221	angiotensin II receptor, type 1a	http://www.ncbi.nlm.nih.gov/gene/?term=11607
Agtr1b	protein_coding	chr3:20314473-20367177	-	11608	1.10911	4.20171	4.23543	5.00177	0.873575	4.11493	4.12869	1.0346	angiotensin II receptor, type 1b	http://www.ncbi.nlm.nih.gov/gene/?term=11608
Agtr2	protein_coding	chrX:21484624-21488833	+	11609	5.54557	7.35299	6.35315	6.00213	3.4943	1.64597	6.19303	7.24221	angiotensin II receptor, type 2	http://www.ncbi.nlm.nih.gov/gene/?term=11609
Agtrap	protein_coding	chr4:148077061-148088064	-	11610	179.677	206.934	228.713	208.074	427.178	687.193	344.745	400.391	angiotensin II, type I receptor-associated protein	http://www.ncbi.nlm.nih.gov/gene/?term=11610
Ahctf1	protein_coding	chr1:179744904-179804015	-	226747	1074.73	977.947	988.973	855.303	1005.48	1002.4	832.963	815.265	AT hook containing transcription factor 1	http://www.ncbi.nlm.nih.gov/gene/?term=226747
Ahcy	protein_coding	chr2:155059310-155074497	-	269378	556.776	619.752	585.548	637.226	1457.12	1243.53	778.257	824.577	S-adenosylhomocysteine hydrolase	http://www.ncbi.nlm.nih.gov/gene/?term=269378
Ahcyl1	protein_coding	chr3:107663120-107696560	-	229709	7809.28	7787.86	7676.72	7363.61	4782.82	4691.84	6359.21	6425.91	S-adenosylhomocysteine hydrolase-like 1	http://www.ncbi.nlm.nih.gov/gene/?term=229709
Ahcyl2	protein_coding	chr6:29768379-29912310	+	74340	3147.67	3424.39	3145.87	3400.2	2457.37	2166.1	3142.96	2998.27	S-adenosylhomocysteine hydrolase-like 2	http://www.ncbi.nlm.nih.gov/gene/?term=74340
Ahdc1	protein_coding	chr4:133011265-133078110	+	230793	2342.45	2241.61	2258.54	2287.81	2289.64	1654.2	2232.59	2221.29	AT hook, DNA binding motif, containing 1	http://www.ncbi.nlm.nih.gov/gene/?term=230793
Ahi1	protein_coding	chr10:20952232-21080429	+	52906	2905.88	3222.71	2653.5	2706.96	3773.84	1499.48	2415.28	2420.97	Abelson helper integration site 1	http://www.ncbi.nlm.nih.gov/gene/?term=52906
Ahnak	protein_coding	chr19:8989284-9076935	+	66395	1500.63	1747.91	1584.05	1499.53	5323.57	8921.98	2814.73	2911.37	AHNAK nucleoprotein (desmoyokin)	http://www.ncbi.nlm.nih.gov/gene/?term=66395
Ahnak2	protein_coding	chr12:112772197-112802658	-	100041194	52.1284	36.7649	38.1189	38.0135	138.025	228.79	76.3807	95.1833	AHNAK nucleoprotein 2	http://www.ncbi.nlm.nih.gov/gene/?term=100041194
Ahr	protein_coding	chr12:35497979-35534989	-	11622	244.005	206.934	189.535	182.064	194.807	253.479	199.209	248.304	aryl-hydrocarbon receptor	http://www.ncbi.nlm.nih.gov/gene/?term=11622
Ahrr	protein_coding	chr13:74211118-74292331	-	11624	15.5276	17.8573	9.52972	9.00319	13.1036	19.7516	11.3539	20.692	aryl-hydrocarbon receptor repressor	http://www.ncbi.nlm.nih.gov/gene/?term=11624
Ahsa1	protein_coding	chr12:87266415-87273998	+	217737	1855.55	1703.79	1963.12	2010.71	1551.47	1366.98	1657.67	1752.61	AHA1, activator of heat shock protein ATPase 1	http://www.ncbi.nlm.nih.gov/gene/?term=217737
Ahsa2	protein_coding	chr11:23487882-23498045	-	268390	756.416	679.626	711.552	773.274	553.846	661.68	736.971	670.421	AHA1, activator of heat shock protein ATPase 2	http://www.ncbi.nlm.nih.gov/gene/?term=268390
AI115009	lncRNA	chr3:152666913-152681432	+	99542	29.9461	29.4119	41.2954	19.0067	17.4715	17.2827	17.5469	24.8304	expressed sequence AI115009	http://www.ncbi.nlm.nih.gov/gene/?term=99542
AI182371	protein_coding	chr2:35081893-35101544	-	98870	2.21823	7.35299	7.412	7.00248	3.4943	8.22985	1.03217	5.173	expressed sequence AI182371	http://www.ncbi.nlm.nih.gov/gene/?term=98870
AI197445	lncRNA	chr13:107469822-107479188	+	105120	41.0373	43.0675	27.5303	16.0057	13.9772	6.58388	8.25737	8.27681	expressed sequence AI197445	http://www.ncbi.nlm.nih.gov/gene/?term=105120
AI225912	lncRNA	chr8:105198056-105201427	+	102015	9.98203	9.45384	6.35315	2.00071	13.9772	15.6367	14.4504	8.27681	expressed sequence AI225912	http://www.ncbi.nlm.nih.gov/gene/?term=102015
AI413582	protein_coding	chr17:27563769-27565728	-	106672	421.464	417.019	457.426	440.156	455.133	367.874	507.828	499.712	expressed sequence AI413582	http://www.ncbi.nlm.nih.gov/gene/?term=106672
AI429214	protein_coding	chr8:36993575-36995533	+	621080	42.1464	32.5632	48.7074	39.0138	34.0694	27.9815	33.0295	27.9342	expressed sequence AI429214	http://www.ncbi.nlm.nih.gov/gene/?term=621080
AI450353	lncRNA	chr11:83293430-83294929	+	103729	18.855	12.6051	15.8829	21.0074	7.86217	5.7609	6.19303	8.27681	expressed sequence AI450353	http://www.ncbi.nlm.nih.gov/gene/?term=103729
AI463170	lncRNA	chr12:76546972-76547925	-	100504549	3.32734	3.15128	1.05886	2.00071	2.62072	2.46896	0	1.0346	expressed sequence AI463170	http://www.ncbi.nlm.nih.gov/gene/?term=100504549
AI467606	protein_coding	chr7:127090780-127094049	+	101602	4.43646	16.8068	16.9417	18.0064	64.6445	80.6525	52.6408	40.3494	expressed sequence AI467606	http://www.ncbi.nlm.nih.gov/gene/?term=101602
AI504432	lncRNA	chr3:107039504-107054322	+	229694	504.647	381.305	408.719	373.132	199.175	213.976	411.836	349.695	expressed sequence AI504432	http://www.ncbi.nlm.nih.gov/gene/?term=229694
AI506816	lncRNA	chr5:23692261-23712667	-	433855	0	2.10085	0	0	15.7243	14.8137	5.16086	6.2076	expressed sequence AI506816	http://www.ncbi.nlm.nih.gov/gene/?term=433855
AI507597	lncRNA	chr4:141614370-141615604	+	100165	0	2.10085	3.17657	2.00071	4.36787	8.22985	4.12869	2.0692	expressed sequence AI507597	http://www.ncbi.nlm.nih.gov/gene/?term=100165
AI593442	protein_coding	chr9:52673032-52682134	-	330941	5167.37	5003.18	5024.28	4856.72	1434.41	1021.32	3003.62	2947.58	expressed sequence AI593442	http://www.ncbi.nlm.nih.gov/gene/?term=330941
AI597479	protein_coding	chr1:43098710-43115946	+	98404	495.774	483.196	459.544	457.162	371.269	326.725	387.064	402.46	expressed sequence AI597479	http://www.ncbi.nlm.nih.gov/gene/?term=98404
AI606473	lncRNA	chr3:154330821-154334687	+	99686	22.1823	43.0675	18.0006	35.0124	21.8394	2.46896	20.6434	23.7958	expressed sequence AI606473	http://www.ncbi.nlm.nih.gov/gene/?term=99686
AI661453	protein_coding	chr17:47436639-47470638	+	224833	13.3094	11.5547	12.7063	18.0064	38.4373	46.9102	24.7721	37.2456	expressed sequence AI661453	http://www.ncbi.nlm.nih.gov/gene/?term=224833
AI662270	lncRNA	chr11:83223576-83226584	+	100043636	0	3.15128	1.05886	0	21.8394	49.3791	6.19303	4.1384	expressed sequence AI662270	http://www.ncbi.nlm.nih.gov/gene/?term=100043636
AI837181	protein_coding	chr19:5425144-5427317	+	107242	1054.77	1129.21	1088.51	1247.44	1512.16	1392.49	1244.8	1329.46	expressed sequence AI837181	http://www.ncbi.nlm.nih.gov/gene/?term=107242
AI839979	lncRNA	chr5:31569592-31571397	-	100740	12.2003	19.9581	11.6474	23.0081	35.8166	52.6711	23.7399	17.5882	expressed sequence AI839979	http://www.ncbi.nlm.nih.gov/gene/?term=100740
AI847159	lncRNA	chr2:129178148-129180673	-	100048701	2.21823	4.20171	2.11772	2.00071	0.873575	0	3.09651	2.0692	expressed sequence AI847159	http://www.ncbi.nlm.nih.gov/gene/?term=100048701
AI854703	transcribed_pseudogene	chr6:48628167-48633688	+	243373	506.866	584.037	523.076	556.197	409.707	301.213	533.633	518.335	expressed sequence AI854703	http://www.ncbi.nlm.nih.gov/gene/?term=243373
AI987944	protein_coding	chr7:41372923-41393379	-	233168	63.2195	79.8324	64.5903	68.0241	69.886	90.5284	74.3164	65.1799	expressed sequence AI987944	http://www.ncbi.nlm.nih.gov/gene/?term=233168
Aida	protein_coding	chr1:183297060-183324501	+	108909	625.541	679.626	551.665	603.214	692.745	872.364	565.63	586.619	axin interactor, dorsalization associated	http://www.ncbi.nlm.nih.gov/gene/?term=108909
Aif1	protein_coding	chr17:35170986-35176083	-	11629	64.3287	42.0171	58.2372	45.0159	128.416	223.852	206.434	181.055	allograft inflammatory factor 1	http://www.ncbi.nlm.nih.gov/gene/?term=11629
Aif1l	protein_coding	chr2:31950303-31973442	+	108897	139.748	159.665	160.946	172.061	204.417	209.038	138.311	213.128	allograft inflammatory factor 1-like	http://www.ncbi.nlm.nih.gov/gene/?term=108897
Aifm1	protein_coding	chrX:48474944-48513563	-	26926	443.646	393.91	415.072	446.158	311.866	373.635	396.354	427.29	apoptosis-inducing factor, mitochondrion-associated 1	http://www.ncbi.nlm.nih.gov/gene/?term=26926
Aifm2	protein_coding	chr10:61715263-61739260	+	71361	168.585	116.597	135.534	134.047	266.44	358.822	176.501	227.612	apoptosis-inducing factor, mitochondrion-associated 2	http://www.ncbi.nlm.nih.gov/gene/?term=71361
Aifm3	protein_coding	chr16:17489624-17507485	+	72168	1630.4	1526.27	1580.87	1633.58	986.266	1563.67	1966.29	1781.58	apoptosis-inducing factor, mitochondrion-associated 3	http://www.ncbi.nlm.nih.gov/gene/?term=72168
Aig1	protein_coding	chr10:13647054-13869038	-	66253	509.084	487.398	546.37	550.195	511.041	526.711	501.635	507.989	androgen-induced 1	http://www.ncbi.nlm.nih.gov/gene/?term=66253
Aim2	protein_coding	chr1:173349547-173466040	+	383619	54.3466	40.9666	36.0012	53.0188	83.8632	161.305	65.0268	79.6643	absent in melanoma 2	http://www.ncbi.nlm.nih.gov/gene/?term=383619
Aimp1	protein_coding	chr3:132660498-132684390	-	13722	592.267	581.936	578.136	683.242	767.872	792.535	502.668	587.653	aminoacyl tRNA synthetase complex-interacting multifunctional protein 1	http://www.ncbi.nlm.nih.gov/gene/?term=13722
Aimp2	protein_coding	chr5:143902704-143909839	-	231872	342.716	383.406	357.894	401.142	345.062	334.955	372.614	368.318	aminoacyl tRNA synthetase complex-interacting multifunctional protein 2	http://www.ncbi.nlm.nih.gov/gene/?term=231872
Aip	protein_coding	chr19:4113756-4126559	-	11632	1429.65	1370.81	1334.16	1417.5	1266.68	1281.39	1335.63	1354.29	aryl-hydrocarbon receptor-interacting protein	http://www.ncbi.nlm.nih.gov/gene/?term=11632
Aipl1	protein_coding	chr11:72028717-72042460	-	114230	0	0	1.05886	0	4.36787	8.22985	4.12869	0	aryl hydrocarbon receptor-interacting protein-like 1	http://www.ncbi.nlm.nih.gov/gene/?term=114230
Aire	protein_coding	chr10:78030022-78043610	-	11634	1.10911	0	6.35315	4.00142	6.9886	22.2206	4.12869	8.27681	autoimmune regulator (autoimmune polyendocrinopathy candidiasis ectodermal dystrophy)	http://www.ncbi.nlm.nih.gov/gene/?term=11634
Airn	lncRNA	chr17:12741311-12859884	+	104103	9.98203	7.35299	9.52972	10.0035	13.1036	26.3355	6.19303	9.31141	antisense Igf2r RNA	http://www.ncbi.nlm.nih.gov/gene/?term=104103
Ajap1	protein_coding	chr4:153373221-153483795	-	230959	1349.79	1434.88	1454.87	1456.52	1422.18	924.212	1086.88	1017.01	adherens junction associated protein 1	http://www.ncbi.nlm.nih.gov/gene/?term=230959
Ajm1	protein_coding	chr2:25575416-25580099	-	381353	3565.8	3718.51	3877.54	3827.36	2709.83	2131.53	3232.76	2921.71	apical junction component 1	http://www.ncbi.nlm.nih.gov/gene/?term=381353
Ajuba	protein_coding	chr14:54567469-54577661	-	16475	72.0925	75.6307	58.2372	79.028	193.934	309.442	124.893	108.633	ajuba LIM protein	http://www.ncbi.nlm.nih.gov/gene/?term=16475
Ak1	protein_coding	chr2:32621758-32635058	+	11636	2223.78	2343.5	2353.84	2428.86	2801.55	2165.27	2683.65	2640.3	adenylate kinase 1	http://www.ncbi.nlm.nih.gov/gene/?term=11636
Ak2	protein_coding	chr4:128993224-129011529	+	11637	296.134	292.019	306.01	296.105	483.087	711.882	398.418	453.155	adenylate kinase 2	http://www.ncbi.nlm.nih.gov/gene/?term=11637
Ak3	protein_coding	chr19:28995053-29048080	-	56248	1300.99	1424.38	1334.16	1290.46	1266.68	1625.4	1597.8	1449.48	adenylate kinase 3	http://www.ncbi.nlm.nih.gov/gene/?term=56248
Ak4	protein_coding	chr4:101416478-101467771	+	11639	702.07	619.752	680.845	671.238	283.038	265.001	634.786	622.83	adenylate kinase 4	http://www.ncbi.nlm.nih.gov/gene/?term=11639
Ak5	protein_coding	chr3:152462815-152668406	-	229949	2604.2	2324.59	2420.55	2372.84	2059.89	1613.05	2311.03	2430.28	adenylate kinase 5	http://www.ncbi.nlm.nih.gov/gene/?term=229949
Ak6	protein_coding	chr13:100651343-100666415	+	102216272	125.33	102.942	132.357	125.044	70.7596	100.404	125.925	131.394	adenylate kinase 6	http://www.ncbi.nlm.nih.gov/gene/?term=102216272
Ak7	protein_coding	chr12:105703858-105782447	+	78801	46.5828	61.9752	56.1194	53.0188	105.703	172.004	60.8981	75.5259	adenylate kinase 7	http://www.ncbi.nlm.nih.gov/gene/?term=78801
Ak8	protein_coding	chr2:28698275-28813165	+	68870	29.9461	49.3701	48.7074	54.0191	40.1844	29.6275	29.933	38.2802	adenylate kinase 8	http://www.ncbi.nlm.nih.gov/gene/?term=68870
Ak9	protein_coding	chr10:41303432-41433569	+	633979	2.21823	12.6051	12.7063	24.0085	10.4829	10.6988	14.4504	11.3806	adenylate kinase 9	http://www.ncbi.nlm.nih.gov/gene/?term=633979
Akain1	protein_coding	chr17:69437911-69489233	+	320722	96.493	98.7401	97.4149	97.0344	146.761	83.1215	88.7668	113.806	A kinase (PRKA) anchor inhibitor 1	http://www.ncbi.nlm.nih.gov/gene/?term=320722
Akap1	protein_coding	chr11:88830792-88864596	-	11640	1256.63	1152.32	1176.39	1140.4	843.873	570.329	995.013	899.068	A kinase (PRKA) anchor protein 1	http://www.ncbi.nlm.nih.gov/gene/?term=11640
Akap10	protein_coding	chr11:61865203-61930308	-	56697	1289.9	1172.28	1090.62	1104.39	751.274	680.609	957.855	996.321	A kinase (PRKA) anchor protein 10	http://www.ncbi.nlm.nih.gov/gene/?term=56697
Akap11	protein_coding	chr14:78492246-78536980	-	219181	5990.33	5354.03	5334.52	4973.76	4408.06	2934.77	4243.26	3794.92	A kinase (PRKA) anchor protein 11	http://www.ncbi.nlm.nih.gov/gene/?term=219181
Akap12	protein_coding	chr10:4266329-4359471	+	83397	905.038	821.434	816.379	842.298	5372.49	6760.82	1202.48	1526.04	A kinase (PRKA) anchor protein (gravin) 12	http://www.ncbi.nlm.nih.gov/gene/?term=83397
Akap13	protein_coding	chr7:75455526-75754609	+	75547	812.981	728.996	732.729	786.278	1527.88	2150.46	1254.09	1272.56	A kinase (PRKA) anchor protein 13	http://www.ncbi.nlm.nih.gov/gene/?term=75547
Akap14	protein_coding	chrX:37150698-37168842	-	434756	1.10911	6.30256	5.29429	1.00035	8.73575	6.58388	2.06434	1.0346	A kinase (PRKA) anchor protein 14	http://www.ncbi.nlm.nih.gov/gene/?term=434756
Akap17b	protein_coding	chrX:36608173-36645465	-	338351	387.081	377.103	384.365	385.136	178.209	206.569	297.265	273.135	A kinase (PRKA) anchor protein 17B	http://www.ncbi.nlm.nih.gov/gene/?term=338351
Akap3	protein_coding	chr6:126853098-126874308	+	11642	3.32734	5.25213	6.35315	4.00142	0	0.822985	8.25737	7.24221	A kinase (PRKA) anchor protein 3	http://www.ncbi.nlm.nih.gov/gene/?term=11642
Akap5	protein_coding	chr12:76324617-76334517	+	238276	4440.9	3919.14	3642.47	3591.27	1458.87	641.105	1904.36	1799.17	A kinase (PRKA) anchor protein 5	http://www.ncbi.nlm.nih.gov/gene/?term=238276
Akap6	protein_coding	chr12:52698588-53155568	+	238161	6201.06	5626.09	5467.94	5254.86	3952.93	2384.19	4485.82	4314.29	A kinase (PRKA) anchor protein 6	http://www.ncbi.nlm.nih.gov/gene/?term=238161
Akap7	protein_coding	chr10:25169090-25299217	-	432442	482.465	423.322	484.957	475.168	316.234	413.139	368.485	435.567	A kinase (PRKA) anchor protein 7	http://www.ncbi.nlm.nih.gov/gene/?term=432442
Akap8	protein_coding	chr17:32303672-32321238	-	56399	1156.81	1156.52	1139.33	1115.39	1169.72	1618.81	1087.91	1109.09	A kinase (PRKA) anchor protein 8	http://www.ncbi.nlm.nih.gov/gene/?term=56399
Akap8l	protein_coding	chr17:32321424-32350616	-	54194	1872.19	1688.04	1753.47	1804.64	1230.87	1478.9	1593.67	1589.15	A kinase (PRKA) anchor protein 8-like	http://www.ncbi.nlm.nih.gov/gene/?term=54194
Akap9	protein_coding	chr5:3927736-4080204	+	100986	3427.16	3112.41	3344.93	3128.11	1841.5	1338.17	1926.03	1810.55	A kinase (PRKA) anchor protein (yotiao) 9	http://www.ncbi.nlm.nih.gov/gene/?term=100986
Akip1	protein_coding	chr7:109703678-109712186	+	57373	36.6008	46.2188	41.2954	30.0106	95.2197	148.137	63.9946	67.2491	A kinase (PRKA) interacting protein 1	http://www.ncbi.nlm.nih.gov/gene/?term=57373
Akirin1	protein_coding	chr4:123735195-123750299	-	68050	1078.06	1185.93	1122.39	1146.41	1481.58	1821.27	1244.8	1248.76	akirin 1	http://www.ncbi.nlm.nih.gov/gene/?term=68050
Akirin2	protein_coding	chr4:34550615-34566965	+	433693	1455.16	1498.96	1471.81	1494.53	1372.39	1055.07	1335.63	1410.16	akirin 2	http://www.ncbi.nlm.nih.gov/gene/?term=433693
Akna	protein_coding	chr4:63367123-63411094	-	100182	88.7292	112.396	90.0029	109.039	428.925	387.626	243.593	237.958	AT-hook transcription factor	http://www.ncbi.nlm.nih.gov/gene/?term=100182
Aknaos	lncRNA	chr4:63377106-63394019	+	66783	2.21823	1.05043	1.05886	2.00071	15.7243	9.87582	6.19303	8.27681	AT-hook transcription factor, opposite strand, transcript variant X2	http://www.ncbi.nlm.nih.gov/gene/?term=66783
Akr1a1	protein_coding	chr4:116636510-116651674	-	58810	4295.6	4407.59	4590.15	4704.67	6011.94	6848.06	5311.56	5736.86	aldo-keto reductase family 1, member A1 (aldehyde reductase)	http://www.ncbi.nlm.nih.gov/gene/?term=58810
Akr1b10	protein_coding	chr6:34384247-34396949	+	67861	148.621	172.27	139.769	166.059	145.013	203.277	232.239	210.024	aldo-keto reductase family 1, member B10 (aldose reductase)	http://www.ncbi.nlm.nih.gov/gene/?term=67861
Akr1b3	protein_coding	chr6:34303930-34317489	-	11677	564.539	521.012	576.018	562.199	624.606	823.808	674.008	669.387	aldo-keto reductase family 1, member B3 (aldose reductase)	http://www.ncbi.nlm.nih.gov/gene/?term=11677
Akr1b8	protein_coding	chr6:34354146-34368461	+	14187	6.65469	5.25213	9.52972	9.00319	144.14	321.787	53.6729	94.1487	aldo-keto reductase family 1, member B8	http://www.ncbi.nlm.nih.gov/gene/?term=14187
Akr1c13	protein_coding	chr13:4191168-4205604	+	27384	1.10911	3.15128	2.11772	1.00035	12.23	14.8137	11.3539	5.173	aldo-keto reductase family 1, member C13	http://www.ncbi.nlm.nih.gov/gene/?term=27384
Akr1c14	protein_coding	chr13:4048991-4090560	+	105387	21.0732	18.9077	25.4126	20.0071	10.4829	24.6896	12.3861	14.4844	aldo-keto reductase family 1, member C14	http://www.ncbi.nlm.nih.gov/gene/?term=105387
Akr1c18	protein_coding	chr13:4132615-4150646	-	105349	14.4185	17.8573	23.2949	37.0131	13.9772	18.9287	18.5791	17.5882	aldo-keto reductase family 1, member C18	http://www.ncbi.nlm.nih.gov/gene/?term=105349
Akr1e1	protein_coding	chr13:4591123-4609164	-	56043	322.752	281.514	266.832	289.102	230.624	218.091	275.59	235.889	aldo-keto reductase family 1, member E1	http://www.ncbi.nlm.nih.gov/gene/?term=56043
Akr7a5	protein_coding	chr4:139310720-139318786	+	110198	309.443	346.641	389.66	360.128	442.902	387.626	446.93	482.124	aldo-keto reductase family 7, member A5 (aflatoxin aldehyde reductase)	http://www.ncbi.nlm.nih.gov/gene/?term=110198
Akt1	protein_coding	chr12:112653821-112674884	-	11651	3673.39	3590.36	4043.78	4183.48	5555.06	5858.83	4066.76	4283.25	thymoma viral proto-oncogene 1	http://www.ncbi.nlm.nih.gov/gene/?term=11651
Akt1s1	protein_coding	chr7:44849224-44855421	+	67605	1222.24	1159.67	1389.22	1365.48	1697.36	1696.17	1508	1551.9	AKT1 substrate 1 (proline-rich)	http://www.ncbi.nlm.nih.gov/gene/?term=67605
Akt2	protein_coding	chr7:27591552-27640826	+	11652	2643.02	2591.4	2744.56	2754.98	2671.39	2804.73	2542.24	2660.99	thymoma viral proto-oncogene 2	http://www.ncbi.nlm.nih.gov/gene/?term=11652
Akt3	protein_coding	chr1:177020076-177261781	-	23797	3536.97	3405.48	3464.58	3219.14	1762	1567.79	2812.67	2618.57	thymoma viral proto-oncogene 3	http://www.ncbi.nlm.nih.gov/gene/?term=23797
Aktip	protein_coding	chr8:91111781-91135494	-	14339	1927.64	2027.32	2066.89	1987.7	1545.35	1427.06	1791.85	1733.99	thymoma viral proto-oncogene 1 interacting protein	http://www.ncbi.nlm.nih.gov/gene/?term=14339
Alad	protein_coding	chr4:62505984-62520063	-	17025	403.718	440.129	508.252	514.182	443.776	511.074	456.22	422.117	aminolevulinate, delta-, dehydratase	http://www.ncbi.nlm.nih.gov/gene/?term=17025
Alas1	protein_coding	chr9:106233455-106247954	-	11655	1020.39	967.443	1012.27	1012.36	1312.11	1601.53	1249.96	1236.35	aminolevulinic acid synthase 1	http://www.ncbi.nlm.nih.gov/gene/?term=11655
Alas2	protein_coding	chrX:150547417-150570622	+	11656	18.855	13.6555	12.7063	5.00177	129.289	71.5997	19.6113	28.9688	aminolevulinic acid synthase 2, erythroid	http://www.ncbi.nlm.nih.gov/gene/?term=11656
Albfm1	protein_coding	chr5:90560626-90598127	+	622307	1.10911	0	3.17657	1.00035	0	0	2.06434	2.0692	albumin superfamily member 1	http://www.ncbi.nlm.nih.gov/gene/?term=622307
Alcam	protein_coding	chr16:52248996-52453081	-	11658	3775.43	3329.85	3007.16	3060.08	1325.21	1654.2	1923.97	1832.28	activated leukocyte cell adhesion molecule	http://www.ncbi.nlm.nih.gov/gene/?term=11658
Aldh16a1	protein_coding	chr7:45141833-45154536	-	69748	131.985	151.261	130.239	142.05	287.406	426.306	237.399	235.889	aldehyde dehydrogenase 16 family, member A1	http://www.ncbi.nlm.nih.gov/gene/?term=69748
Aldh18a1	protein_coding	chr19:40550257-40588463	-	56454	417.027	470.591	445.779	494.175	484.834	497.083	495.442	526.612	aldehyde dehydrogenase 18 family, member A1	http://www.ncbi.nlm.nih.gov/gene/?term=56454
Aldh1a1	protein_coding	chr19:20492583-20643463	+	11668	563.43	772.064	613.079	678.24	309.246	482.269	895.925	760.432	aldehyde dehydrogenase family 1, subfamily A1	http://www.ncbi.nlm.nih.gov/gene/?term=11668
Aldh1a2	protein_coding	chr9:71215789-71296243	+	19378	127.548	113.446	147.181	154.055	543.364	2156.22	274.558	357.972	aldehyde dehydrogenase family 1, subfamily A2	http://www.ncbi.nlm.nih.gov/gene/?term=19378
Aldh1a3	protein_coding	chr7:66390892-66427477	-	56847	19.9641	13.6555	18.0006	15.0053	89.9782	106.165	20.6434	15.519	aldehyde dehydrogenase family 1, subfamily A3	http://www.ncbi.nlm.nih.gov/gene/?term=56847
Aldh1a7	protein_coding	chr19:20692953-20727556	-	26358	21.0732	14.706	12.7063	7.00248	4.36787	7.40687	8.25737	11.3806	aldehyde dehydrogenase family 1, subfamily A7	http://www.ncbi.nlm.nih.gov/gene/?term=26358
Aldh1b1	protein_coding	chr4:45799022-45804608	+	72535	260.642	267.859	271.068	241.085	255.957	175.296	223.981	251.408	aldehyde dehydrogenase 1 family, member B1	http://www.ncbi.nlm.nih.gov/gene/?term=72535
Aldh1l1	protein_coding	chr6:90550768-90599171	+	107747	1141.28	1311.98	1180.63	1295.46	2711.58	3223.63	2248.07	2512.01	aldehyde dehydrogenase 1 family, member L1	http://www.ncbi.nlm.nih.gov/gene/?term=107747
Aldh1l2	protein_coding	chr10:83487447-83534146	-	216188	68.7651	67.2273	74.12	79.028	115.312	148.96	184.759	198.643	aldehyde dehydrogenase 1 family, member L2	http://www.ncbi.nlm.nih.gov/gene/?term=216188
Aldh2	protein_coding	chr5:121566027-121593824	-	11669	2108.43	2071.44	2292.43	2386.85	2085.22	4025.22	2532.95	2678.58	aldehyde dehydrogenase 2, mitochondrial	http://www.ncbi.nlm.nih.gov/gene/?term=11669
Aldh3a1	protein_coding	chr11:61208510-61218418	+	11670	11.0911	16.8068	3.17657	13.0046	23.5865	40.3263	18.5791	27.9342	aldehyde dehydrogenase family 3, subfamily A1	http://www.ncbi.nlm.nih.gov/gene/?term=11670
Aldh3a2	protein_coding	chr11:61223417-61267528	-	11671	846.255	961.14	765.554	869.308	936.472	962.07	912.44	948.729	aldehyde dehydrogenase family 3, subfamily A2	http://www.ncbi.nlm.nih.gov/gene/?term=11671
Aldh3b1	protein_coding	chr19:3913491-3930898	-	67689	97.6021	98.7401	101.65	88.0312	355.545	441.943	238.432	244.166	aldehyde dehydrogenase 3 family, member B1	http://www.ncbi.nlm.nih.gov/gene/?term=67689
Aldh3b2	protein_coding	chr19:3972328-3981665	+	621603	14.4185	7.35299	12.7063	10.0035	19.2186	9.87582	27.8686	25.865	aldehyde dehydrogenase 3 family, member B2	http://www.ncbi.nlm.nih.gov/gene/?term=621603
Aldh4a1	protein_coding	chr4:139622871-139649691	+	212647	585.613	602.945	584.489	567.201	581.801	664.972	620.335	671.456	aldehyde dehydrogenase 4 family, member A1	http://www.ncbi.nlm.nih.gov/gene/?term=212647
Aldh5a1	protein_coding	chr13:24907579-24937661	-	214579	2177.19	2319.34	2309.37	2097.74	1662.41	1117.61	1857.91	1877.8	aldhehyde dehydrogenase family 5, subfamily A1	http://www.ncbi.nlm.nih.gov/gene/?term=214579
Aldh6a1	protein_coding	chr12:84430717-84451024	-	104776	970.476	903.367	938.148	996.353	855.23	967.008	826.769	801.816	aldehyde dehydrogenase family 6, subfamily A1	http://www.ncbi.nlm.nih.gov/gene/?term=104776
Aldh7a1	protein_coding	chr18:56524722-56572991	-	110695	1643.71	1582.99	1624.29	1628.58	1159.23	1754.6	1997.25	1940.91	aldehyde dehydrogenase family 7, member A1	http://www.ncbi.nlm.nih.gov/gene/?term=110695
Aldh8a1	protein_coding	chr10:21377300-21396578	+	237320	2.21823	1.05043	2.11772	1.00035	3.4943	2.46896	1.03217	7.24221	aldehyde dehydrogenase 8 family, member A1	http://www.ncbi.nlm.nih.gov/gene/?term=237320
Aldh9a1	protein_coding	chr1:167349963-167368530	+	56752	595.595	635.508	568.606	545.193	809.804	1036.96	585.241	664.214	aldehyde dehydrogenase 9, subfamily A1	http://www.ncbi.nlm.nih.gov/gene/?term=56752
Aldoa	protein_coding	chr7:126795234-126800994	-	11674	27198.8	26611.5	28311.7	28898.2	31509	24164.5	29134.1	29113.7	aldolase A, fructose-bisphosphate	http://www.ncbi.nlm.nih.gov/gene/?term=11674
Aldoart2	protein_coding	chr12:55565205-55566896	+	79459	2.21823	0	2.11772	0	3.4943	2.46896	1.03217	1.0346	aldolase 1 A, retrogene 2	http://www.ncbi.nlm.nih.gov/gene/?term=79459
Aldob	protein_coding	chr4:49535993-49549546	-	230163	28.837	14.706	22.236	25.0089	16.5979	32.0964	16.5147	23.7958	aldolase B, fructose-bisphosphate	http://www.ncbi.nlm.nih.gov/gene/?term=230163
Aldoc	protein_coding	chr11:78323073-78327781	+	11676	11623.5	12630.3	12708.4	12755.5	12409.1	12053.4	16415.7	16367.4	aldolase C, fructose-bisphosphate	http://www.ncbi.nlm.nih.gov/gene/?term=11676
Alg1	protein_coding	chr16:5233621-5244909	+	208211	469.156	582.987	571.783	569.202	642.078	683.078	593.499	570.065	asparagine-linked glycosylation 1 (beta-1,4-mannosyltransferase)	http://www.ncbi.nlm.nih.gov/gene/?term=208211
Alg10b	protein_coding	chr15:90224311-90230554	+	380959	587.831	500.003	564.371	556.197	741.665	709.413	461.381	492.47	asparagine-linked glycosylation 10B (alpha-1,2-glucosyltransferase)	http://www.ncbi.nlm.nih.gov/gene/?term=380959
Alg11	protein_coding	chr8:22060721-22071627	+	207958	598.922	537.819	556.959	549.194	421.937	326.725	467.574	435.567	asparagine-linked glycosylation 11 (alpha-1,2-mannosyltransferase)	http://www.ncbi.nlm.nih.gov/gene/?term=207958
Alg12	protein_coding	chr15:88805243-88819318	-	223774	183.004	173.32	156.711	191.068	172.094	167.889	194.048	202.782	asparagine-linked glycosylation 12 (alpha-1,6-mannosyltransferase)	http://www.ncbi.nlm.nih.gov/gene/?term=223774
Alg13	protein_coding	chrX:144317966-144374450	+	67574	107.584	81.9333	85.7675	87.0308	73.3803	119.333	76.3807	74.4913	asparagine-linked glycosylation 13	http://www.ncbi.nlm.nih.gov/gene/?term=67574
Alg14	protein_coding	chr3:121291712-121363096	+	66789	116.457	115.547	145.063	123.044	139.772	231.259	149.665	140.706	asparagine-linked glycosylation 14	http://www.ncbi.nlm.nih.gov/gene/?term=66789
Alg2	protein_coding	chr4:47469833-47474367	-	56737	2420.09	2623.97	2567.73	2415.86	2791.07	1903.56	2395.67	2177.83	asparagine-linked glycosylation 2 (alpha-1,3-mannosyltransferase)	http://www.ncbi.nlm.nih.gov/gene/?term=56737
Alg3	protein_coding	chr16:20605458-20610761	-	208624	123.112	157.564	145.063	153.054	203.543	242.781	191.984	212.093	asparagine-linked glycosylation 3 (alpha-1,3-mannosyltransferase)	http://www.ncbi.nlm.nih.gov/gene/?term=208624
Alg5	protein_coding	chr3:54735539-54749795	+	66248	192.986	167.018	160.946	187.066	359.039	505.313	219.853	228.647	asparagine-linked glycosylation 5 (dolichyl-phosphate beta-glucosyltransferase)	http://www.ncbi.nlm.nih.gov/gene/?term=66248
Alg6	protein_coding	chr4:99715596-99763460	+	320438	126.439	106.093	111.18	113.04	110.944	140.73	132.118	114.841	asparagine-linked glycosylation 6 (alpha-1,3,-glucosyltransferase)	http://www.ncbi.nlm.nih.gov/gene/?term=320438
Alg8	protein_coding	chr7:97371567-97392159	+	381903	77.638	71.429	70.9435	85.0301	111.818	130.855	101.153	94.1487	asparagine-linked glycosylation 8 (alpha-1,3-glucosyltransferase)	http://www.ncbi.nlm.nih.gov/gene/?term=381903
Alg9	protein_coding	chr9:50775225-50843639	+	102580	288.37	321.431	314.481	348.123	368.649	364.582	354.035	382.802	asparagine-linked glycosylation 9 (alpha 1,2 mannosyltransferase)	http://www.ncbi.nlm.nih.gov/gene/?term=102580
Alk	protein_coding	chr17:71868988-72604702	-	11682	370.444	375.002	327.187	346.123	217.52	30.4505	291.072	213.128	anaplastic lymphoma kinase	http://www.ncbi.nlm.nih.gov/gene/?term=11682
Alkal2	protein_coding	chr12:30884324-30893856	+	100294583	35.4917	12.6051	41.2954	29.0103	33.1958	17.2827	39.2225	30.0034	ALK and LTK ligand 2	http://www.ncbi.nlm.nih.gov/gene/?term=100294583
Alkbh1	protein_coding	chr12:87428077-87443839	-	211064	160.822	157.564	188.477	142.05	164.232	181.057	136.247	106.564	alkB homolog 1, histone H2A dioxygenase	http://www.ncbi.nlm.nih.gov/gene/?term=211064
Alkbh2	protein_coding	chr5:114123926-114131233	-	231642	75.4198	80.8829	85.7675	83.0294	76.8746	65.0158	87.7346	78.6297	alkB homolog 2, alpha-ketoglutarate-dependent dioxygenase	http://www.ncbi.nlm.nih.gov/gene/?term=231642
Alkbh3	protein_coding	chr2:93980624-94010824	-	69113	177.458	174.371	153.534	156.055	240.233	334.955	197.145	193.47	alkB homolog 3, alpha-ketoglutarate-dependent dioxygenase	http://www.ncbi.nlm.nih.gov/gene/?term=69113
Alkbh3os1	lncRNA	chr2:93980034-93983575	+	70852	14.4185	7.35299	6.35315	8.00283	10.4829	19.7516	8.25737	6.2076	alkB homolog 3, opposite strand 1	http://www.ncbi.nlm.nih.gov/gene/?term=70852
Alkbh4	protein_coding	chr5:136136145-136141800	+	72041	97.6021	109.244	97.4149	103.036	88.2311	144.845	156.89	108.633	alkB homolog 4, lysine demethylase	http://www.ncbi.nlm.nih.gov/gene/?term=72041
Alkbh5	protein_coding	chr11:60537683-60558512	+	268420	1988.64	2125.01	2078.54	2010.71	2336.81	2515.04	2139.69	2153	alkB homolog 5, RNA demethylase	http://www.ncbi.nlm.nih.gov/gene/?term=268420
Alkbh6	protein_coding	chr7:30308753-30314303	+	233065	430.337	468.49	396.013	473.168	382.626	371.166	432.48	500.747	alkB homolog 6	http://www.ncbi.nlm.nih.gov/gene/?term=233065
Alkbh7	protein_coding	chr17:56997339-56999340	+	66400	245.114	225.842	234.008	227.08	198.302	237.02	234.303	274.169	alkB homolog 7	http://www.ncbi.nlm.nih.gov/gene/?term=66400
Alkbh8	protein_coding	chr9:3335231-3391154	+	67667	838.491	675.424	749.671	714.253	374.764	367.051	574.92	516.266	alkB homolog 8, tRNA methyltransferase	http://www.ncbi.nlm.nih.gov/gene/?term=67667
Allc	protein_coding	chr12:28553755-28582528	-	94041	1.10911	3.15128	7.412	5.00177	4.36787	1.64597	1.03217	5.173	allantoicase	http://www.ncbi.nlm.nih.gov/gene/?term=94041
Alms1	protein_coding	chr6:85587498-85726611	+	236266	185.222	158.614	186.359	130.046	97.8404	110.28	153.794	156.225	ALMS1, centrosome and basal body associated	http://www.ncbi.nlm.nih.gov/gene/?term=236266
Alms1-ps2	transcribed_pseudogene	chr6:85792117-85804057	+	623273	4.43646	3.15128	1.05886	3.00106	0	0	3.09651	0	ALMS1, centrosome and basal body associated, pseudogene 2	http://www.ncbi.nlm.nih.gov/gene/?term=623273
Alox12	protein_coding	chr11:70241457-70255380	-	11684	9.98203	9.45384	19.0594	13.0046	31.4487	24.6896	10.3217	17.5882	arachidonate 12-lipoxygenase	http://www.ncbi.nlm.nih.gov/gene/?term=11684
Alox12b	protein_coding	chr11:69157072-69169791	+	11686	62.1104	76.6812	59.296	56.0198	53.2881	160.482	144.504	105.529	arachidonate 12-lipoxygenase, 12R type	http://www.ncbi.nlm.nih.gov/gene/?term=11686
Alox12e	protein_coding	chr11:70315610-70322720	-	11685	0	5.25213	1.05886	9.00319	0.873575	0	0	2.0692	arachidonate lipoxygenase, epidermal	http://www.ncbi.nlm.nih.gov/gene/?term=11685
Alox15	protein_coding	chr11:70344147-70390538	-	11687	114.239	107.144	106.945	104.037	47.173	27.1585	66.059	62.076	arachidonate 15-lipoxygenase	http://www.ncbi.nlm.nih.gov/gene/?term=11687
Alox5	protein_coding	chr6:116410071-116461178	-	11689	16.6367	15.7564	20.1183	15.0053	290.027	194.225	83.6059	50.6954	arachidonate 5-lipoxygenase	http://www.ncbi.nlm.nih.gov/gene/?term=11689
Alox5ap	protein_coding	chr5:149265004-149288153	+	11690	49.9102	49.3701	60.3549	68.0241	890.173	821.339	246.689	271.065	arachidonate 5-lipoxygenase activating protein	http://www.ncbi.nlm.nih.gov/gene/?term=11690
Alox8	protein_coding	chr11:69183885-69197843	-	11688	52.1284	72.4794	61.4137	70.0248	69.0124	52.6711	60.8981	79.6643	arachidonate 8-lipoxygenase	http://www.ncbi.nlm.nih.gov/gene/?term=11688
Aloxe3	protein_coding	chr11:69125417-69149115	+	23801	70.9834	68.2777	49.7663	60.0213	187.819	174.473	74.3164	109.668	arachidonate lipoxygenase 3	http://www.ncbi.nlm.nih.gov/gene/?term=23801
Alpk1	protein_coding	chr3:127666718-127780547	-	71481	70.9834	70.3786	105.886	98.0347	57.6559	124.271	83.6059	64.1452	alpha-kinase 1	http://www.ncbi.nlm.nih.gov/gene/?term=71481
Alpk2	protein_coding	chr18:65265529-65393888	-	225638	14.4185	5.25213	5.29429	14.005	13.1036	3.29194	8.25737	6.2076	alpha-kinase 2	http://www.ncbi.nlm.nih.gov/gene/?term=225638
Alpk3	protein_coding	chr7:81057469-81105612	+	116904	9.98203	18.9077	13.7651	5.00177	13.1036	28.8045	16.5147	19.6574	alpha-kinase 3	http://www.ncbi.nlm.nih.gov/gene/?term=116904
Alpl	protein_coding	chr4:137741731-137796384	-	11647	149.731	177.522	188.477	201.071	84.7368	167.066	185.791	173.813	alkaline phosphatase, liver/bone/kidney	http://www.ncbi.nlm.nih.gov/gene/?term=11647
Als2	protein_coding	chr1:59162756-59237231	-	74018	1102.46	1080.89	1074.74	1048.37	839.505	680.609	972.306	1083.23	alsin Rho guanine nucleotide exchange factor	http://www.ncbi.nlm.nih.gov/gene/?term=74018
Als2cl	protein_coding	chr9:110880120-110900530	+	235633	177.458	216.388	194.83	196.069	331.085	668.264	290.04	285.55	ALS2 C-terminal like	http://www.ncbi.nlm.nih.gov/gene/?term=235633
Alx1	protein_coding	chr10:103007847-103029549	-	216285	1.10911	2.10085	1.05886	0	0	2.46896	0	3.1038	ALX homeobox 1	http://www.ncbi.nlm.nih.gov/gene/?term=216285
Alx3	protein_coding	chr3:107595031-107605875	+	11694	17.7458	13.6555	13.7651	13.0046	27.9544	141.553	35.0938	44.4878	aristaless-like homeobox 3	http://www.ncbi.nlm.nih.gov/gene/?term=11694
Alx4	protein_coding	chr2:93642434-93681341	+	11695	44.3646	46.2188	46.5897	54.0191	55.0352	511.897	63.9946	136.567	aristaless-like homeobox 4	http://www.ncbi.nlm.nih.gov/gene/?term=11695
Alyref	protein_coding	chr11:120594504-120598399	-	21681	657.705	652.315	715.788	631.224	953.944	1085.52	786.515	851.476	Aly/REF export factor	http://www.ncbi.nlm.nih.gov/gene/?term=21681
Alyref2	protein_coding	chr1:171503478-171504750	+	56009	87.6201	76.6812	92.1206	79.028	69.0124	91.3514	102.185	87.9411	Aly/REF export factor 2	http://www.ncbi.nlm.nih.gov/gene/?term=56009
Amacr	protein_coding	chr15:10981756-10996624	+	17117	170.804	153.362	190.594	207.073	144.14	142.376	187.855	186.228	alpha-methylacyl-CoA racemase	http://www.ncbi.nlm.nih.gov/gene/?term=17117
Ambra1	protein_coding	chr2:91730138-91918849	+	228361	1710.26	1639.72	1750.29	1744.62	1586.41	1371.09	1532.77	1493.96	autophagy/beclin 1 regulator 1	http://www.ncbi.nlm.nih.gov/gene/?term=228361
Amd1	protein_coding	chr10:40287458-40302188	-	11702	1519.49	1614.51	1494.05	1683.6	818.54	824.631	1274.73	1048.05	S-adenosylmethionine decarboxylase 1	http://www.ncbi.nlm.nih.gov/gene/?term=11702
Amd2	protein_coding	chr10:35708691-35711891	-	100041585	15.5276	19.9581	12.7063	13.0046	7.86217	10.6988	12.3861	6.2076	S-adenosylmethionine decarboxylase 2	http://www.ncbi.nlm.nih.gov/gene/?term=100041585
Amdhd1	protein_coding	chr10:93523338-93540111	-	71761	2.21823	1.05043	6.35315	0	6.11502	9.05284	5.16086	5.173	amidohydrolase domain containing 1	http://www.ncbi.nlm.nih.gov/gene/?term=71761
Amdhd2	protein_coding	chr17:24155833-24163733	-	245847	217.387	218.489	227.654	240.085	377.384	389.272	379.839	396.252	amidohydrolase domain containing 2	http://www.ncbi.nlm.nih.gov/gene/?term=245847
Amer1	protein_coding	chrX:95420313-95444840	-	72345	186.331	199.581	163.064	182.064	151.128	207.392	191.984	189.332	APC membrane recruitment 1	http://www.ncbi.nlm.nih.gov/gene/?term=72345
Amer2	protein_coding	chr14:60373288-60388197	+	72125	2684.06	2677.54	2694.79	2596.92	1744.53	1441.05	2119.05	1950.22	APC membrane recruitment 2	http://www.ncbi.nlm.nih.gov/gene/?term=72125
Amer3	protein_coding	chr1:34578907-34590944	+	211383	639.959	685.929	669.198	702.249	532.007	384.334	568.727	553.511	APC membrane recruitment 3	http://www.ncbi.nlm.nih.gov/gene/?term=211383
Amfr	protein_coding	chr8:93971588-94012640	-	23802	4084.87	4295.2	4276.73	4342.54	6209.37	5450.63	4438.34	4420.85	autocrine motility factor receptor	http://www.ncbi.nlm.nih.gov/gene/?term=23802
Amh	protein_coding	chr10:80805240-80807679	+	11705	24.4005	22.059	19.0594	15.0053	55.9088	36.2113	13.4182	24.8304	anti-Mullerian hormone	http://www.ncbi.nlm.nih.gov/gene/?term=11705
Amhr2	protein_coding	chr15:102445002-102454640	+	110542	16.6367	12.6051	12.7063	15.0053	28.828	11.5218	14.4504	13.4498	anti-Mullerian hormone type 2 receptor	http://www.ncbi.nlm.nih.gov/gene/?term=110542
Amigo1	protein_coding	chr3:108186289-108192286	+	229715	2587.57	2595.6	2579.38	2722.96	1865.08	1197.44	2530.88	2311.3	adhesion molecule with Ig like domain 1	http://www.ncbi.nlm.nih.gov/gene/?term=229715
Amigo2	protein_coding	chr15:97244074-97247287	-	105827	187.44	280.464	232.949	183.065	456.88	305.327	179.598	280.377	adhesion molecule with Ig like domain 2	http://www.ncbi.nlm.nih.gov/gene/?term=105827
Amigo3	protein_coding	chr9:108053159-108055701	+	320844	80.9654	94.5384	70.9435	56.0198	77.7482	131.678	82.5737	65.1799	adhesion molecule with Ig like domain 3	http://www.ncbi.nlm.nih.gov/gene/?term=320844
Ammecr1	protein_coding	chrX:142851146-142966726	-	56068	86.511	78.782	95.2972	70.0248	106.576	183.526	75.3485	106.564	Alport syndrome, mental retardation, midface hypoplasia and elliptocytosis chromosomal region gene 1	http://www.ncbi.nlm.nih.gov/gene/?term=56068
Ammecr1l	protein_coding	chr18:31758504-31784083	+	225339	544.575	569.331	514.605	583.207	416.695	588.434	583.177	521.439	AMME chromosomal region gene 1-like	http://www.ncbi.nlm.nih.gov/gene/?term=225339
Amn	protein_coding	chr12:111271096-111276426	+	93835	106.475	119.749	146.122	154.055	131.036	156.367	137.279	154.156	amnionless	http://www.ncbi.nlm.nih.gov/gene/?term=93835
Amn1	protein_coding	chr6:149157261-149188712	-	232566	123.112	121.85	112.239	115.041	117.059	88.8824	114.571	99.3217	antagonist of mitotic exit network 1	http://www.ncbi.nlm.nih.gov/gene/?term=232566
Amot	protein_coding	chrX:145446424-145505966	-	27494	424.791	446.431	436.249	414.147	367.775	408.201	450.027	412.806	angiomotin	http://www.ncbi.nlm.nih.gov/gene/?term=27494
Amotl1	protein_coding	chr9:14541966-14662974	-	75723	906.147	1068.28	952.972	937.332	2516.77	2450.85	1329.44	1306.7	angiomotin-like 1	http://www.ncbi.nlm.nih.gov/gene/?term=75723
Amotl2	protein_coding	chr9:102717091-102733418	+	56332	456.955	592.441	579.195	543.192	1235.23	1152.18	718.391	676.629	angiomotin-like 2	http://www.ncbi.nlm.nih.gov/gene/?term=56332
Ampd2	protein_coding	chr3:108074059-108086687	-	109674	1183.43	1343.5	1371.22	1332.47	1244.84	1019.68	1174.61	1254.97	adenosine monophosphate deaminase 2	http://www.ncbi.nlm.nih.gov/gene/?term=109674
Ampd3	protein_coding	chr7:110767790-110812409	+	11717	443.646	441.179	426.72	422.149	1506.04	1416.36	745.228	655.937	adenosine monophosphate deaminase 3	http://www.ncbi.nlm.nih.gov/gene/?term=11717
Amph	protein_coding	chr13:18948142-19154032	+	218038	3820.9	3794.14	3808.71	3748.33	3495.17	2949.58	3919.16	3965.62	amphiphysin	http://www.ncbi.nlm.nih.gov/gene/?term=218038
Amt	protein_coding	chr9:108296905-108302302	+	434437	342.716	363.448	302.833	329.117	243.727	276.523	357.131	393.148	aminomethyltransferase	http://www.ncbi.nlm.nih.gov/gene/?term=434437
Amy1	protein_coding	chr3:113555952-113577750	-	11722	141.967	93.488	100.591	133.047	159.864	156.367	145.536	150.017	amylase 1, salivary	http://www.ncbi.nlm.nih.gov/gene/?term=11722
Amz1	protein_coding	chr5:140724127-140753312	+	231842	393.736	388.658	383.306	394.14	400.097	207.392	361.26	373.491	archaelysin family metallopeptidase 1	http://www.ncbi.nlm.nih.gov/gene/?term=231842
Amz2	protein_coding	chr11:109425946-109438148	+	13929	676.56	701.685	648.021	676.239	472.604	460.872	589.37	617.657	archaelysin family metallopeptidase 2	http://www.ncbi.nlm.nih.gov/gene/?term=13929
Anapc1	protein_coding	chr2:128610083-128687406	-	17222	1590.47	1745.81	1548.05	1549.55	1608.25	1617.99	1427.49	1519.83	anaphase promoting complex subunit 1	http://www.ncbi.nlm.nih.gov/gene/?term=17222
Anapc10	protein_coding	chr8:79711736-79777321	+	68999	76.5289	80.8829	110.121	88.0312	96.0932	108.634	125.925	92.0795	anaphase promoting complex subunit 10	http://www.ncbi.nlm.nih.gov/gene/?term=68999
Anapc11	protein_coding	chr11:120598421-120608198	+	66156	769.726	839.291	834.38	793.281	946.955	867.426	937.212	994.251	anaphase promoting complex subunit 11	http://www.ncbi.nlm.nih.gov/gene/?term=66156
Anapc13	protein_coding	chr9:102626296-102634244	+	69010	260.642	273.111	272.126	292.103	234.118	353.061	283.847	288.654	anaphase promoting complex subunit 13	http://www.ncbi.nlm.nih.gov/gene/?term=69010
Anapc15	protein_coding	chr7:101881300-101901849	+	75430	323.862	356.095	310.245	364.129	428.052	406.555	359.196	402.46	anaphase promoting complex C subunit 15	http://www.ncbi.nlm.nih.gov/gene/?term=75430
Anapc16	protein_coding	chr10:59987409-60003135	-	52717	705.397	699.584	690.375	749.265	773.114	873.187	586.273	692.148	anaphase promoting complex subunit 16	http://www.ncbi.nlm.nih.gov/gene/?term=52717
Anapc2	protein_coding	chr2:25272466-25285916	+	99152	1945.39	2026.27	2206.66	2060.73	1997.87	1878.88	2481.34	2270.95	anaphase promoting complex subunit 2	http://www.ncbi.nlm.nih.gov/gene/?term=99152
Anapc4	protein_coding	chr5:52834135-52866734	+	52206	686.542	688.03	757.083	723.256	783.597	869.072	689.491	723.186	anaphase promoting complex subunit 4	http://www.ncbi.nlm.nih.gov/gene/?term=52206
Anapc5	protein_coding	chr5:122787459-122822339	-	59008	2708.46	3032.58	2846.21	2876.02	2338.56	3407.98	2950.98	2991.03	anaphase-promoting complex subunit 5	http://www.ncbi.nlm.nih.gov/gene/?term=59008
Anapc7	protein_coding	chr5:122422444-122444912	+	56317	712.052	731.097	783.555	727.258	989.76	984.29	859.799	800.781	anaphase promoting complex subunit 7	http://www.ncbi.nlm.nih.gov/gene/?term=56317
Ang	protein_coding	chr14:51091077-51102009	+	11727	26.6188	24.1598	10.5886	23.0081	38.4373	85.5905	69.1555	64.1452	angiogenin, ribonuclease, RNase A family, 5	http://www.ncbi.nlm.nih.gov/gene/?term=11727
Angel1	protein_coding	chr12:86699719-86734303	-	68737	196.313	184.875	227.654	229.081	397.477	212.33	275.59	271.065	angel homolog 1	http://www.ncbi.nlm.nih.gov/gene/?term=68737
Angel2	protein_coding	chr1:190925108-190946963	+	52477	986.003	1014.71	921.206	1016.36	896.288	821.339	821.609	804.919	angel homolog 2	http://www.ncbi.nlm.nih.gov/gene/?term=52477
Angpt1	protein_coding	chr15:42424667-42676977	-	11600	64.3287	53.5718	52.9429	47.0166	34.0694	88.8824	75.3485	67.2491	angiopoietin 1	http://www.ncbi.nlm.nih.gov/gene/?term=11600
Angpt2	protein_coding	chr8:18690263-18741562	-	11601	27.7279	26.2607	13.7651	24.0085	1308.62	1872.29	52.6408	255.546	angiopoietin 2	http://www.ncbi.nlm.nih.gov/gene/?term=11601
Angpt4	protein_coding	chr2:151911207-151945337	+	11602	4.43646	2.10085	0	0	6.9886	20.5746	18.5791	14.4844	angiopoietin 4	http://www.ncbi.nlm.nih.gov/gene/?term=11602
Angptl1	protein_coding	chr1:156839023-156861078	+	72713	12.2003	13.6555	16.9417	15.0053	8.73575	3.29194	16.5147	12.4152	angiopoietin-like 1	http://www.ncbi.nlm.nih.gov/gene/?term=72713
Angptl2	protein_coding	chr2:33215951-33247725	+	26360	112.021	112.396	114.357	136.048	176.462	497.906	139.343	199.678	angiopoietin-like 2	http://www.ncbi.nlm.nih.gov/gene/?term=26360
Angptl3	protein_coding	chr4:99030954-99038192	+	30924	2.21823	0	5.29429	5.00177	4.36787	4.11493	5.16086	0	angiopoietin-like 3	http://www.ncbi.nlm.nih.gov/gene/?term=30924
Angptl4	protein_coding	chr17:33774900-33781575	-	57875	35.4917	33.6137	48.7074	38.0135	836.011	1041.9	110.442	187.263	angiopoietin-like 4	http://www.ncbi.nlm.nih.gov/gene/?term=57875
Angptl6	protein_coding	chr9:20873808-20879822	-	70726	169.695	211.136	184.241	170.06	137.151	111.103	157.922	153.121	angiopoietin-like 6	http://www.ncbi.nlm.nih.gov/gene/?term=70726
Angptl7	protein_coding	chr4:148495181-148500462	-	654812	6.65469	15.7564	14.824	13.0046	26.2072	76.5376	20.6434	16.5536	angiopoietin-like 7	http://www.ncbi.nlm.nih.gov/gene/?term=654812
Angptl8	protein_coding	chr9:21835510-21837347	+	624219	1.10911	2.10085	1.05886	2.00071	2.62072	8.22985	3.09651	2.0692	angiopoietin-like 8	http://www.ncbi.nlm.nih.gov/gene/?term=624219
Ank	protein_coding	chr15:27466677-27594909	+	11732	5127.44	4892.89	4961.81	4995.77	4317.21	4022.75	4476.53	4785.03	progressive ankylosis	http://www.ncbi.nlm.nih.gov/gene/?term=11732
Ank1	protein_coding	chr8:22974836-23150501	+	11733	1949.82	2150.22	2184.42	2216.78	1184.57	897.877	1880.62	1756.75	ankyrin 1, erythroid	http://www.ncbi.nlm.nih.gov/gene/?term=11733
Ank2	protein_coding	chr3:126921607-127500347	-	109676	16918.4	14803.7	15377.8	14403.1	11478.8	7488.34	14417.4	13260.5	ankyrin 2, brain	http://www.ncbi.nlm.nih.gov/gene/?term=109676
Ank3	protein_coding	chr10:69533486-70027436	+	11735	14458.4	14638.7	13701.6	13084.6	9090.42	4235.9	10549.8	9484.19	ankyrin 3, epithelial	http://www.ncbi.nlm.nih.gov/gene/?term=11735
Ankdd1a	protein_coding	chr9:65488464-65520412	-	330963	109.802	126.051	95.2972	84.0298	71.6331	43.6182	33.0295	52.7646	ankyrin repeat and death domain containing 1A	http://www.ncbi.nlm.nih.gov/gene/?term=330963
Ankdd1b	protein_coding	chr13:96416134-96471258	-	271144	94.2748	103.992	94.2383	74.0262	48.0466	43.6182	53.6729	75.5259	ankyrin repeat and death domain containing 1B	http://www.ncbi.nlm.nih.gov/gene/?term=271144
Ankef1	protein_coding	chr2:136532321-136555854	+	319196	8.87292	7.35299	12.7063	11.0039	2.62072	4.11493	9.28954	9.31141	ankyrin repeat and EF-hand domain containing 1	http://www.ncbi.nlm.nih.gov/gene/?term=319196
Ankfn1	protein_coding	chr11:89390092-89777901	-	382543	97.6021	103.992	77.2966	67.0237	48.9202	14.8137	87.7346	80.6989	ankyrin-repeat and fibronectin type III domain containing 1	http://www.ncbi.nlm.nih.gov/gene/?term=382543
Ankfy1	protein_coding	chr11:72690002-72772146	+	11736	978.239	1101.9	962.501	946.335	1137.39	1263.28	1066.23	1098.75	ankyrin repeat and FYVE domain containing 1	http://www.ncbi.nlm.nih.gov/gene/?term=11736
Ankhd1	protein_coding	chr18:36560603-36658908	+	108857	1146.82	1116.6	1114.98	1092.39	1064.89	962.893	939.276	998.39	ankyrin repeat and KH domain containing 1	http://www.ncbi.nlm.nih.gov/gene/?term=108857
Ankib1	protein_coding	chr5:3689999-3803124	-	70797	1332.05	1176.48	1204.98	1132.4	1160.98	1042.72	1008.43	1019.08	ankyrin repeat and IBR domain containing 1	http://www.ncbi.nlm.nih.gov/gene/?term=70797
Ankk1	protein_coding	chr9:49415194-49427041	-	244859	73.2016	102.942	69.8846	74.0262	0	1.64597	13.4182	15.519	ankyrin repeat and kinase domain containing 1	http://www.ncbi.nlm.nih.gov/gene/?term=244859
Ankle1	protein_coding	chr8:71405986-71410728	+	234396	5.54557	5.25213	2.11772	14.005	3.4943	47.7331	35.0938	28.9688	ankyrin repeat and LEM domain containing 1	http://www.ncbi.nlm.nih.gov/gene/?term=234396
Ankle2	protein_coding	chr5:110231004-110256651	+	71782	913.911	769.963	767.672	778.276	797.574	819.693	799.933	809.058	ankyrin repeat and LEM domain containing 2	http://www.ncbi.nlm.nih.gov/gene/?term=71782
Ankmy1	protein_coding	chr1:92859840-92902987	-	241158	84.2927	72.4794	99.5326	63.0223	121.427	80.6525	99.0885	74.4913	ankyrin repeat and MYND domain containing 1	http://www.ncbi.nlm.nih.gov/gene/?term=241158
Ankmy2	protein_coding	chr12:36157124-36197291	+	217473	766.398	781.518	823.791	738.261	647.319	520.95	629.625	681.802	ankyrin repeat and MYND domain containing 2	http://www.ncbi.nlm.nih.gov/gene/?term=217473
Ankra2	protein_coding	chr13:98263076-98274754	+	68558	424.791	347.691	370.6	370.131	407.959	364.582	328.231	345.557	ankyrin repeat, family A (RFXANK-like), 2	http://www.ncbi.nlm.nih.gov/gene/?term=68558
Ankrd10	protein_coding	chr8:11611581-11635926	-	102334	578.958	637.609	598.255	556.197	629.848	598.31	597.627	521.439	ankyrin repeat domain 10	http://www.ncbi.nlm.nih.gov/gene/?term=102334
Ankrd11	protein_coding	chr8:122883321-123042284	-	77087	5888.29	6171.26	6272.67	6212.2	5839.85	5404.54	5052.48	5048.85	ankyrin repeat domain 11	http://www.ncbi.nlm.nih.gov/gene/?term=77087
Ankrd12	protein_coding	chr17:65965703-66078804	-	106585	1977.55	1824.59	1928.18	1951.69	1410.82	1431.99	1469.81	1429.82	ankyrin repeat domain 12	http://www.ncbi.nlm.nih.gov/gene/?term=106585
Ankrd13a	protein_coding	chr5:114774948-114805821	+	68420	1154.59	1341.39	1364.87	1290.46	2259.94	3676.27	1674.18	1856.07	ankyrin repeat domain 13a	http://www.ncbi.nlm.nih.gov/gene/?term=68420
Ankrd13b	protein_coding	chr11:77470485-77490042	-	268445	2153.9	2033.63	2217.25	2324.82	2038.92	1645.15	2041.64	1899.53	ankyrin repeat domain 13b	http://www.ncbi.nlm.nih.gov/gene/?term=268445
Ankrd13c	protein_coding	chr3:157945420-158008034	+	433667	1886.6	1906.52	1859.35	1807.64	1523.51	1263.28	1518.32	1620.18	ankyrin repeat domain 13c	http://www.ncbi.nlm.nih.gov/gene/?term=433667
Ankrd13d	protein_coding	chr19:4270180-4284053	-	68423	881.746	881.308	929.677	970.344	689.251	543.993	931.019	913.553	ankyrin repeat domain 13 family, member D	http://www.ncbi.nlm.nih.gov/gene/?term=68423
Ankrd16	protein_coding	chr2:11777753-11790327	+	320816	370.444	369.75	326.128	345.122	452.512	656.742	406.676	417.979	ankyrin repeat domain 16	http://www.ncbi.nlm.nih.gov/gene/?term=320816
Ankrd17	protein_coding	chr5:90227166-90368693	-	81702	3840.86	3587.21	3612.82	3425.21	2820.77	2577.59	3101.68	2807.91	ankyrin repeat domain 17	http://www.ncbi.nlm.nih.gov/gene/?term=81702
Ankrd2	protein_coding	chr19:42035917-42045111	+	56642	4.43646	15.7564	3.17657	4.00142	16.5979	9.87582	6.19303	9.31141	ankyrin repeat domain 2 (stretch responsive muscle)	http://www.ncbi.nlm.nih.gov/gene/?term=56642
Ankrd22	protein_coding	chr19:34122549-34166041	-	52024	4.43646	0	0	1.00035	9.60932	3.29194	0	0	ankyrin repeat domain 22	http://www.ncbi.nlm.nih.gov/gene/?term=52024
Ankrd23	protein_coding	chr1:36530193-36536556	-	78321	51.0193	54.6222	56.1194	53.0188	71.6331	77.3606	76.3807	54.8338	ankyrin repeat domain 23	http://www.ncbi.nlm.nih.gov/gene/?term=78321
Ankrd24	protein_coding	chr10:81627821-81647612	+	70615	713.161	740.551	779.319	807.286	498.811	557.161	744.196	722.151	ankyrin repeat domain 24	http://www.ncbi.nlm.nih.gov/gene/?term=70615
Ankrd26	protein_coding	chr6:118501300-118562280	-	232339	403.718	405.465	433.073	360.128	248.969	162.951	303.458	263.823	ankyrin repeat domain 26	http://www.ncbi.nlm.nih.gov/gene/?term=232339
Ankrd27	protein_coding	chr7:35586226-35639237	+	245886	540.139	573.533	621.549	574.203	558.214	658.388	591.434	635.245	ankyrin repeat domain 27 (VPS9 domain)	http://www.ncbi.nlm.nih.gov/gene/?term=245886
Ankrd28	protein_coding	chr14:31698768-31830567	-	105522	1275.48	1226.9	1107.56	1213.43	1534.87	1707.69	1198.35	1239.45	ankyrin repeat domain 28	http://www.ncbi.nlm.nih.gov/gene/?term=105522
Ankrd29	protein_coding	chr18:12252357-12306013	-	225187	308.334	286.767	330.364	353.125	143.266	168.712	287.976	274.169	ankyrin repeat domain 29	http://www.ncbi.nlm.nih.gov/gene/?term=225187
Ankrd31	protein_coding	chr13:96748289-96909794	+	625662	0	4.20171	0	1.00035	0	1.64597	2.06434	0	ankyrin repeat domain 31	http://www.ncbi.nlm.nih.gov/gene/?term=625662
Ankrd33b	protein_coding	chr15:31291479-31367802	-	67434	3035.65	2547.28	2861.03	2741.97	3891.78	2896.91	2455.54	2301.99	ankyrin repeat domain 33B	http://www.ncbi.nlm.nih.gov/gene/?term=67434
Ankrd34a	protein_coding	chr3:96595928-96600126	+	545554	1681.42	1601.9	1680.41	1688.6	1030.82	616.416	1564.77	1495	ankyrin repeat domain 34A	http://www.ncbi.nlm.nih.gov/gene/?term=545554
Ankrd34b	protein_coding	chr13:92425905-92441658	+	218440	526.83	469.541	468.015	486.172	199.175	160.482	367.453	311.415	ankyrin repeat domain 34B	http://www.ncbi.nlm.nih.gov/gene/?term=218440
Ankrd34c	protein_coding	chr9:89723933-89738735	-	330998	277.279	223.741	237.184	215.076	78.6217	60.9009	222.949	148.983	ankyrin repeat domain 34C	http://www.ncbi.nlm.nih.gov/gene/?term=330998
Ankrd35	protein_coding	chr3:96670131-96691034	+	213121	338.28	325.632	330.364	323.114	370.396	270.762	331.327	283.481	ankyrin repeat domain 35	http://www.ncbi.nlm.nih.gov/gene/?term=213121
Ankrd37	protein_coding	chr8:45996908-46000414	-	654824	96.493	128.152	87.8852	91.0322	47.173	41.9722	73.2842	49.6608	ankyrin repeat domain 37	http://www.ncbi.nlm.nih.gov/gene/?term=654824
Ankrd39	protein_coding	chr1:36538171-36547252	-	109346	163.04	136.555	137.651	133.047	293.521	300.39	182.694	195.54	ankyrin repeat domain 39	http://www.ncbi.nlm.nih.gov/gene/?term=109346
Ankrd40	protein_coding	chr11:94328001-94341847	+	71452	2818.26	2769.98	2673.62	2954.05	2420.68	2194.08	2629.97	2622.71	ankyrin repeat domain 40	http://www.ncbi.nlm.nih.gov/gene/?term=71452
Ankrd42	protein_coding	chr7:92584183-92637142	-	73845	289.479	253.153	265.773	252.089	297.015	213.153	262.172	255.546	ankyrin repeat domain 42	http://www.ncbi.nlm.nih.gov/gene/?term=73845
Ankrd44	protein_coding	chr1:54645340-54928983	-	329154	178.567	178.573	180.006	176.062	283.912	391.741	297.265	286.584	ankyrin repeat domain 44	http://www.ncbi.nlm.nih.gov/gene/?term=329154
Ankrd45	protein_coding	chr1:161142447-161170510	+	73844	1052.55	975.846	821.673	952.337	565.203	599.133	804.062	822.508	ankyrin repeat domain 45	http://www.ncbi.nlm.nih.gov/gene/?term=73844
Ankrd46	protein_coding	chr15:36477668-36496791	-	68839	3114.39	3192.25	3096.1	3215.14	4367.87	3424.44	3270.95	3093.46	ankyrin repeat domain 46	http://www.ncbi.nlm.nih.gov/gene/?term=68839
Ankrd49	protein_coding	chr9:14779620-14784573	-	56503	115.348	92.4376	119.651	100.035	114.438	149.783	84.6381	91.0449	ankyrin repeat domain 49	http://www.ncbi.nlm.nih.gov/gene/?term=56503
Ankrd50	protein_coding	chr3:38449259-38484862	-	99696	2014.15	1903.37	1839.24	1775.63	1690.37	1661.61	1621.54	1507.41	ankyrin repeat domain 50	http://www.ncbi.nlm.nih.gov/gene/?term=99696
Ankrd52	protein_coding	chr10:128377124-128394006	+	237615	1746.86	1639.72	1716.41	1618.57	1509.54	1687.12	1821.78	1703.99	ankyrin repeat domain 52	http://www.ncbi.nlm.nih.gov/gene/?term=237615
Ankrd53	protein_coding	chr6:83762646-83768354	+	75305	13.3094	32.5632	24.3537	13.0046	20.0922	13.9907	40.2547	30.0034	ankyrin repeat domain 53	http://www.ncbi.nlm.nih.gov/gene/?term=75305
Ankrd54	protein_coding	chr15:79053094-79062927	-	223690	234.023	316.178	262.597	283.1	409.707	393.387	345.778	343.487	ankyrin repeat domain 54	http://www.ncbi.nlm.nih.gov/gene/?term=223690
Ankrd55	protein_coding	chr13:112288451-112384005	+	77318	49.9102	71.429	64.5903	49.0174	51.5409	25.5125	91.8633	61.0414	ankyrin repeat domain 55	http://www.ncbi.nlm.nih.gov/gene/?term=77318
Ankrd6	protein_coding	chr4:32804027-32950885	-	140577	871.764	906.518	846.027	810.287	749.527	447.704	750.389	746.982	ankyrin repeat domain 6	http://www.ncbi.nlm.nih.gov/gene/?term=140577
Ankrd61	protein_coding	chr5:143890637-143895067	-	66729	15.5276	18.9077	6.35315	20.0071	27.9544	26.3355	11.3539	15.519	ankyrin repeat domain 61	http://www.ncbi.nlm.nih.gov/gene/?term=66729
Ankrd63	protein_coding	chr2:118699103-118703963	-	383787	2705.13	2648.13	2544.43	2286.81	788.838	79.8296	1105.46	1138.06	ankyrin repeat domain 63	http://www.ncbi.nlm.nih.gov/gene/?term=383787
Ankrd65	protein_coding	chr4:155790975-155799676	+	242805	3.32734	2.10085	0	7.00248	4.36787	1.64597	0	3.1038	ankyrin repeat domain 65	http://www.ncbi.nlm.nih.gov/gene/?term=242805
Ankrd66	protein_coding	chr17:43534173-43551281	-	100043332	5.54557	1.05043	3.17657	9.00319	7.86217	5.7609	4.12869	7.24221	ankyrin repeat domain 66	http://www.ncbi.nlm.nih.gov/gene/?term=100043332
Ankrd7	protein_coding	chr6:18855842-18879589	+	75196	18.855	14.706	20.1183	14.005	6.9886	15.6367	13.4182	14.4844	ankyrin repeat domain 7	http://www.ncbi.nlm.nih.gov/gene/?term=75196
Ankrd9	protein_coding	chr12:110976420-110979082	-	74251	220.714	325.632	348.364	288.102	331.958	283.107	355.067	351.764	ankyrin repeat domain 9	http://www.ncbi.nlm.nih.gov/gene/?term=74251
Anks1	protein_coding	chr17:27909304-28062779	+	224650	913.911	1132.36	1065.21	970.344	1351.42	1389.2	1127.13	1096.68	ankyrin repeat and SAM domain containing 1	http://www.ncbi.nlm.nih.gov/gene/?term=224650
Anks1b	protein_coding	chr10:89872915-90973300	+	77531	8522.44	8134.5	7772.01	7545.67	4282.26	2770.17	5484.96	5116.1	ankyrin repeat and sterile alpha motif domain containing 1B	http://www.ncbi.nlm.nih.gov/gene/?term=77531
Anks3	protein_coding	chr16:4941415-4965537	-	72615	699.851	656.517	654.374	716.254	547.731	586.788	643.043	656.972	ankyrin repeat and sterile alpha motif domain containing 3	http://www.ncbi.nlm.nih.gov/gene/?term=72615
Anks4b	protein_coding	chr7:120173858-120183716	+	72074	1.10911	4.20171	4.23543	2.00071	1.74715	0.822985	1.03217	3.1038	ankyrin repeat and sterile alpha motif domain containing 4B	http://www.ncbi.nlm.nih.gov/gene/?term=72074
Anks6	protein_coding	chr4:47015365-47057327	-	75691	341.607	299.372	315.54	276.098	255.084	318.495	316.877	308.311	ankyrin repeat and sterile alpha motif domain containing 6	http://www.ncbi.nlm.nih.gov/gene/?term=75691
Ankub1	protein_coding	chr3:57667422-57692537	-	242037	16.6367	21.0085	20.1183	35.0124	20.0922	16.4597	35.0938	18.6228	ankrin repeat and ubiquitin domain containing 1	http://www.ncbi.nlm.nih.gov/gene/?term=242037
Ankzf1	protein_coding	chr1:75192160-75199387	+	52231	436.991	348.742	339.893	391.138	308.372	349.769	374.678	382.802	ankyrin repeat and zinc finger domain containing 1	http://www.ncbi.nlm.nih.gov/gene/?term=52231
Anln	protein_coding	chr9:22331214-22389211	-	68743	520.175	606.096	525.193	513.182	587.042	813.932	703.941	699.39	anillin, actin binding protein	http://www.ncbi.nlm.nih.gov/gene/?term=68743
Ano1	protein_coding	chr7:144588549-144752026	-	101772	82.0745	73.5299	78.3555	112.04	117.059	197.516	85.6702	86.9065	anoctamin 1, calcium activated chloride channel	http://www.ncbi.nlm.nih.gov/gene/?term=101772
Ano10	protein_coding	chr9:122175874-122294444	-	102566	282.824	272.061	313.422	318.113	381.752	488.853	347.842	347.626	anoctamin 10	http://www.ncbi.nlm.nih.gov/gene/?term=102566
Ano2	protein_coding	chr6:125690419-126040133	+	243634	209.623	295.17	243.537	191.068	90.8518	8.22985	56.7694	67.2491	anoctamin 2	http://www.ncbi.nlm.nih.gov/gene/?term=243634
Ano3	protein_coding	chr2:110655201-110950391	-	228432	3399.44	2894.98	2761.5	2771.98	776.608	627.115	1258.22	1273.59	anoctamin 3	http://www.ncbi.nlm.nih.gov/gene/?term=228432
Ano4	protein_coding	chr10:88948932-89345205	-	320091	342.716	337.187	308.128	307.109	296.142	212.33	269.397	245.2	anoctamin 4	http://www.ncbi.nlm.nih.gov/gene/?term=320091
Ano5	protein_coding	chr7:51510007-51598707	+	233246	24.4005	23.1094	23.2949	18.0064	27.9544	12.3448	21.6756	22.7612	anoctamin 5	http://www.ncbi.nlm.nih.gov/gene/?term=233246
Ano6	protein_coding	chr15:95790843-95975472	+	105722	462.501	455.885	451.073	495.175	1528.76	2390.77	628.593	778.02	anoctamin 6	http://www.ncbi.nlm.nih.gov/gene/?term=105722
Ano7	protein_coding	chr1:93373796-93404304	+	404545	6.65469	4.20171	6.35315	5.00177	13.1036	1.64597	8.25737	6.2076	anoctamin 7	http://www.ncbi.nlm.nih.gov/gene/?term=404545
Ano8	protein_coding	chr8:71476016-71486092	-	382014	2399.02	2419.13	2437.49	2481.88	2489.69	1776.82	2345.09	2437.52	anoctamin 8	http://www.ncbi.nlm.nih.gov/gene/?term=382014
Anp32a	protein_coding	chr9:62341343-62378804	+	11737	2588.67	2476.91	2565.61	2668.95	2577.05	3069.73	2371.93	2410.62	acidic (leucine-rich) nuclear phosphoprotein 32 family, member A	http://www.ncbi.nlm.nih.gov/gene/?term=11737
Anp32b	protein_coding	chr4:46450926-46472657	+	67628	816.309	876.056	792.025	903.32	1464.99	1978.46	1009.46	1022.19	acidic (leucine-rich) nuclear phosphoprotein 32 family, member B	http://www.ncbi.nlm.nih.gov/gene/?term=67628
Anp32e	protein_coding	chr3:95929245-95947387	+	66471	2106.21	2010.52	1975.83	2061.73	2077.36	2380.07	2004.48	2048.51	acidic (leucine-rich) nuclear phosphoprotein 32 family, member E	http://www.ncbi.nlm.nih.gov/gene/?term=66471
Anpep	protein_coding	chr7:79821803-79848210	-	16790	88.7292	81.9333	96.356	78.0276	174.715	535.763	125.925	180.021	alanyl (membrane) aminopeptidase	http://www.ncbi.nlm.nih.gov/gene/?term=16790
Antkmt	protein_coding	chr17:25790500-25792787	-	214917	922.784	968.493	970.972	1110.39	1133.9	1003.22	1264.41	1266.35	adenine nucleotide translocase lysine methyltransferase	http://www.ncbi.nlm.nih.gov/gene/?term=214917
Antxr1	protein_coding	chr6:87133853-87335809	-	69538	279.497	310.926	298.598	403.143	535.501	661.68	416.997	438.671	anthrax toxin receptor 1	http://www.ncbi.nlm.nih.gov/gene/?term=69538
Antxr2	protein_coding	chr5:97884688-98031017	-	71914	33.2734	26.2607	29.648	29.0103	257.705	291.337	50.5764	73.4567	anthrax toxin receptor 2	http://www.ncbi.nlm.nih.gov/gene/?term=71914
Anxa1	protein_coding	chr19:20373434-20390671	-	16952	8.87292	26.2607	15.8829	24.0085	242.854	885.532	62.9625	126.221	annexin A1	http://www.ncbi.nlm.nih.gov/gene/?term=16952
Anxa11	protein_coding	chr14:25842127-25886804	+	11744	330.516	301.472	398.13	367.13	608.882	601.602	476.863	451.086	annexin A11	http://www.ncbi.nlm.nih.gov/gene/?term=11744
Anxa13	protein_coding	chr15:58341464-58389274	-	69787	7.7638	1.05043	5.29429	0	4.36787	0	10.3217	2.0692	annexin A13	http://www.ncbi.nlm.nih.gov/gene/?term=69787
Anxa2	protein_coding	chr9:69453683-69491792	+	12306	153.058	181.724	163.064	160.057	2284.4	2472.92	2902.12	1274.63	annexin A2	http://www.ncbi.nlm.nih.gov/gene/?term=12306
Anxa3	protein_coding	chr5:96793385-96845968	+	11745	153.058	157.564	180.006	198.07	543.364	984.29	599.692	497.643	annexin A3	http://www.ncbi.nlm.nih.gov/gene/?term=11745
Anxa4	protein_coding	chr6:86736840-86793634	-	11746	56.5649	56.723	43.4132	63.0223	158.991	434.536	171.34	161.398	annexin A4	http://www.ncbi.nlm.nih.gov/gene/?term=11746
Anxa5	protein_coding	chr3:36448923-36475887	-	11747	662.142	798.324	752.848	736.261	1016.84	2202.31	1151.9	1355.33	annexin A5	http://www.ncbi.nlm.nih.gov/gene/?term=11747
Anxa6	protein_coding	chr11:54978953-55033471	-	11749	2115.08	2068.29	2062.65	2145.76	2086.1	2121.66	2328.58	2232.67	annexin A6	http://www.ncbi.nlm.nih.gov/gene/?term=11749
Anxa7	protein_coding	chr14:20455261-20480133	-	11750	1203.39	1190.13	1106.51	1211.43	2256.44	2309.3	1447.1	1456.72	annexin A7	http://www.ncbi.nlm.nih.gov/gene/?term=11750
Anxa8	protein_coding	chr14:34085979-34100571	+	11752	5.54557	8.40341	5.29429	7.00248	28.828	69.1308	11.3539	10.346	annexin A8	http://www.ncbi.nlm.nih.gov/gene/?term=11752
Anxa9	protein_coding	chr3:95296093-95315180	-	71790	8.87292	30.4624	15.8829	16.0057	30.5751	60.0779	30.9651	33.1072	annexin A9	http://www.ncbi.nlm.nih.gov/gene/?term=71790
Aoah	protein_coding	chr13:20794103-21036617	+	27052	5.54557	1.05043	7.412	6.00213	28.828	27.9815	9.28954	9.31141	acyloxyacyl hydrolase	http://www.ncbi.nlm.nih.gov/gene/?term=27052
Aoc1	protein_coding	chr6:48895255-48909188	+	76507	0	0	1.05886	0	4.36787	1.64597	1.03217	4.1384	amine oxidase, copper-containing 1	http://www.ncbi.nlm.nih.gov/gene/?term=76507
Aoc2	protein_coding	chr11:101323640-101329807	+	237940	125.33	105.043	114.357	124.044	77.7482	87.2364	85.6702	69.3183	amine oxidase, copper containing 2 (retina-specific)	http://www.ncbi.nlm.nih.gov/gene/?term=237940
Aoc3	protein_coding	chr11:101330606-101339430	+	11754	19.9641	15.7564	24.3537	21.0074	23.5865	55.963	24.7721	24.8304	amine oxidase, copper containing 3	http://www.ncbi.nlm.nih.gov/gene/?term=11754
Aopep	protein_coding	chr13:62964893-63326096	+	72061	585.613	516.81	504.016	569.202	550.352	705.298	613.11	614.553	aminopeptidase O	http://www.ncbi.nlm.nih.gov/gene/?term=72061
Aox1	protein_coding	chr1:58029809-58106410	+	11761	94.2748	97.6897	96.356	102.036	145.887	371.166	168.244	192.436	aldehyde oxidase 1	http://www.ncbi.nlm.nih.gov/gene/?term=11761
Aox3	protein_coding	chr1:58113135-58202221	+	71724	17.7458	48.3196	29.648	34.012	15.7243	48.5561	34.0617	40.3494	aldehyde oxidase 3	http://www.ncbi.nlm.nih.gov/gene/?term=71724
Aox4	protein_coding	chr1:58210397-58268600	+	71872	15.5276	7.35299	18.0006	26.0092	15.7243	6.58388	20.6434	14.4844	aldehyde oxidase 4	http://www.ncbi.nlm.nih.gov/gene/?term=71872
Ap1ar	protein_coding	chr3:127807007-127837523	-	211556	2504.38	2449.6	2417.37	2398.85	1579.42	1222.13	1690.7	1738.13	adaptor-related protein complex 1 associated regulatory protein	http://www.ncbi.nlm.nih.gov/gene/?term=211556
Ap1b1	protein_coding	chr11:4947320-5042794	+	11764	4230.16	4491.62	4527.67	4531.6	6172.68	3730.59	4474.46	4203.58	adaptor protein complex AP-1, beta 1 subunit	http://www.ncbi.nlm.nih.gov/gene/?term=11764
Ap1g1	protein_coding	chr8:109778583-109864210	+	11765	2041.88	2066.19	1932.41	1919.68	1532.25	1433.64	1777.4	1577.77	adaptor protein complex AP-1, gamma 1 subunit	http://www.ncbi.nlm.nih.gov/gene/?term=11765
Ap1g2	protein_coding	chr14:55098835-55106593	-	11766	77.638	66.1769	76.2377	62.022	121.427	278.992	137.279	102.425	adaptor protein complex AP-1, gamma 2 subunit	http://www.ncbi.nlm.nih.gov/gene/?term=11766
Ap1m1	protein_coding	chr8:72240013-72257386	+	11767	915.02	984.25	979.443	1019.36	1076.24	1022.97	1044.56	1056.33	adaptor-related protein complex AP-1, mu subunit 1	http://www.ncbi.nlm.nih.gov/gene/?term=11767
Ap1m2	protein_coding	chr9:21294615-21312349	-	11768	17.7458	12.6051	11.6474	7.00248	5.24145	4.93791	9.28954	6.2076	adaptor protein complex AP-1, mu 2 subunit	http://www.ncbi.nlm.nih.gov/gene/?term=11768
Ap1s1	protein_coding	chr5:137034993-137046108	-	11769	3154.32	4154.44	3936.83	3774.34	4440.38	3166.02	3664.21	3532.13	adaptor protein complex AP-1, sigma 1	http://www.ncbi.nlm.nih.gov/gene/?term=11769
Ap1s2	protein_coding	chrX:163908454-163933666	+	108012	694.306	678.576	667.08	624.221	623.732	463.341	550.147	453.155	adaptor-related protein complex 1, sigma 2 subunit	http://www.ncbi.nlm.nih.gov/gene/?term=108012
Ap1s3	protein_coding	chr1:79606869-79672018	-	252903	46.5828	36.7649	22.236	40.0142	21.8394	23.0436	17.5469	30.0034	adaptor-related protein complex AP-1, sigma 3	http://www.ncbi.nlm.nih.gov/gene/?term=252903
Ap2a1	protein_coding	chr7:44900373-44929490	-	11771	6914.22	6822.52	7153.64	6907.45	7227.09	5425.94	6826.78	6694.9	adaptor-related protein complex 2, alpha 1 subunit	http://www.ncbi.nlm.nih.gov/gene/?term=11771
Ap2a2	protein_coding	chr7:141562180-141633011	+	11772	6173.33	5804.66	6001.6	5963.11	9157.69	6420.11	6176.52	6101.04	adaptor-related protein complex 2, alpha 2 subunit	http://www.ncbi.nlm.nih.gov/gene/?term=11772
Ap2b1	protein_coding	chr11:83298719-83405035	+	71770	8285.09	7664.96	7415.18	7374.61	5478.19	4304.21	6814.4	6520.05	adaptor-related protein complex 2, beta 1 subunit	http://www.ncbi.nlm.nih.gov/gene/?term=71770
Ap2m1	protein_coding	chr16:20535480-20544909	+	11773	9376.46	9417.08	9619.72	10083.6	8387.19	7589.57	9317.41	9472.8	adaptor-related protein complex 2, mu 1 subunit	http://www.ncbi.nlm.nih.gov/gene/?term=11773
Ap2s1	protein_coding	chr7:16738444-16749290	+	232910	1569.4	1595.6	1704.76	1737.62	2078.23	2161.98	1967.32	1932.63	adaptor-related protein complex 2, sigma 1 subunit	http://www.ncbi.nlm.nih.gov/gene/?term=232910
Ap3b1	protein_coding	chr13:94358960-94566316	+	11774	960.493	991.603	964.619	883.313	860.471	936.557	824.705	834.923	adaptor-related protein complex 3, beta 1 subunit	http://www.ncbi.nlm.nih.gov/gene/?term=11774
Ap3b2	protein_coding	chr7:81460399-81493997	-	11775	2665.2	2580.9	2725.5	2703.96	1969.04	1375.21	2444.18	2477.87	adaptor-related protein complex 3, beta 2 subunit	http://www.ncbi.nlm.nih.gov/gene/?term=11775
Ap3d1	protein_coding	chr10:80706956-80742303	-	11776	3958.43	3884.48	3969.66	3887.38	3857.71	3059.04	3695.17	3589.03	adaptor-related protein complex 3, delta 1 subunit	http://www.ncbi.nlm.nih.gov/gene/?term=11776
Ap3m1	protein_coding	chr14:21033106-21052553	-	55946	504.647	578.785	517.781	528.187	477.845	669.087	541.89	541.096	adaptor-related protein complex 3, mu 1 subunit	http://www.ncbi.nlm.nih.gov/gene/?term=55946
Ap3m2	protein_coding	chr8:22787354-22807292	-	64933	2830.46	2617.66	2622.79	2681.95	1888.67	1372.74	2412.19	2357.86	adaptor-related protein complex 3, mu 2 subunit	http://www.ncbi.nlm.nih.gov/gene/?term=64933
Ap3s1	protein_coding	chr18:46741694-46790826	+	11777	737.561	634.458	696.728	690.244	506.673	692.954	611.046	618.691	adaptor-related protein complex 3, sigma 1 subunit	http://www.ncbi.nlm.nih.gov/gene/?term=11777
Ap3s2	protein_coding	chr7:79875325-79920640	-	11778	1518.38	1483.2	1376.51	1459.52	1564.57	1228.72	1518.32	1417.4	adaptor-related protein complex 3, sigma 2 subunit	http://www.ncbi.nlm.nih.gov/gene/?term=11778
Ap4b1	protein_coding	chr3:103809511-103822025	+	67489	280.606	266.808	290.127	284.101	348.556	362.113	295.201	294.861	adaptor-related protein complex AP-4, beta 1	http://www.ncbi.nlm.nih.gov/gene/?term=67489
Ap4e1	protein_coding	chr2:127008679-127069814	+	108011	224.041	227.943	259.42	247.087	229.75	306.973	284.879	259.685	adaptor-related protein complex AP-4, epsilon 1	http://www.ncbi.nlm.nih.gov/gene/?term=108011
Ap4m1	protein_coding	chr5:138172021-138180429	+	11781	502.429	490.549	538.958	487.173	476.098	600.779	533.633	524.543	adaptor-related protein complex AP-4, mu 1	http://www.ncbi.nlm.nih.gov/gene/?term=11781
Ap4s1	protein_coding	chr12:51680481-51738933	+	11782	574.522	641.811	614.137	565.2	453.385	463.341	657.493	615.587	adaptor-related protein complex AP-4, sigma 1	http://www.ncbi.nlm.nih.gov/gene/?term=11782
Ap5b1	protein_coding	chr19:5560250-5571262	+	381201	148.621	106.093	103.768	101.036	198.302	162.951	148.633	173.813	adaptor-related protein complex 5, beta 1 subunit	http://www.ncbi.nlm.nih.gov/gene/?term=381201
Ap5m1	protein_coding	chr14:49066408-49094114	+	74385	370.444	376.053	337.776	306.108	241.107	255.948	298.298	319.692	adaptor-related protein complex 5, mu 1 subunit	http://www.ncbi.nlm.nih.gov/gene/?term=74385
Ap5s1	protein_coding	chr2:131210360-131213514	+	69596	271.733	268.909	316.598	313.111	335.453	326.725	290.04	336.245	adaptor-related protein 5 complex, sigma 1 subunit	http://www.ncbi.nlm.nih.gov/gene/?term=69596
Ap5z1	protein_coding	chr5:142463207-142478716	+	231855	397.063	456.936	435.19	464.164	493.57	424.66	557.373	507.989	adaptor-related protein complex 5, zeta 1 subunit	http://www.ncbi.nlm.nih.gov/gene/?term=231855
Apaf1	protein_coding	chr10:90989311-91082743	-	11783	225.15	236.346	173.653	185.066	245.475	387.626	278.686	241.062	apoptotic peptidase activating factor 1	http://www.ncbi.nlm.nih.gov/gene/?term=11783
Apba1	protein_coding	chr19:23758806-23949598	+	319924	6133.41	5835.12	6264.2	5795.05	5438.88	3266.43	5494.25	5584.78	amyloid beta (A4) precursor protein binding, family A, member 1	http://www.ncbi.nlm.nih.gov/gene/?term=319924
Apba2	protein_coding	chr7:64501560-64753878	+	11784	4456.42	4165.99	4627.21	4545.61	3782.58	2598.16	4763.47	4355.67	amyloid beta (A4) precursor protein-binding, family A, member 2	http://www.ncbi.nlm.nih.gov/gene/?term=11784
Apba3	protein_coding	chr10:81266935-81273247	+	57267	346.044	335.086	403.425	395.14	532.007	588.434	543.954	458.328	amyloid beta (A4) precursor protein-binding, family A, member 3	http://www.ncbi.nlm.nih.gov/gene/?term=57267
Apbb1	protein_coding	chr7:105558465-105581924	-	11785	8762.01	8822.53	9546.66	9863.49	7825.48	5094.28	9521.78	9115.87	amyloid beta (A4) precursor protein-binding, family B, member 1	http://www.ncbi.nlm.nih.gov/gene/?term=11785
Apbb1ip	protein_coding	chr2:22755971-22875653	+	54519	83.1836	71.429	76.2377	104.037	335.453	434.536	302.426	280.377	amyloid beta (A4) precursor protein-binding, family B, member 1 interacting protein	http://www.ncbi.nlm.nih.gov/gene/?term=54519
Apbb2	protein_coding	chr5:66298725-66619064	-	11787	1327.61	1276.27	1314.04	1272.45	1317.35	1473.97	1309.83	1172.2	amyloid beta (A4) precursor protein-binding, family B, member 2	http://www.ncbi.nlm.nih.gov/gene/?term=11787
Apbb3	protein_coding	chr18:36671154-36679366	-	225372	713.161	657.567	610.961	687.243	673.526	556.338	670.912	559.719	amyloid beta (A4) precursor protein-binding, family B, member 3	http://www.ncbi.nlm.nih.gov/gene/?term=225372
Apc	protein_coding	chr18:34220297-34322190	+	11789	7479.87	6352.98	6789.39	6305.23	4675.37	3803.84	5522.12	5210.25	APC, WNT signaling pathway regulator	http://www.ncbi.nlm.nih.gov/gene/?term=11789
Apc2	protein_coding	chr10:80295956-80318257	+	23805	5469.05	5357.18	5312.29	5637	4621.21	2787.45	4737.67	4449.82	APC regulator of WNT signaling pathway 2	http://www.ncbi.nlm.nih.gov/gene/?term=23805
Apcdd1	protein_coding	chr18:62922327-62953815	+	494504	755.307	728.996	811.085	753.267	1114.68	1932.37	1118.87	1100.82	adenomatosis polyposis coli down-regulated 1	http://www.ncbi.nlm.nih.gov/gene/?term=494504
Apeh	protein_coding	chr9:108085413-108094490	-	235606	273.951	386.557	420.366	360.128	408.833	383.511	380.871	430.394	acylpeptide hydrolase	http://www.ncbi.nlm.nih.gov/gene/?term=235606
Apex1	protein_coding	chr14:50924949-50927188	+	11792	560.103	528.365	551.665	543.192	725.941	697.891	558.405	646.625	apurinic/apyrimidinic endonuclease 1	http://www.ncbi.nlm.nih.gov/gene/?term=11792
Apex2	protein_coding	chrX:150426974-150588206	-	77622	151.949	122.9	105.886	114.04	73.3803	79.0066	125.925	113.806	apurinic/apyrimidinic endonuclease 2	http://www.ncbi.nlm.nih.gov/gene/?term=77622
Aph1a	protein_coding	chr3:95893921-95898592	+	226548	593.376	650.214	640.609	598.212	1024.7	1459.15	785.483	756.293	aph1 homolog A, gamma secretase subunit	http://www.ncbi.nlm.nih.gov/gene/?term=226548
Aph1b	protein_coding	chr9:66775202-66797345	-	208117	442.537	425.423	453.191	440.156	408.833	382.688	308.619	370.387	aph1 homolog B, gamma secretase subunit	http://www.ncbi.nlm.nih.gov/gene/?term=208117
Aph1c	protein_coding	chr9:66814991-66834706	-	68318	129.766	157.564	140.828	158.056	86.4839	110.28	159.987	173.813	aph1 homolog C, gamma secretase subunit	http://www.ncbi.nlm.nih.gov/gene/?term=68318
Api5	protein_coding	chr2:94411727-94438186	-	11800	1785.67	1621.86	1725.94	1565.55	1627.47	1942.25	1489.42	1558.11	apoptosis inhibitor 5	http://www.ncbi.nlm.nih.gov/gene/?term=11800
Apip	protein_coding	chr2:103073675-103092649	+	56369	103.148	111.345	102.709	135.048	89.1046	136.616	114.571	137.602	APAF1 interacting protein	http://www.ncbi.nlm.nih.gov/gene/?term=56369
Aplf	protein_coding	chr6:87628425-87672237	-	72103	130.876	125.001	135.534	119.042	106.576	106.165	123.861	143.81	aprataxin and PNKP like factor	http://www.ncbi.nlm.nih.gov/gene/?term=72103
Apln	protein_coding	chrX:48025146-48034853	-	30878	709.834	761.559	748.612	742.263	2082.6	3215.4	418.03	989.078	apelin	http://www.ncbi.nlm.nih.gov/gene/?term=30878
Aplnr	protein_coding	chr2:85136360-85139923	+	23796	5.54557	5.25213	4.23543	3.00106	44.5523	79.0066	8.25737	5.173	apelin receptor	http://www.ncbi.nlm.nih.gov/gene/?term=23796
Aplp1	protein_coding	chr7:30434980-30445582	-	11803	30287.7	32163	33073.4	33387.8	25541.6	16668.7	30057.9	29135.4	amyloid beta (A4) precursor-like protein 1	http://www.ncbi.nlm.nih.gov/gene/?term=11803
Aplp2	protein_coding	chr9:31149557-31211848	-	11804	11681.2	11635.6	11401.8	11602.1	9480.91	8983.71	10294.9	10137	amyloid beta (A4) precursor-like protein 2	http://www.ncbi.nlm.nih.gov/gene/?term=11804
Apmap	protein_coding	chr2:150583080-150608567	-	71881	873.983	835.089	923.324	938.332	1089.35	1138.19	904.182	961.144	adipocyte plasma membrane associated protein	http://www.ncbi.nlm.nih.gov/gene/?term=71881
Apoa1	protein_coding	chr9:46228630-46230469	+	11806	0	1.05043	2.11772	1.00035	9.60932	5.7609	0	3.1038	apolipoprotein A-I	http://www.ncbi.nlm.nih.gov/gene/?term=11806
Apoa2	protein_coding	chr1:171221564-171226379	+	11807	8.87292	13.6555	20.1183	14.005	22.7129	13.9907	13.4182	14.4844	apolipoprotein A-II	http://www.ncbi.nlm.nih.gov/gene/?term=11807
Apob	protein_coding	chr12:7977629-8016839	+	238055	0	0	0	0	9.60932	4.93791	11.3539	4.1384	apolipoprotein B	http://www.ncbi.nlm.nih.gov/gene/?term=238055
Apobec1	protein_coding	chr6:122577792-122603024	-	11810	18.855	23.1094	18.0006	26.0092	170.347	541.524	217.788	265.892	apolipoprotein B mRNA editing enzyme, catalytic polypeptide 1	http://www.ncbi.nlm.nih.gov/gene/?term=11810
Apobec2	protein_coding	chr17:48419231-48432728	-	11811	2.21823	4.20171	3.17657	6.00213	6.11502	2.46896	3.09651	5.173	apolipoprotein B mRNA editing enzyme, catalytic polypeptide 2	http://www.ncbi.nlm.nih.gov/gene/?term=11811
Apobec3	protein_coding	chr15:79892058-79918218	+	80287	910.583	769.963	858.733	849.301	1084.11	1463.27	966.113	999.424	apolipoprotein B mRNA editing enzyme, catalytic polypeptide 3	http://www.ncbi.nlm.nih.gov/gene/?term=80287
Apobec4	protein_coding	chr1:152750551-152757544	+	71281	1.10911	2.10085	0	1.00035	0	2.46896	3.09651	0	apolipoprotein B mRNA editing enzyme, catalytic polypeptide-like 4 (putative)	http://www.ncbi.nlm.nih.gov/gene/?term=71281
Apobr	protein_coding	chr7:126584918-126589125	+	171504	15.5276	17.8573	21.1772	20.0071	295.268	320.141	124.893	137.602	apolipoprotein B receptor	http://www.ncbi.nlm.nih.gov/gene/?term=171504
Apoc1	protein_coding	chr7:19689480-19692659	-	11812	6.65469	5.25213	3.17657	6.00213	6.11502	8.22985	10.3217	11.3806	apolipoprotein C-I	http://www.ncbi.nlm.nih.gov/gene/?term=11812
Apoc2	protein_coding	chr7:19671579-19677941	-	11813	0	0	0	1.00035	34.943	71.5997	18.5791	25.865	apolipoprotein C-II	http://www.ncbi.nlm.nih.gov/gene/?term=11813
Apoc3	protein_coding	chr9:46233050-46235636	-	11814	4.43646	8.40341	0	1.00035	0.873575	4.93791	0	7.24221	apolipoprotein C-III	http://www.ncbi.nlm.nih.gov/gene/?term=11814
Apoc4	protein_coding	chr7:19678084-19681460	-	11425	0	0	0	0	0	0.822985	3.09651	7.24221	apolipoprotein C-IV	http://www.ncbi.nlm.nih.gov/gene/?term=11425
Apod	protein_coding	chr16:31296192-31314808	-	11815	1590.47	1806.73	1660.29	1736.61	18817.7	21205.9	10290.8	7964.36	apolipoprotein D	http://www.ncbi.nlm.nih.gov/gene/?term=11815
Apoe	protein_coding	chr7:19696244-19701310	-	11816	29891.8	34773.3	34032.7	35720.6	27681	33575.3	43144.8	46776.4	apolipoprotein E	http://www.ncbi.nlm.nih.gov/gene/?term=11816
Apof	protein_coding	chr10:128268699-128271250	+	103161	3.32734	2.10085	10.5886	5.00177	13.1036	15.6367	4.12869	16.5536	apolipoprotein F	http://www.ncbi.nlm.nih.gov/gene/?term=103161
Apoh	protein_coding	chr11:108395297-108414396	+	11818	2.21823	5.25213	1.05886	6.00213	7.86217	5.7609	7.2252	3.1038	apolipoprotein H	http://www.ncbi.nlm.nih.gov/gene/?term=11818
Apol10b	protein_coding	chr15:77584154-77598542	-	328561	4.43646	3.15128	0	2.00071	4.36787	10.6988	10.3217	3.1038	apolipoprotein L 10B	http://www.ncbi.nlm.nih.gov/gene/?term=328561
Apol6	protein_coding	chr15:77045050-77057108	+	71939	0	1.05043	2.11772	1.00035	30.5751	37.8573	10.3217	3.1038	apolipoprotein L 6	http://www.ncbi.nlm.nih.gov/gene/?term=71939
Apol7a	protein_coding	chr15:77388217-77399110	-	75761	3.32734	3.15128	0	5.00177	1.74715	4.93791	2.06434	1.0346	apolipoprotein L 7a	http://www.ncbi.nlm.nih.gov/gene/?term=75761
Apol7d	lncRNA	chr1:71653335-71662843	+	100042814	0	0	1.05886	0	5.24145	3.29194	1.03217	2.0692	apolipoprotein L 7d	http://www.ncbi.nlm.nih.gov/gene/?term=100042814
Apol8	protein_coding	chr15:77745109-77757062	-	239552	84.2927	84.0341	97.4149	99.0351	96.0932	146.491	85.6702	76.5605	apolipoprotein L 8	http://www.ncbi.nlm.nih.gov/gene/?term=239552
Apol9a	protein_coding	chr15:77403789-77411080	-	223672	0	0	0	0	12.23	7.40687	0	4.1384	apolipoprotein L 9a	http://www.ncbi.nlm.nih.gov/gene/?term=223672
Apol9b	protein_coding	chr15:77729047-77736382	+	71898	5.54557	2.10085	1.05886	6.00213	13.1036	18.1057	2.06434	4.1384	apolipoprotein L 9b	http://www.ncbi.nlm.nih.gov/gene/?term=71898
Apold1	protein_coding	chr6:134982001-134986836	+	381823	130.876	114.497	115.415	104.037	593.157	753.031	102.185	180.021	apolipoprotein L domain containing 1	http://www.ncbi.nlm.nih.gov/gene/?term=381823
Apom	protein_coding	chr17:35128997-35131801	-	55938	1.10911	3.15128	4.23543	7.00248	2.62072	4.93791	10.3217	2.0692	apolipoprotein M	http://www.ncbi.nlm.nih.gov/gene/?term=55938
Apoo	protein_coding	chrX:94367010-94417093	+	68316	307.225	320.38	358.953	301.107	211.405	226.321	260.107	291.757	apolipoprotein O	http://www.ncbi.nlm.nih.gov/gene/?term=68316
Apool	protein_coding	chrX:112311352-112372755	+	68117	55.4557	32.5632	31.7657	32.0113	55.9088	86.4134	41.2869	42.4186	apolipoprotein O-like	http://www.ncbi.nlm.nih.gov/gene/?term=68117
Apoo-ps	transcribed_pseudogene	chr13:107414163-107414767	-	621156	8.87292	7.35299	8.47086	3.00106	3.4943	4.93791	7.2252	2.0692	apolipoprotein O, pseudogene	http://www.ncbi.nlm.nih.gov/gene/?term=621156
App	protein_coding	chr16:84952666-85175255	-	11820	44418.9	42940.4	44371.4	44428.7	34964	31591.1	37616.5	37392.5	amyloid beta (A4) precursor protein	http://www.ncbi.nlm.nih.gov/gene/?term=11820
Appbp2	protein_coding	chr11:85191308-85235120	-	66884	814.09	807.778	794.143	702.249	704.101	573.621	765.871	672.491	amyloid beta precursor protein (cytoplasmic tail) binding protein 2	http://www.ncbi.nlm.nih.gov/gene/?term=66884
Appbp2os	lncRNA	chr11:85235166-85238304	+	654810	3.32734	3.15128	4.23543	4.00142	6.9886	6.58388	1.03217	3.1038	amyloid beta precursor protein (cytoplasmic tail) binding protein 2, opposite strand	http://www.ncbi.nlm.nih.gov/gene/?term=654810
Appl1	protein_coding	chr14:26918986-26970611	-	72993	1484	1448.54	1542.76	1380.49	1160.11	959.601	1151.9	1207.38	adaptor protein, phosphotyrosine interaction, PH domain and leucine zipper containing 1	http://www.ncbi.nlm.nih.gov/gene/?term=72993
Appl2	protein_coding	chr10:83600033-83648877	-	216190	1120.21	1149.17	1189.1	1201.43	641.204	806.525	1181.84	1268.42	adaptor protein, phosphotyrosine interaction, PH domain and leucine zipper containing 2	http://www.ncbi.nlm.nih.gov/gene/?term=216190
Aprt	protein_coding	chr8:122574637-122576907	-	11821	317.207	279.414	311.304	277.098	701.481	963.716	489.249	453.155	adenine phosphoribosyl transferase	http://www.ncbi.nlm.nih.gov/gene/?term=11821
Aptx	protein_coding	chr4:40682078-40721667	-	66408	577.849	521.012	498.722	526.186	412.327	278.169	505.764	483.159	aprataxin	http://www.ncbi.nlm.nih.gov/gene/?term=66408
Aqp1	protein_coding	chr6:55336299-55348555	+	11826	25.5096	128.152	86.8263	183.065	62.8974	185.172	139.343	139.671	aquaporin 1	http://www.ncbi.nlm.nih.gov/gene/?term=11826
Aqp11	protein_coding	chr7:97726379-97738247	-	66333	221.823	233.195	220.242	225.08	212.279	235.374	269.397	231.751	aquaporin 11	http://www.ncbi.nlm.nih.gov/gene/?term=66333
Aqp2	protein_coding	chr15:99579056-99584545	+	11827	0	2.10085	2.11772	0	0	0	1.03217	4.1384	aquaporin 2	http://www.ncbi.nlm.nih.gov/gene/?term=11827
Aqp4	protein_coding	chr18:15389394-15410982	-	11829	1462.92	1497.91	1628.52	1373.49	1176.71	1689.59	2027.19	2023.68	aquaporin 4	http://www.ncbi.nlm.nih.gov/gene/?term=11829
Aqp5	protein_coding	chr15:99591028-99594829	+	11830	8.87292	8.40341	8.47086	3.00106	3.4943	4.11493	10.3217	2.0692	aquaporin 5	http://www.ncbi.nlm.nih.gov/gene/?term=11830
Aqp6	protein_coding	chr15:99598468-99605478	+	11831	13.3094	9.45384	5.29429	7.00248	3.4943	1.64597	4.12869	13.4498	aquaporin 6	http://www.ncbi.nlm.nih.gov/gene/?term=11831
Aqp7	protein_coding	chr4:41033074-41048237	-	11832	2.21823	1.05043	5.29429	1.00035	0	4.93791	0	1.0346	aquaporin 7	http://www.ncbi.nlm.nih.gov/gene/?term=11832
Aqp9	protein_coding	chr9:71110659-71167849	-	64008	16.6367	17.8573	12.7063	26.0092	24.4601	30.4505	39.2225	18.6228	aquaporin 9	http://www.ncbi.nlm.nih.gov/gene/?term=64008
Aqr	protein_coding	chr2:114101161-114175339	-	11834	922.784	858.199	873.557	866.307	746.033	752.208	770	738.705	aquarius	http://www.ncbi.nlm.nih.gov/gene/?term=11834
Ar	protein_coding	chrX:98148757-98323218	+	11835	657.705	638.659	603.549	591.209	476.098	330.84	522.279	541.096	androgen receptor	http://www.ncbi.nlm.nih.gov/gene/?term=11835
Araf	protein_coding	chrX:20797707-20860521	+	11836	2105.1	2240.56	2116.66	2134.76	2283.52	1770.24	1925	1905.73	Araf proto-oncogene, serine/threonine kinase	http://www.ncbi.nlm.nih.gov/gene/?term=11836
Arap1	protein_coding	chr7:101347921-101412586	+	69710	379.317	369.75	391.777	441.156	956.565	1253.41	894.893	833.888	ArfGAP with RhoGAP domain, ankyrin repeat and PH domain 1	http://www.ncbi.nlm.nih.gov/gene/?term=69710
Arap2	protein_coding	chr5:62602445-62766192	-	212285	1662.56	1576.69	1562.87	1668.59	896.288	926.681	1465.68	1420.51	ArfGAP with RhoGAP domain, ankyrin repeat and PH domain 2	http://www.ncbi.nlm.nih.gov/gene/?term=212285
Arap3	protein_coding	chr18:37972623-37999531	-	106952	240.678	255.254	246.714	216.077	727.688	1441.05	369.517	466.605	ArfGAP with RhoGAP domain, ankyrin repeat and PH domain 3	http://www.ncbi.nlm.nih.gov/gene/?term=106952
Arc	protein_coding	chr15:74669081-74672570	-	11838	3290.74	3198.55	3647.76	4014.42	782.723	525.888	3024.26	3012.76	activity regulated cytoskeletal-associated protein	http://www.ncbi.nlm.nih.gov/gene/?term=11838
Arcn1	protein_coding	chr9:44742143-44767808	-	213827	1911	1962.2	1961	1821.65	2349.04	2662.36	2018.93	2044.37	archain 1	http://www.ncbi.nlm.nih.gov/gene/?term=213827
Areg	protein_coding	chr5:91139599-91148432	+	11839	1.10911	1.05043	1.05886	2.00071	1.74715	3.29194	2.06434	4.1384	amphiregulin	http://www.ncbi.nlm.nih.gov/gene/?term=11839
Arel1	protein_coding	chr12:84918140-84970878	-	68497	4095.96	4203.81	3931.54	3836.36	2483.57	1606.47	2624.81	2545.12	apoptosis resistant E3 ubiquitin protein ligase 1	http://www.ncbi.nlm.nih.gov/gene/?term=68497
Arf1	protein_coding	chr11:59211412-59228267	-	11840	7350.1	7362.44	7341.06	7218.56	9269.5	8321.2	7334.61	7344.63	ADP-ribosylation factor 1	http://www.ncbi.nlm.nih.gov/gene/?term=11840
Arf2	protein_coding	chr11:103966725-103985350	+	11841	794.126	846.644	741.2	780.276	984.519	1192.51	719.424	774.916	ADP-ribosylation factor 2	http://www.ncbi.nlm.nih.gov/gene/?term=11841
Arf3	protein_coding	chr15:98737624-98763118	-	11842	34679.8	33626.3	33596.5	32925.7	28170.2	17860.4	26868.5	26684.4	ADP-ribosylation factor 3	http://www.ncbi.nlm.nih.gov/gene/?term=11842
Arf4	protein_coding	chr14:26638134-26656842	+	11843	1465.14	1454.84	1470.75	1427.51	1842.37	2034.42	1429.56	1564.32	ADP-ribosylation factor 4	http://www.ncbi.nlm.nih.gov/gene/?term=11843
Arf5	protein_coding	chr6:28423604-28426602	+	11844	2623.06	2773.13	2967.98	3057.08	3275.91	2783.34	2747.64	2884.47	ADP-ribosylation factor 5	http://www.ncbi.nlm.nih.gov/gene/?term=11844
Arf6	protein_coding	chr12:69372150-69375980	+	11845	1817.84	1837.2	1872.06	1885.67	2787.58	3854.86	2104.6	2390.96	ADP-ribosylation factor 6	http://www.ncbi.nlm.nih.gov/gene/?term=11845
Arfgap1	protein_coding	chr2:180967225-180982526	+	228998	2006.39	2017.87	1958.89	2082.74	2374.38	1873.11	2033.38	1955.4	ADP-ribosylation factor GTPase activating protein 1	http://www.ncbi.nlm.nih.gov/gene/?term=228998
Arfgap2	protein_coding	chr2:91265115-91277371	+	77038	1385.28	1361.35	1504.64	1428.51	1618.73	1404.01	1445.04	1418.44	ADP-ribosylation factor GTPase activating protein 2	http://www.ncbi.nlm.nih.gov/gene/?term=77038
Arfgap3	protein_coding	chr15:83299739-83350375	-	66251	337.171	337.187	357.894	396.14	696.239	724.227	469.638	449.017	ADP-ribosylation factor GTPase activating protein 3	http://www.ncbi.nlm.nih.gov/gene/?term=66251
Arfgef1	protein_coding	chr1:10137507-10232670	-	211673	2014.15	1968.5	1818.06	1763.62	1289.4	1065.77	1619.48	1440.16	ADP-ribosylation factor guanine nucleotide-exchange factor 1(brefeldin A-inhibited)	http://www.ncbi.nlm.nih.gov/gene/?term=211673
Arfgef2	protein_coding	chr2:166805451-166898052	+	99371	2060.74	1901.27	1925	1983.7	2593.64	2062.4	2092.21	2028.85	ADP-ribosylation factor guanine nucleotide-exchange factor 2 (brefeldin A-inhibited)	http://www.ncbi.nlm.nih.gov/gene/?term=99371
Arfgef3	protein_coding	chr10:18588011-18743758	-	215821	1710.26	1598.75	1695.23	1292.46	1410.82	646.866	1466.72	1269.46	ARFGEF family member 3	http://www.ncbi.nlm.nih.gov/gene/?term=215821
Arfip1	protein_coding	chr3:84496093-84582751	-	99889	290.588	321.431	309.186	307.109	327.591	465.81	359.196	352.799	ADP-ribosylation factor interacting protein 1	http://www.ncbi.nlm.nih.gov/gene/?term=99889
Arfip2	protein_coding	chr7:105634201-105640416	-	76932	1718.02	1808.83	1709	1802.64	2313.23	1842.66	1712.37	1767.1	ADP-ribosylation factor interacting protein 2	http://www.ncbi.nlm.nih.gov/gene/?term=76932
Arfrp1	protein_coding	chr2:181357690-181365404	-	76688	433.664	443.28	432.014	478.169	400.971	442.766	447.962	426.256	ADP-ribosylation factor related protein 1	http://www.ncbi.nlm.nih.gov/gene/?term=76688
Arg1	protein_coding	chr10:24915207-24927470	-	11846	2.21823	10.5043	1.05886	1.00035	1594.27	1818.8	16.5147	201.747	arginase, liver	http://www.ncbi.nlm.nih.gov/gene/?term=11846
Arg2	protein_coding	chr12:79130788-79156301	+	11847	63.2195	97.6897	100.591	73.0259	46.2995	49.3791	35.0938	30.0034	arginase type II	http://www.ncbi.nlm.nih.gov/gene/?term=11847
Arglu1	protein_coding	chr8:8666297-8690550	-	234023	1568.29	1491.61	1552.29	1511.54	1050.04	1222.13	1158.1	1192.89	arginine and glutamate rich 1	http://www.ncbi.nlm.nih.gov/gene/?term=234023
Arhgap1	protein_coding	chr2:91650118-91672325	+	228359	1070.3	1025.22	1101.21	1064.38	1553.22	1554.62	1211.77	1234.28	Rho GTPase activating protein 1	http://www.ncbi.nlm.nih.gov/gene/?term=228359
Arhgap10	protein_coding	chr8:77250366-77517999	-	78514	614.45	564.079	628.961	624.221	421.937	360.468	418.03	407.633	Rho GTPase activating protein 10	http://www.ncbi.nlm.nih.gov/gene/?term=78514
Arhgap11a	protein_coding	chr2:113831492-113848661	-	228482	107.584	82.9837	90.0029	116.041	327.591	628.761	230.174	281.411	Rho GTPase activating protein 11A	http://www.ncbi.nlm.nih.gov/gene/?term=228482
Arhgap12	protein_coding	chr18:6024448-6136098	-	75415	553.448	552.524	535.782	491.174	453.385	442.766	525.375	490.401	Rho GTPase activating protein 12	http://www.ncbi.nlm.nih.gov/gene/?term=75415
Arhgap15	protein_coding	chr2:43748798-44395953	+	76117	169.695	154.413	121.769	149.053	86.4839	98.7582	101.153	111.737	Rho GTPase activating protein 15	http://www.ncbi.nlm.nih.gov/gene/?term=76117
Arhgap17	protein_coding	chr7:123279149-123369948	-	70497	235.132	259.455	252.008	248.088	376.511	632.876	408.74	411.771	Rho GTPase activating protein 17	http://www.ncbi.nlm.nih.gov/gene/?term=70497
Arhgap18	protein_coding	chr10:26772408-26918648	+	73910	138.639	146.009	128.122	98.0347	193.934	355.53	181.662	185.194	Rho GTPase activating protein 18	http://www.ncbi.nlm.nih.gov/gene/?term=73910
Arhgap19	protein_coding	chr19:41766588-41802084	-	71085	113.13	92.4376	104.827	99.0351	160.738	395.033	243.593	205.886	Rho GTPase activating protein 19	http://www.ncbi.nlm.nih.gov/gene/?term=71085
Arhgap20	protein_coding	chr9:51765351-51853059	+	244867	2046.32	1945.39	1845.59	1667.59	982.772	965.362	1221.06	1140.13	Rho GTPase activating protein 20	http://www.ncbi.nlm.nih.gov/gene/?term=244867
Arhgap20os	lncRNA	chr9:51839493-51875885	-	408028	8.87292	9.45384	1.05886	8.00283	5.24145	7.40687	5.16086	2.0692	Rho GTPase activating protein 20, opposite strand	http://www.ncbi.nlm.nih.gov/gene/?term=408028
Arhgap21	protein_coding	chr2:20847919-20968691	-	71435	3448.24	3235.31	3378.81	3125.11	2666.15	2648.37	3324.62	2990	Rho GTPase activating protein 21	http://www.ncbi.nlm.nih.gov/gene/?term=71435
Arhgap22	protein_coding	chr14:33213994-33369936	+	239027	144.185	177.522	164.123	131.046	184.324	268.293	219.853	206.92	Rho GTPase activating protein 22	http://www.ncbi.nlm.nih.gov/gene/?term=239027
Arhgap23	protein_coding	chr11:97404357-97502402	+	58996	3694.46	4161.79	4239.67	4128.46	4549.58	4041.68	4319.64	4496.38	Rho GTPase activating protein 23	http://www.ncbi.nlm.nih.gov/gene/?term=58996
Arhgap24	protein_coding	chr5:102207198-102905035	+	231532	160.822	183.825	167.299	147.052	163.359	241.958	204.37	197.609	Rho GTPase activating protein 24	http://www.ncbi.nlm.nih.gov/gene/?term=231532
Arhgap25	protein_coding	chr6:87458544-87533261	-	232201	218.496	151.261	156.711	184.065	317.108	346.477	280.751	332.107	Rho GTPase activating protein 25	http://www.ncbi.nlm.nih.gov/gene/?term=232201
Arhgap26	protein_coding	chr18:38601617-39376285	+	71302	3168.74	3164.94	3110.92	3011.07	1991.75	1461.62	2557.72	2476.83	Rho GTPase activating protein 26	http://www.ncbi.nlm.nih.gov/gene/?term=71302
Arhgap27	protein_coding	chr11:103331484-103363692	-	544817	568.976	582.987	544.253	583.207	757.389	965.362	529.504	536.958	Rho GTPase activating protein 27	http://www.ncbi.nlm.nih.gov/gene/?term=544817
Arhgap27os3	lncRNA	chr11:103344753-103350126	+	653030	1.10911	3.15128	0	7.00248	1.74715	6.58388	2.06434	9.31141	Rho GTPase activating protein 27, opposite strand 3	http://www.ncbi.nlm.nih.gov/gene/?term=653030
Arhgap28	protein_coding	chr17:67842706-68004197	-	268970	17.7458	24.1598	16.9417	22.0078	25.3337	95.4663	13.4182	12.4152	Rho GTPase activating protein 28	http://www.ncbi.nlm.nih.gov/gene/?term=268970
Arhgap29	protein_coding	chr3:121953113-122016677	+	214137	431.446	388.658	399.189	407.144	508.421	1465.74	426.287	522.473	Rho GTPase activating protein 29	http://www.ncbi.nlm.nih.gov/gene/?term=214137
Arhgap30	protein_coding	chr1:171388960-171410240	+	226652	88.7292	73.5299	96.356	62.022	393.982	506.136	280.751	272.1	Rho GTPase activating protein 30	http://www.ncbi.nlm.nih.gov/gene/?term=226652
Arhgap31	protein_coding	chr16:38598343-38713035	-	12549	824.072	852.947	918.029	841.298	1768.99	2638.49	1170.48	1286.01	Rho GTPase activating protein 31	http://www.ncbi.nlm.nih.gov/gene/?term=12549
Arhgap32	protein_coding	chr9:32016625-32268443	+	330914	11665.7	10653.4	10871.3	10480.7	4933.95	3782.44	7754.71	7276.35	Rho GTPase activating protein 32	http://www.ncbi.nlm.nih.gov/gene/?term=330914
Arhgap33	protein_coding	chr7:30522225-30535171	-	233071	5258.31	5534.7	5237.11	5270.87	1758.51	1484.67	3044.91	3018.97	Rho GTPase activating protein 33	http://www.ncbi.nlm.nih.gov/gene/?term=233071
Arhgap33os	lncRNA	chr7:30515122-30522193	+	100504207	2.21823	2.10085	3.17657	2.00071	0.873575	0	0	0	Rho GTPase activating protein 33, opposite strand	http://www.ncbi.nlm.nih.gov/gene/?term=100504207
Arhgap35	protein_coding	chr7:16494473-16614993	-	232906	5717.49	5668.1	5693.48	5460.93	4495.42	3635.13	5221.76	5013.68	Rho GTPase activating protein 35	http://www.ncbi.nlm.nih.gov/gene/?term=232906
Arhgap36	protein_coding	chrX:49448360-49500244	+	75404	47.6919	91.3871	54.0017	38.0135	195.681	6.58388	78.445	56.903	Rho GTPase activating protein 36	http://www.ncbi.nlm.nih.gov/gene/?term=75404
Arhgap39	protein_coding	chr15:76723985-76818166	-	223666	1797.88	1794.13	1840.29	1798.64	1849.36	1576.02	2038.54	1836.42	Rho GTPase activating protein 39	http://www.ncbi.nlm.nih.gov/gene/?term=223666
Arhgap4	protein_coding	chrX:73894352-73911345	-	171207	77.638	82.9837	83.6497	63.0223	162.485	157.19	155.858	140.706	Rho GTPase activating protein 4	http://www.ncbi.nlm.nih.gov/gene/?term=171207
Arhgap40	protein_coding	chr2:158512796-158550628	+	545481	11.0911	17.8573	9.52972	12.0043	14.8508	9.05284	13.4182	5.173	Rho GTPase activating protein 40	http://www.ncbi.nlm.nih.gov/gene/?term=545481
Arhgap42	protein_coding	chr9:8992507-9239027	-	71544	240.678	221.64	242.478	240.085	213.152	270.762	244.625	229.681	Rho GTPase activating protein 42	http://www.ncbi.nlm.nih.gov/gene/?term=71544
Arhgap44	protein_coding	chr11:65002039-65162972	-	216831	4209.09	4286.79	4472.61	4359.54	3422.67	2110.13	4080.17	3974.94	Rho GTPase activating protein 44	http://www.ncbi.nlm.nih.gov/gene/?term=216831
Arhgap45	protein_coding	chr10:80016672-80031471	+	70719	173.022	176.472	169.417	150.053	712.837	1048.48	581.113	634.21	Rho GTPase activating protein 45	http://www.ncbi.nlm.nih.gov/gene/?term=70719
Arhgap5	protein_coding	chr12:52503763-52571978	+	11855	1815.62	1680.68	1778.88	1666.59	936.472	953.84	1397.56	1308.77	Rho GTPase activating protein 5	http://www.ncbi.nlm.nih.gov/gene/?term=11855
Arhgap6	protein_coding	chrX:168795094-169304440	+	11856	260.642	243.699	210.713	237.084	243.727	83.9445	131.086	150.017	Rho GTPase activating protein 6	http://www.ncbi.nlm.nih.gov/gene/?term=11856
Arhgap8	protein_coding	chr15:84720034-84772857	+	73167	2.21823	1.05043	2.11772	2.00071	23.5865	32.0964	5.16086	12.4152	Rho GTPase activating protein 8	http://www.ncbi.nlm.nih.gov/gene/?term=73167
Arhgap9	protein_coding	chr10:127321913-127329947	+	216445	21.0732	23.1094	22.236	16.0057	221.014	274.054	126.957	129.325	Rho GTPase activating protein 9	http://www.ncbi.nlm.nih.gov/gene/?term=216445
Arhgdia	protein_coding	chr11:120578099-120581624	-	192662	5196.2	5433.86	5618.3	5734.03	9338.52	11101.2	7496.66	7724.33	Rho GDP dissociation inhibitor (GDI) alpha	http://www.ncbi.nlm.nih.gov/gene/?term=192662
Arhgdib	protein_coding	chr6:136923655-136941899	-	11857	186.331	164.917	158.829	159.056	814.172	1148.89	415.965	485.228	Rho, GDP dissociation inhibitor (GDI) beta	http://www.ncbi.nlm.nih.gov/gene/?term=11857
Arhgdig	protein_coding	chr17:26199183-26201350	-	14570	854.018	856.098	961.443	963.341	773.987	517.658	683.298	877.341	Rho GDP dissociation inhibitor (GDI) gamma	http://www.ncbi.nlm.nih.gov/gene/?term=14570
Arhgef1	protein_coding	chr7:24902986-24926594	+	16801	794.126	822.484	817.438	842.298	1619.61	2461.55	1199.38	1223.93	Rho guanine nucleotide exchange factor (GEF) 1	http://www.ncbi.nlm.nih.gov/gene/?term=16801
Arhgef10	protein_coding	chr8:14906412-15001085	+	234094	1169.01	1526.27	1343.69	1332.47	1299.88	1316.78	1706.18	1520.86	Rho guanine nucleotide exchange factor (GEF) 10	http://www.ncbi.nlm.nih.gov/gene/?term=234094
Arhgef10l	protein_coding	chr4:140514485-140666007	-	72754	1429.65	1384.46	1520.52	1541.55	2822.52	2252.51	1699.99	1820.9	Rho guanine nucleotide exchange factor (GEF) 10-like	http://www.ncbi.nlm.nih.gov/gene/?term=72754
Arhgef11	protein_coding	chr3:87617548-87738039	+	213498	2024.13	2071.44	2133.6	2006.71	2160.35	1850.07	2273.87	2091.96	Rho guanine nucleotide exchange factor (GEF) 11	http://www.ncbi.nlm.nih.gov/gene/?term=213498
Arhgef12	protein_coding	chr9:42963842-43105718	-	69632	6910.89	6651.3	6858.22	6619.34	6419.03	5712.34	6238.45	5910.67	Rho guanine nucleotide exchange factor (GEF) 12	http://www.ncbi.nlm.nih.gov/gene/?term=69632
Arhgef15	protein_coding	chr11:68928900-68956934	-	442801	504.647	488.448	457.426	517.183	732.929	909.399	419.062	458.328	Rho guanine nucleotide exchange factor (GEF) 15	http://www.ncbi.nlm.nih.gov/gene/?term=442801
Arhgef16	protein_coding	chr4:154278469-154300107	-	230972	6.65469	7.35299	9.52972	13.0046	11.3565	8.22985	22.7078	12.4152	Rho guanine nucleotide exchange factor (GEF) 16	http://www.ncbi.nlm.nih.gov/gene/?term=230972
Arhgef17	protein_coding	chr7:100869746-100932161	-	207212	6531.58	7128.2	7036.11	7110.52	6706.43	4617.77	6385.01	6172.43	Rho guanine nucleotide exchange factor (GEF) 17	http://www.ncbi.nlm.nih.gov/gene/?term=207212
Arhgef18	protein_coding	chr8:3353338-3456601	+	102098	1499.52	1529.42	1513.11	1508.53	1342.68	981.821	1464.65	1351.19	rho/rac guanine nucleotide exchange factor (GEF) 18	http://www.ncbi.nlm.nih.gov/gene/?term=102098
Arhgef19	protein_coding	chr4:141239605-141257915	+	213649	470.265	475.843	471.192	517.183	368.649	330.84	619.303	652.833	Rho guanine nucleotide exchange factor (GEF) 19	http://www.ncbi.nlm.nih.gov/gene/?term=213649
Arhgef2	protein_coding	chr3:88593105-88649532	+	16800	4068.23	3942.25	4104.13	4038.43	2702.84	3279.6	3478.42	3518.68	rho/rac guanine nucleotide exchange factor (GEF) 2	http://www.ncbi.nlm.nih.gov/gene/?term=16800
Arhgef25	protein_coding	chr10:127182521-127190083	-	52666	2912.54	2823.55	3059.04	3142.11	2690.61	2775.93	3309.14	3500.05	Rho guanine nucleotide exchange factor (GEF) 25	http://www.ncbi.nlm.nih.gov/gene/?term=52666
Arhgef26	protein_coding	chr3:62338777-62462221	+	622434	444.755	566.18	475.427	429.152	695.366	724.227	765.871	680.767	Rho guanine nucleotide exchange factor (GEF) 26	http://www.ncbi.nlm.nih.gov/gene/?term=622434
Arhgef28	protein_coding	chr13:97898594-98206675	-	110596	753.089	686.979	710.493	632.224	799.321	710.236	740.067	782.158	Rho guanine nucleotide exchange factor (GEF) 28	http://www.ncbi.nlm.nih.gov/gene/?term=110596
Arhgef3	protein_coding	chr14:27114461-27403916	+	71704	1519.49	1476.9	1584.05	1523.54	1029.94	1074.82	1272.67	1172.2	Rho guanine nucleotide exchange factor (GEF) 3	http://www.ncbi.nlm.nih.gov/gene/?term=71704
Arhgef33	protein_coding	chr17:80306923-80433497	+	381112	39.9281	56.723	54.0017	46.0163	111.818	62.5469	49.5442	60.0068	Rho guanine nucleotide exchange factor (GEF) 33	http://www.ncbi.nlm.nih.gov/gene/?term=381112
[truncated: 21,285 more rows]
