# Supplementary material for: Laminaria japonica polysaccharide mitigates acute neuroinflammation in cerebral ischemia-reperfusion injury through Csf3-modulated pathways
Source: Front Immunol. 2026 Apr 23;17:1801746. doi: 10.3389/fimmu.2026.1801746 (PMC13149078; doi:10.3389/fimmu.2026.1801746)
Supplement: Supplementary file 1 [file DataSheet1.zip › Supplementary Files/Table S5.XLSX]

## Sheet: vehicle vs LJP
Table S5. List of differentially expressed genes between vehicle and LJP.
gene	gene_type	Position	Strand	GeneID	vehicle1	vehicle2	vehicle3	vehicle4	LJP1	LJP2	LJP3	LJP4	Description	Website
0610009B22Rik	protein_coding	chr11:51685380-51689104	-	66050	204.417	182.703	228.11	192.436	213.952	187.025	184.405	224.869	RIKEN cDNA 0610009B22 gene	http://www.ncbi.nlm.nih.gov/gene/?term=66050
0610009E02Rik	lncRNA	chr2:26445924-26459390	+	100125929	228.003	308.619	143.472	122.083	130.459	90.5593	122.587	93.1601	RIKEN cDNA 0610009E02 gene	http://www.ncbi.nlm.nih.gov/gene/?term=100125929
0610009L18Rik	lncRNA	chr11:120348678-120351190	+	66838	84.7368	60.9009	57.8016	66.2145	65.2293	47.2484	41.9102	54.6111	RIKEN cDNA 0610009L18 gene	http://www.ncbi.nlm.nih.gov/gene/?term=66838
0610010F05Rik	protein_coding	chr11:23564949-23633681	-	71675	525.892	589.257	521.247	521.439	509.659	587.651	569.979	642.483	RIKEN cDNA 0610010F05 gene	http://www.ncbi.nlm.nih.gov/gene/?term=71675
0610010K14Rik	protein_coding	chr11:70235204-70237923	-	104457	403.592	594.195	386.032	410.737	424.426	320.895	381.383	330.879	RIKEN cDNA 0610010K14 gene	http://www.ncbi.nlm.nih.gov/gene/?term=104457
0610012G03Rik	protein_coding	chr16:31947050-31948505	-	106264	1216.89	1164.52	1112.68	1052.19	1053.24	982.372	1033.09	1084.73	RIKEN cDNA 0610012G03 gene	http://www.ncbi.nlm.nih.gov/gene/?term=106264
0610030E20Rik	protein_coding	chr6:72347034-72353162	+	68364	306.625	314.38	300.362	306.242	307.882	359.284	379.287	338.374	RIKEN cDNA 0610030E20 gene	http://www.ncbi.nlm.nih.gov/gene/?term=68364
0610038B21Rik	lncRNA	chr8:77517056-77518578	+	70345	64.6445	47.7331	73.2842	65.1799	62.6202	87.6063	63.9131	109.222	RIKEN cDNA 0610038B21 gene	http://www.ncbi.nlm.nih.gov/gene/?term=70345
0610039K10Rik	lncRNA	chr2:163644850-163645800	+	68386	30.5751	68.3078	13.4182	8.27681	6.9578	19.6868	16.7641	4.28322	RIKEN cDNA 0610039K10 gene	http://www.ncbi.nlm.nih.gov/gene/?term=68386
0610040B10Rik	lncRNA	chr5:143329308-143332704	+	67672	26.2072	17.2827	9.28954	15.519	10.4367	12.7964	15.7163	11.7789	RIKEN cDNA 0610040B10 gene	http://www.ncbi.nlm.nih.gov/gene/?term=67672
0610040F04Rik	lncRNA	chr6:108577036-108660934	-	75394	8.73575	9.87582	14.4504	5.173	22.6128	17.7181	18.8596	21.4161	RIKEN cDNA 0610040F04 gene	http://www.ncbi.nlm.nih.gov/gene/?term=75394
0610040J01Rik	protein_coding	chr5:63811657-63899626	+	76261	121.427	154.721	106.314	110.702	129.589	71.8569	149.829	56.7527	RIKEN cDNA 0610040J01 gene	http://www.ncbi.nlm.nih.gov/gene/?term=76261
1110002E22Rik	protein_coding	chr3:138062242-138081501	+	102634333	45.4259	16.4597	79.4772	60.0068	57.4018	66.9352	57.6265	51.3987	RIKEN cDNA 1110002E22 gene	http://www.ncbi.nlm.nih.gov/gene/?term=102634333
1110002J07Rik	lncRNA	chr10:66912190-66920384	-	68488	13.1036	10.6988	6.19303	12.4152	8.69724	11.8121	10.4776	12.8497	RIKEN cDNA 1110002J07 gene	http://www.ncbi.nlm.nih.gov/gene/?term=68488
1110002L01Rik	lncRNA	chr12:3403883-3426747	-	100043040	630.721	506.136	793.74	800.781	875.813	812.081	809.915	939.096	RIKEN cDNA 1110002L01 gene	http://www.ncbi.nlm.nih.gov/gene/?term=100043040
1110004F10Rik	protein_coding	chr7:116081363-116105210	+	56372	1848.48	1625.4	990.885	1062.54	1092.37	1105.41	1186.06	1323.52	RIKEN cDNA 1110004F10 gene	http://www.ncbi.nlm.nih.gov/gene/?term=56372
1110006O24Rik	lncRNA	chr5:115631049-115631816	-	66123	33.1958	30.4505	27.8686	9.31141	12.1761	18.7025	7.33429	12.8497	RIKEN cDNA 1110006O24 gene	http://www.ncbi.nlm.nih.gov/gene/?term=66123
1110008P14Rik	protein_coding	chr2:32379101-32381915	-	73737	789.712	901.169	1216.93	1332.57	1181.96	1160.54	1052.99	1196.09	RIKEN cDNA 1110008P14 gene	http://www.ncbi.nlm.nih.gov/gene/?term=73737
1110017D15Rik	protein_coding	chr4:41505005-41517366	-	73721	41.058	25.5125	38.1904	20.692	20.8734	35.4363	29.3372	27.8409	RIKEN cDNA 1110017D15 gene	http://www.ncbi.nlm.nih.gov/gene/?term=73721
1110018N20Rik	lncRNA	chr2:167189027-167202996	+	68941	299.636	246.073	315.845	240.027	304.404	368.143	271.369	404.764	RIKEN cDNA 1110018N20 gene, transcript variant X10	http://www.ncbi.nlm.nih.gov/gene/?term=68941
1110019D14Rik	lncRNA	chr6:13871569-13896421	+	76311	6.9886	5.7609	18.5791	11.3806	12.1761	10.8277	12.5731	20.3453	RIKEN cDNA 1110019D14 gene	http://www.ncbi.nlm.nih.gov/gene/?term=76311
1110032A03Rik	protein_coding	chr9:50761374-50768236	-	68721	257.705	233.728	249.786	284.515	295.706	323.848	315.374	273.055	RIKEN cDNA 1110032A03 gene	http://www.ncbi.nlm.nih.gov/gene/?term=68721
1110032F04Rik	protein_coding	chr3:68869586-68872163	+	68725	299.636	300.39	522.279	515.231	459.215	604.385	461.012	515.057	RIKEN cDNA 1110032F04 gene	http://www.ncbi.nlm.nih.gov/gene/?term=68725
1110038B12Rik	lncRNA	chr17:34950235-34952471	-	68763	162.485	137.439	78.445	87.9411	82.6238	102.371	102.68	100.656	RIKEN cDNA 1110038B12 gene	http://www.ncbi.nlm.nih.gov/gene/?term=68763
1110038F14Rik	protein_coding	chr15:76948251-76950979	+	117171	338.073	373.635	221.917	238.993	226.128	230.336	261.939	259.135	RIKEN cDNA 1110038F14 gene	http://www.ncbi.nlm.nih.gov/gene/?term=117171
1110046J04Rik	lncRNA	chr13:33936032-33960181	+	68808	30.5751	25.5125	25.8043	19.6574	36.5284	13.7808	15.7163	31.0534	RIKEN cDNA 1110046J04 gene	http://www.ncbi.nlm.nih.gov/gene/?term=68808
1110051M20Rik	protein_coding	chr2:91273240-91444714	-	228356	1930.6	1627.86	1727.86	1771.24	1756.84	1839.73	1787.47	1835.36	RIKEN cDNA 1110051M20 gene	http://www.ncbi.nlm.nih.gov/gene/?term=228356
1110059E24Rik	protein_coding	chr19:21597313-21652791	-	66206	188.692	204.1	139.343	177.951	208.734	165.369	214.79	169.187	RIKEN cDNA 1110059E24 gene	http://www.ncbi.nlm.nih.gov/gene/?term=66206
1110059G10Rik	protein_coding	chr9:122945089-122951000	-	66202	155.496	177.765	115.603	136.567	129.589	95.481	116.301	119.93	RIKEN cDNA 1110059G10 gene	http://www.ncbi.nlm.nih.gov/gene/?term=66202
1110065P20Rik	protein_coding	chr4:124849485-124850730	-	68920	872.701	664.149	698.78	785.262	710.565	802.238	755.432	740.997	RIKEN cDNA 1110065P20 gene	http://www.ncbi.nlm.nih.gov/gene/?term=68920
1190005I06Rik	protein_coding	chr8:120608602-120634390	-	68918	98.714	87.2364	102.185	132.429	103.497	172.26	136.208	126.355	RIKEN cDNA 1190005I06 gene	http://www.ncbi.nlm.nih.gov/gene/?term=68918
1190007I07Rik	protein_coding	chr10:82619851-82623228	-	544717	92.5989	52.6711	66.059	80.6989	83.4935	86.622	83.8204	87.806	RIKEN cDNA 1190007I07 gene	http://www.ncbi.nlm.nih.gov/gene/?term=544717
1300002E11Rik	lncRNA	chr16:21794347-21809040	+	100043489	55.9088	63.3699	80.5094	84.8373	83.4935	97.4497	85.9159	94.2309	RIKEN cDNA 1300002E11 gene	http://www.ncbi.nlm.nih.gov/gene/?term=100043489
1500002C15Rik	lncRNA	chr4:155725339-155734470	-	102636313	74.2539	94.6433	66.059	72.4221	53.9229	87.6063	73.3429	56.7527	RIKEN cDNA 1500002C15 gene, transcript variant X2	http://www.ncbi.nlm.nih.gov/gene/?term=102636313
1500002F19Rik	lncRNA	chr7:132874614-132934010	-	76683	109.197	91.3514	100.121	94.1487	93.0605	123.043	106.871	103.868	RIKEN cDNA 1500002F19 gene, transcript variant X1	http://www.ncbi.nlm.nih.gov/gene/?term=76683
1500004A13Rik	lncRNA	chr3:88805289-88832547	-	319830	743.412	630.407	655.429	612.484	747.093	728.412	670.563	721.723	RIKEN cDNA 1500004A13 gene	http://www.ncbi.nlm.nih.gov/gene/?term=319830
1500009C09Rik	lncRNA	chr15:82252472-82260746	+	76505	940.84	877.302	1153.97	1230.14	1244.58	1193.02	1065.57	1231.43	RIKEN cDNA 1500009C09 gene	http://www.ncbi.nlm.nih.gov/gene/?term=76505
1500009L16Rik	protein_coding	chr10:83722693-83762762	+	69784	85.6103	92.1743	140.375	106.564	87.8422	115.168	124.683	117.789	RIKEN cDNA 1500009L16 gene	http://www.ncbi.nlm.nih.gov/gene/?term=69784
1500011B03Rik	lncRNA	chr5:114808196-114813976	-	66236	1407.33	920.097	1111.65	1181.51	1208.92	1277.67	1173.49	1301.03	RIKEN cDNA 1500011B03 gene	http://www.ncbi.nlm.nih.gov/gene/?term=66236
1500015A07Rik	lncRNA	chr18:61726390-61728254	+	68982	143.266	72.4227	37.1582	55.8684	58.2715	50.2014	58.6743	47.1154	RIKEN cDNA 1500015A07 gene	http://www.ncbi.nlm.nih.gov/gene/?term=68982
1500026H17Rik	lncRNA	chr10:89686363-89700866	+	69002	17.4715	12.3448	19.6113	43.4532	34.789	43.311	24.0984	28.9117	RIKEN cDNA 1500026H17 gene	http://www.ncbi.nlm.nih.gov/gene/?term=69002
1500035N22Rik	lncRNA	chr5:24985842-24998168	+	70258	8.73575	0.822985	14.4504	11.3806	19.1339	13.7808	9.4298	5.35403	RIKEN cDNA 1500035N22 gene	http://www.ncbi.nlm.nih.gov/gene/?term=70258
1600012H06Rik	protein_coding	chr17:14943184-14945939	+	67912	345.936	446.881	264.236	294.861	274.833	294.318	306.992	277.339	RIKEN cDNA 1600012H06 gene	http://www.ncbi.nlm.nih.gov/gene/?term=67912
1600014C10Rik	protein_coding	chr7:38183217-38197568	+	72244	641.204	444.412	665.751	577.307	553.145	557.137	601.412	537.544	RIKEN cDNA 1600014C10 gene	http://www.ncbi.nlm.nih.gov/gene/?term=72244
1600020E01Rik	lncRNA	chr6:86527330-86564449	+	72012	67.2653	89.7054	52.6408	34.1418	43.4862	47.2484	47.149	71.744	RIKEN cDNA 1600020E01 gene	http://www.ncbi.nlm.nih.gov/gene/?term=72012
1600023N17Rik	lncRNA	chr5:45668701-45669708	-	69788	2.62072	4.93791	8.25737	8.27681	12.1761	5.90604	6.28653	6.42483	RIKEN cDNA 1600023N17 gene	http://www.ncbi.nlm.nih.gov/gene/?term=69788
1600029O15Rik	transcribed_pseudogene	chr9:58202897-58208808	+	665268	57.6559	55.14	28.9008	41.384	24.3523	22.6398	20.9551	34.2658	RIKEN cDNA 1600029O15 gene	http://www.ncbi.nlm.nih.gov/gene/?term=665268
1700001G17Rik	lncRNA	chr1:33669824-33670712	+	67503	10.4829	5.7609	11.3539	9.31141	5.21835	4.9217	8.38204	8.56644	RIKEN cDNA 1700001G17 gene	http://www.ncbi.nlm.nih.gov/gene/?term=67503
1700001J03Rik	protein_coding	chr5:146182441-146190196	-	69282	13.9772	39.5033	5.16086	5.173	3.4789	10.8277	3.14327	17.1329	RIKEN cDNA 1700001J03 gene	http://www.ncbi.nlm.nih.gov/gene/?term=69282
1700001K19Rik	protein_coding	chr12:110667688-110682662	-	66323	170.347	65.0158	80.5094	73.4567	84.3633	87.6063	69.1519	67.4607	RIKEN cDNA 1700001K19 gene	http://www.ncbi.nlm.nih.gov/gene/?term=66323
1700001L05Rik	lncRNA	chr15:83353847-83367297	-	69291	99.5875	144.845	56.7694	74.4913	72.1871	106.309	77.5339	93.1601	RIKEN cDNA 1700001L05 gene	http://www.ncbi.nlm.nih.gov/gene/?term=69291
1700001L19Rik	protein_coding	chr13:68597439-68614231	+	69315	62.8974	78.1836	112.507	161.398	139.156	146.667	126.778	158.479	RIKEN cDNA 1700001L19 gene	http://www.ncbi.nlm.nih.gov/gene/?term=69315
1700001O22Rik	protein_coding	chr2:30795563-30803729	-	73598	135.404	120.156	117.668	133.464	140.895	166.354	108.967	133.851	RIKEN cDNA 1700001O22 gene	http://www.ncbi.nlm.nih.gov/gene/?term=73598
1700003D09Rik	lncRNA	chr11:98350718-98358283	-	69338	37.5637	16.4597	31.9973	18.6228	66.9688	65.9508	56.5788	64.2483	RIKEN cDNA 1700003D09 gene	http://www.ncbi.nlm.nih.gov/gene/?term=69338
1700003E16Rik	protein_coding	chr6:83156404-83162975	+	71837	532.007	327.548	612.078	560.754	574.018	576.824	488.254	603.934	RIKEN cDNA 1700003E16 gene	http://www.ncbi.nlm.nih.gov/gene/?term=71837
1700003F12Rik	protein_coding	chr2:154548904-154550050	+	75480	34.0694	41.9722	44.3834	45.5224	43.4862	55.1231	58.6743	40.6906	RIKEN cDNA 1700003F12 gene	http://www.ncbi.nlm.nih.gov/gene/?term=75480
1700003M07Rik	lncRNA	chr4:129960374-129965138	+	72225	265.567	187.641	213.66	203.816	213.082	215.571	208.503	256.993	RIKEN cDNA 1700003M07 gene	http://www.ncbi.nlm.nih.gov/gene/?term=72225
1700007K13Rik	protein_coding	chr2:28462001-28466324	-	69327	61.1502	68.3078	69.1555	54.8338	35.6587	42.3266	45.0535	40.6906	RIKEN cDNA 1700007K13 gene	http://www.ncbi.nlm.nih.gov/gene/?term=69327
1700007L15Rik	lncRNA	chr16:33379854-33380736	-	100502742	20.9658	21.3976	8.25737	10.346	11.3064	0.984341	14.6686	10.7081	RIKEN cDNA 1700007L15 gene	http://www.ncbi.nlm.nih.gov/gene/?term=100502742
1700008J07Rik	lncRNA	chr7:127510438-127512869	-	629159	133.657	93.8203	141.408	105.529	106.106	134.855	117.349	72.8148	RIKEN cDNA 1700008J07 gene	http://www.ncbi.nlm.nih.gov/gene/?term=629159
1700008O03Rik	protein_coding	chr7:44360043-44385694	-	69349	38.4373	18.9287	13.4182	21.7266	21.7431	23.6242	25.1461	28.9117	RIKEN cDNA 1700008O03 gene	http://www.ncbi.nlm.nih.gov/gene/?term=69349
1700010I14Rik	protein_coding	chr17:8988320-9008319	+	66931	42.8052	9.05284	16.5147	13.4498	10.4367	23.6242	14.6686	20.3453	RIKEN cDNA 1700010I14 gene	http://www.ncbi.nlm.nih.gov/gene/?term=66931
1700012B09Rik	protein_coding	chr9:14756592-14771049	-	69325	20.9658	16.4597	2.06434	11.3806	6.9578	8.85907	13.6208	2.14161	RIKEN cDNA 1700012B09 gene	http://www.ncbi.nlm.nih.gov/gene/?term=69325
1700012D01Rik	lncRNA	chr10:127667123-127668851	+	72243	13.1036	13.9907	7.2252	8.27681	14.7853	33.4676	24.0984	13.9205	RIKEN cDNA 1700012D01 gene	http://www.ncbi.nlm.nih.gov/gene/?term=72243
1700012D14Rik	lncRNA	chr7:111117673-111122675	-	75479	13.9772	14.8137	8.25737	12.4152	11.3064	9.84341	7.33429	7.49564	RIKEN cDNA 1700012D14 gene	http://www.ncbi.nlm.nih.gov/gene/?term=75479
1700013F07Rik	protein_coding	chr3:108537584-108544697	+	75504	13.9772	4.93791	13.4182	9.31141	3.4789	17.7181	12.5731	7.49564	RIKEN cDNA 1700013F07 gene	http://www.ncbi.nlm.nih.gov/gene/?term=75504
1700014D04Rik	protein_coding	chr13:59739173-59746871	-	102638268	40.1844	23.0436	15.4826	12.4152	14.7853	22.6398	18.8596	24.6285	RIKEN cDNA 1700014D04 gene	http://www.ncbi.nlm.nih.gov/gene/?term=102638268
1700016A09Rik	lncRNA	chr8:120536892-120537726	-	74227	30.5751	33.7424	25.8043	26.8996	28.7009	42.3266	23.0506	12.8497	RIKEN cDNA 1700016A09 gene	http://www.ncbi.nlm.nih.gov/gene/?term=74227
1700016K19Rik	protein_coding	chr11:75999912-76003569	+	74230	22.7129	18.1057	12.3861	16.5536	32.1798	33.4676	13.6208	14.9913	RIKEN cDNA 1700016K19 gene	http://www.ncbi.nlm.nih.gov/gene/?term=74230
1700017B05Rik	protein_coding	chr9:57252322-57262599	-	74211	960.932	1150.53	651.3	652.833	555.754	375.034	564.74	475.438	RIKEN cDNA 1700017B05 gene	http://www.ncbi.nlm.nih.gov/gene/?term=74211
1700018L02Rik	lncRNA	chr19:29047483-29048729	+	67329	204.417	221.383	161.019	173.813	137.416	162.416	139.351	128.497	RIKEN cDNA 1700018L02 gene	http://www.ncbi.nlm.nih.gov/gene/?term=67329
1700019D03Rik	protein_coding	chr1:52922324-52992657	-	67080	109.197	77.3606	190.952	162.432	163.508	205.727	206.408	207.736	RIKEN cDNA 1700019D03 gene	http://www.ncbi.nlm.nih.gov/gene/?term=67080
1700019L22Rik	lncRNA	chr8:50117897-50917433	-	75549	13.1036	1.64597	23.7399	11.3806	33.0495	23.6242	23.0506	27.8409	RIKEN cDNA 1700019L22 gene, transcript variant X3	http://www.ncbi.nlm.nih.gov/gene/?term=75549
1700020A23Rik	protein_coding	chr2:130405259-130406074	+	75656	8.73575	9.05284	9.28954	4.1384	4.34862	4.9217	6.28653	6.42483	RIKEN cDNA 1700020A23 gene	http://www.ncbi.nlm.nih.gov/gene/?term=75656
1700020D05Rik	protein_coding	chr19:5502767-5503787	-	75555	6.11502	5.7609	17.5469	23.7958	14.7853	22.6398	14.6686	10.7081	RIKEN cDNA 1700020D05 gene	http://www.ncbi.nlm.nih.gov/gene/?term=75555
1700020L24Rik	protein_coding	chr11:83437694-83441232	+	66330	43.6787	100.404	34.0617	70.3529	31.3101	38.3893	42.958	40.6906	RIKEN cDNA 1700020L24 gene	http://www.ncbi.nlm.nih.gov/gene/?term=66330
1700022N22Rik	lncRNA	chr17:25985830-25991030	+	69431	112.691	117.687	207.467	178.986	170.466	164.385	139.351	173.47	RIKEN cDNA 1700022N22 gene	http://www.ncbi.nlm.nih.gov/gene/?term=69431
1700023D09Rik	lncRNA	chr19:8754789-8756969	-	102640359	21.8394	15.6367	23.7399	12.4152	19.1339	20.6712	23.0506	18.2037	RIKEN cDNA 1700023D09 gene	http://www.ncbi.nlm.nih.gov/gene/?term=102640359
1700025G04Rik	protein_coding	chr1:151884524-152091121	-	69399	1217.76	874.01	1534.84	1430.85	1789.02	1747.2	1587.35	1684.38	RIKEN cDNA 1700025G04 gene	http://www.ncbi.nlm.nih.gov/gene/?term=69399
1700027H10Rik	lncRNA	chr3:45416584-45439309	-	72274	7.86217	9.87582	13.4182	16.5536	9.56697	10.8277	15.7163	20.3453	RIKEN cDNA 1700027H10 gene	http://www.ncbi.nlm.nih.gov/gene/?term=72274
1700028J19Rik	lncRNA	chr7:44229929-44236122	-	70004	11.3565	8.22985	19.6113	7.24221	23.4826	20.6712	19.9074	13.9205	RIKEN cDNA 1700028J19 gene	http://www.ncbi.nlm.nih.gov/gene/?term=70004
1700028K03Rik	protein_coding	chr5:107534720-107551549	+	76421	14.8508	44.4412	26.8365	24.8304	36.5284	44.2953	56.5788	51.3987	RIKEN cDNA 1700028K03 gene	http://www.ncbi.nlm.nih.gov/gene/?term=76421
1700028P14Rik	protein_coding	chr19:23558760-23652812	-	67483	21.8394	23.0436	16.5147	16.5536	21.7431	4.9217	20.9551	12.8497	RIKEN cDNA 1700028P14 gene	http://www.ncbi.nlm.nih.gov/gene/?term=67483
1700029I15Rik	protein_coding	chr2:92382918-92383603	+	75641	5.24145	16.4597	9.28954	8.27681	16.5248	6.89038	3.14327	6.42483	RIKEN cDNA 1700029I15 gene	http://www.ncbi.nlm.nih.gov/gene/?term=75641
1700029J07Rik	protein_coding	chr8:45939196-45975488	-	69479	48.0466	39.5033	38.1904	38.2802	52.1835	47.2484	48.1967	62.1067	RIKEN cDNA 1700029J07 gene	http://www.ncbi.nlm.nih.gov/gene/?term=69479
1700030C10Rik	lncRNA	chr12:20804389-20815779	-	69513	22.7129	12.3448	15.4826	19.6574	6.9578	9.84341	17.8118	13.9205	RIKEN cDNA 1700030C10 gene	http://www.ncbi.nlm.nih.gov/gene/?term=69513
1700030C12Rik	lncRNA	chr11:23497761-23499663	+	72246	13.9772	16.4597	0	7.24221	11.3064	3.93736	9.4298	9.63725	RIKEN cDNA 1700030C12 gene	http://www.ncbi.nlm.nih.gov/gene/?term=72246
1700030C14Rik	lncRNA	chr2:152652883-152654330	-	75662	11.3565	3.29194	3.09651	11.3806	6.08807	10.8277	3.14327	3.21242	RIKEN cDNA 1700030C14 gene	http://www.ncbi.nlm.nih.gov/gene/?term=75662
1700030J22Rik	protein_coding	chr8:116969594-116978959	-	69528	131.91	59.2549	176.501	132.429	166.117	183.087	146.686	163.833	RIKEN cDNA 1700030J22 gene	http://www.ncbi.nlm.nih.gov/gene/?term=69528
1700030K09Rik	protein_coding	chr8:72443880-72460541	+	72254	164.232	115.218	168.244	120.014	146.114	148.635	155.068	152.054	RIKEN cDNA 1700030K09 gene	http://www.ncbi.nlm.nih.gov/gene/?term=72254
1700034G24Rik	lncRNA	chr5:112582936-112589996	-	67325	25.3337	18.1057	8.25737	10.346	13.9156	10.8277	6.28653	22.4869	RIKEN cDNA 1700034G24 gene	http://www.ncbi.nlm.nih.gov/gene/?term=67325
1700034H15Rik	lncRNA	chr1:191894072-191907527	-	98736	227.129	241.135	143.472	162.432	178.294	189.978	172.88	137.063	RIKEN cDNA 1700034H15 gene	http://www.ncbi.nlm.nih.gov/gene/?term=98736
1700034P13Rik	lncRNA	chr1:9747648-9771256	+	73331	237.612	167.889	206.434	244.166	205.255	245.101	179.166	154.196	RIKEN cDNA 1700034P13 gene	http://www.ncbi.nlm.nih.gov/gene/?term=73331
1700037C18Rik	protein_coding	chr16:3905798-3908689	-	73261	88.2311	44.4412	51.6086	67.2491	78.2752	62.0135	46.1012	44.9738	RIKEN cDNA 1700037C18 gene	http://www.ncbi.nlm.nih.gov/gene/?term=73261
1700037H04Rik	protein_coding	chr2:131146315-131160085	-	67326	1384.62	803.234	1006.37	861.822	1054.98	1000.09	830.87	1052.6	RIKEN cDNA 1700037H04 gene	http://www.ncbi.nlm.nih.gov/gene/?term=67326
1700040D17Rik	lncRNA	chr3:94409389-94412955	-	76602	4.36787	4.93791	16.5147	13.4498	16.5248	15.7495	15.7163	8.56644	RIKEN cDNA 1700040D17 gene	http://www.ncbi.nlm.nih.gov/gene/?term=76602
1700041B01Rik	lncRNA	chr15:78670638-78682066	+	78623	88.2311	83.9445	153.794	126.221	136.547	218.524	161.354	142.417	RIKEN cDNA 1700041B01 gene, transcript variant X1	http://www.ncbi.nlm.nih.gov/gene/?term=78623
1700047M11Rik	lncRNA	chr1:182300834-182303289	+	67330	20.9658	27.9815	38.1904	50.6954	53.9229	65.9508	52.3878	49.257	RIKEN cDNA 1700047M11 gene	http://www.ncbi.nlm.nih.gov/gene/?term=67330
1700048O20Rik	lncRNA	chr9:121937275-121947016	+	69430	89.1046	76.5376	50.5764	47.5916	80.8844	49.217	63.9131	98.5141	RIKEN cDNA 1700048O20 gene	http://www.ncbi.nlm.nih.gov/gene/?term=69430
1700049J03Rik	lncRNA	chr17:26541387-26566071	-	73365	3.4943	5.7609	8.25737	1.0346	12.1761	7.87473	6.28653	8.56644	RIKEN cDNA 1700049J03 gene, transcript variant X2	http://www.ncbi.nlm.nih.gov/gene/?term=73365
1700052K11Rik	lncRNA	chr11:105179020-105181433	-	73431	158.991	167.889	148.633	124.152	170.466	155.526	173.927	146.7	RIKEN cDNA 1700052K11 gene	http://www.ncbi.nlm.nih.gov/gene/?term=73431
1700063D05Rik	lncRNA	chr9:41206155-41217627	+	78500	0.873575	4.93791	9.28954	5.173	19.1339	5.90604	6.28653	10.7081	RIKEN cDNA 1700063D05 gene	http://www.ncbi.nlm.nih.gov/gene/?term=78500
1700066M21Rik	protein_coding	chr1:57377596-57385428	+	73467	247.222	291.337	300.362	287.619	319.189	293.334	348.903	385.49	RIKEN cDNA 1700066M21 gene	http://www.ncbi.nlm.nih.gov/gene/?term=73467
1700067K01Rik	protein_coding	chr8:84000516-84004770	+	73453	78.6217	18.9287	39.2225	13.4498	15.655	12.7964	17.8118	38.549	RIKEN cDNA 1700067K01 gene	http://www.ncbi.nlm.nih.gov/gene/?term=73453
1700071M16Rik	lncRNA	chr17:43588340-43591509	-	73504	10.4829	11.5218	6.19303	4.1384	5.21835	12.7964	5.23878	3.21242	RIKEN cDNA 1700071M16 gene	http://www.ncbi.nlm.nih.gov/gene/?term=73504
1700084E18Rik	lncRNA	chr2:30237197-30237631	-	67350	15.7243	23.0436	5.16086	4.1384	5.21835	5.90604	7.33429	5.35403	RIKEN cDNA 1700084E18 gene	http://www.ncbi.nlm.nih.gov/gene/?term=67350
1700086L19Rik	lncRNA	chr12:74284276-74295950	+	74284	225.382	97.1123	284.879	228.647	314.84	272.662	264.034	293.401	RIKEN cDNA 1700086L19 gene	http://www.ncbi.nlm.nih.gov/gene/?term=74284
1700086O06Rik	lncRNA	chr18:38238405-38250565	-	73516	125.795	95.4663	70.1877	70.3529	65.2293	84.6533	79.6294	76.0272	RIKEN cDNA 1700086O06 gene	http://www.ncbi.nlm.nih.gov/gene/?term=73516
1700088E04Rik	protein_coding	chr15:79134655-79141251	-	27660	234.118	211.507	154.826	167.605	157.42	156.51	135.16	160.621	RIKEN cDNA 1700088E04 gene	http://www.ncbi.nlm.nih.gov/gene/?term=27660
1700093K21Rik	protein_coding	chr11:23516202-23521319	-	67358	9.60932	33.7424	7.2252	9.31141	4.34862	34.4519	12.5731	22.4869	RIKEN cDNA 1700093K21 gene	http://www.ncbi.nlm.nih.gov/gene/?term=67358
1700094D03Rik	protein_coding	chr3:90062808-90068347	+	73545	67.2653	83.1215	54.7051	68.2837	57.4018	59.0604	74.3906	63.1775	RIKEN cDNA 1700094D03 gene	http://www.ncbi.nlm.nih.gov/gene/?term=73545
1700096K18Rik	lncRNA	chr5:25530018-25531466	+	73571	128.416	69.9537	44.3834	64.1452	30.4404	61.0291	66.0086	33.195	RIKEN cDNA 1700096K18 gene	http://www.ncbi.nlm.nih.gov/gene/?term=73571
1700101I11Rik	lncRNA	chr6:129531947-129533284	-	100504641	33.1958	23.0436	9.28954	17.5882	17.3945	13.7808	33.5282	27.8409	RIKEN cDNA 1700101I11 gene	http://www.ncbi.nlm.nih.gov/gene/?term=100504641
1700102P08Rik	protein_coding	chr9:108392824-108411440	+	112418	6.11502	13.9907	12.3861	13.4498	24.3523	12.7964	15.7163	17.1329	RIKEN cDNA 1700102P08 gene	http://www.ncbi.nlm.nih.gov/gene/?term=112418
1700109H08Rik	protein_coding	chr5:3571716-3584341	+	77036	27.9544	31.2734	15.4826	21.7266	13.9156	27.5615	28.2894	24.6285	RIKEN cDNA 1700109H08 gene	http://www.ncbi.nlm.nih.gov/gene/?term=77036
1700109K24Rik	lncRNA	chr15:77084398-77096314	+	74303	13.1036	11.5218	18.5791	9.31141	23.4826	17.7181	25.1461	16.0621	RIKEN cDNA 1700109K24 gene	http://www.ncbi.nlm.nih.gov/gene/?term=74303
1700110C19Rik	lncRNA	chr17:10324602-10329312	+	76634	7.86217	0	6.19303	8.27681	17.3945	11.8121	14.6686	7.49564	RIKEN cDNA 1700110C19 gene	http://www.ncbi.nlm.nih.gov/gene/?term=76634
1700112J16Rik	lncRNA	chr7:67204082-67222536	-	76628	27.9544	9.05284	17.5469	11.3806	17.3945	13.7808	19.9074	13.9205	RIKEN cDNA 1700112J16 gene	http://www.ncbi.nlm.nih.gov/gene/?term=76628
1700113A16Rik	lncRNA	chr3:88171560-88177785	-	76642	162.485	164.597	184.759	131.394	153.941	174.228	183.357	176.683	RIKEN cDNA 1700113A16 gene	http://www.ncbi.nlm.nih.gov/gene/?term=76642
1700120B22Rik	lncRNA	chr10:63242231-63244153	-	641387	14.8508	10.6988	10.3217	8.27681	16.5248	12.7964	18.8596	13.9205	RIKEN cDNA 1700120B22 gene	http://www.ncbi.nlm.nih.gov/gene/?term=641387
1700120C14Rik	lncRNA	chr15:99251788-99262041	+	73600	10.4829	1.64597	10.3217	8.27681	11.3064	18.7025	7.33429	8.56644	RIKEN cDNA 1700120C14 gene	http://www.ncbi.nlm.nih.gov/gene/?term=73600
1700123M08Rik	lncRNA	chr4:11966574-11994295	+	100503636	16.5979	26.3355	24.7721	15.519	24.3523	18.7025	16.7641	27.8409	RIKEN cDNA 1700123M08 gene	http://www.ncbi.nlm.nih.gov/gene/?term=100503636
1700123O20Rik	protein_coding	chr14:54686171-54690742	+	58248	338.947	343.185	280.751	294.861	286.139	274.631	250.414	286.976	RIKEN cDNA 1700123O20 gene	http://www.ncbi.nlm.nih.gov/gene/?term=58248
1700125G02Rik	lncRNA	chr4:124890888-124894782	-	73628	5.24145	27.9815	19.6113	23.7958	20.8734	30.5146	15.7163	26.7701	RIKEN cDNA 1700125G02 gene	http://www.ncbi.nlm.nih.gov/gene/?term=73628
1810009A15Rik	protein_coding	chr19:8888883-8890759	+	66276	255.084	245.25	202.306	196.574	186.121	154.541	212.694	188.462	RIKEN cDNA 1810009A15 gene	http://www.ncbi.nlm.nih.gov/gene/?term=66276
1810010H24Rik	protein_coding	chr11:107023269-107030443	+	69066	120.553	107.811	103.217	84.8373	67.8385	91.5437	95.3457	100.656	RIKEN cDNA 1810010H24 gene	http://www.ncbi.nlm.nih.gov/gene/?term=69066
1810013L24Rik	protein_coding	chr16:8830100-8858924	+	69053	1147	1021.32	1201.45	1072.88	1101.94	1073.92	1065.57	1056.88	RIKEN cDNA 1810013L24 gene	http://www.ncbi.nlm.nih.gov/gene/?term=69053
1810014B01Rik	transcribed_pseudogene	chr10:86685527-86689954	+	66263	27.9544	18.9287	24.7721	35.1764	40.0073	21.6555	23.0506	20.3453	RIKEN cDNA 1810014B01 gene	http://www.ncbi.nlm.nih.gov/gene/?term=66263
1810020O05Rik	protein_coding	chr6:87675590-87722747	-	613264	71.6331	43.6182	26.8365	34.1418	37.3982	55.1231	35.6237	53.5403	Riken cDNA 1810020O05 gene	http://www.ncbi.nlm.nih.gov/gene/?term=613264
1810021B22Rik	lncRNA	chr15:89071198-89075854	-	69120	61.1502	55.14	62.9625	47.5916	62.6202	39.3736	56.5788	54.6111	RIKEN cDNA 1810021B22 gene	http://www.ncbi.nlm.nih.gov/gene/?term=69120
1810024B03Rik	protein_coding	chr2:127186284-127208280	-	329509	11.3565	16.4597	8.25737	9.31141	3.4789	4.9217	8.38204	11.7789	RIKEN cDNA 1810024B03 gene	http://www.ncbi.nlm.nih.gov/gene/?term=329509
1810030O07Rik	protein_coding	chrX:12654879-12673936	-	69155	352.924	409.024	328.231	343.487	358.326	348.457	350.998	314.817	RIKEN cDNA 1810030O07 gene	http://www.ncbi.nlm.nih.gov/gene/?term=69155
1810034E14Rik	lncRNA	chr13:64248700-64268145	+	66503	5.24145	17.2827	18.5791	9.31141	7.82752	12.7964	3.14327	16.0621	RIKEN cDNA 1810034E14 gene	http://www.ncbi.nlm.nih.gov/gene/?term=66503
1810037I17Rik	protein_coding	chr3:122924397-122926194	+	67704	666.538	850.144	738.003	755.259	623.592	592.573	646.465	633.917	RIKEN cDNA 1810037I17 gene	http://www.ncbi.nlm.nih.gov/gene/?term=67704
1810044D09Rik	lncRNA	chr6:91440987-91441755	+	69798	14.8508	10.6988	12.3861	8.27681	4.34862	5.90604	12.5731	9.63725	RIKEN cDNA 1810044D09 gene	http://www.ncbi.nlm.nih.gov/gene/?term=69798
1810055G02Rik	protein_coding	chr19:3708293-3717882	+	72056	393.109	432.067	358.164	407.633	356.587	389.799	373.001	351.224	RIKEN cDNA 1810055G02 gene	http://www.ncbi.nlm.nih.gov/gene/?term=72056
1810058I24Rik	protein_coding	chr6:35252710-35261639	+	67705	276.05	363.759	265.268	265.892	225.259	191.946	256.7	167.046	RIKEN cDNA 1810058I24 gene	http://www.ncbi.nlm.nih.gov/gene/?term=67705
1810062O18Rik	lncRNA	chr14:20546293-20570680	+	75602	25.3337	31.2734	12.3861	15.519	14.7853	15.7495	12.5731	11.7789	RIKEN cDNA 1810062O18 gene	http://www.ncbi.nlm.nih.gov/gene/?term=75602
2010001A14Rik	lncRNA	chr11:57795499-57801467	-	76516	91.7254	66.6618	60.8981	46.557	34.789	32.4832	48.1967	57.8235	RIKEN cDNA 2010001A14 gene	http://www.ncbi.nlm.nih.gov/gene/?term=76516
2010204K13Rik	lncRNA	chrX:7411817-7422988	-	68355	126.668	58.4319	117.668	137.602	118.283	118.121	100.585	129.567	RIKEN cDNA 2010204K13 gene	http://www.ncbi.nlm.nih.gov/gene/?term=68355
2010315B03Rik	protein_coding	chr9:124291802-124312719	-	630836	69.886	73.2457	88.7668	107.598	109.585	130.917	112.11	112.435	RIKEN cDNA 2010315B03 gene	http://www.ncbi.nlm.nih.gov/gene/?term=630836
2010320M18Rik	lncRNA	chr8:70776862-70777606	+	72093	157.243	137.439	135.214	107.598	77.4055	95.481	82.7727	92.0893	RIKEN cDNA 2010320M18 gene	http://www.ncbi.nlm.nih.gov/gene/?term=72093
2200002D01Rik	protein_coding	chr7:29247521-29248467	-	72275	51.5409	50.2021	12.3861	15.519	2.60917	13.7808	4.19102	5.35403	RIKEN cDNA 2200002D01 gene	http://www.ncbi.nlm.nih.gov/gene/?term=72275
2210016F16Rik	protein_coding	chr13:58380046-58385225	-	70153	337.2	353.884	313.78	279.342	302.664	225.414	312.231	207.736	RIKEN cDNA 2210016F16 gene	http://www.ncbi.nlm.nih.gov/gene/?term=70153
2210016L21Rik	protein_coding	chr5:114942154-114948540	+	72357	1810.92	1381.79	1597.8	1579.84	1520.28	1711.77	1533.91	1667.24	RIKEN cDNA 2210016L21 gene	http://www.ncbi.nlm.nih.gov/gene/?term=72357
2210406O10Rik	lncRNA	chr5:36447611-36464854	-	76710	110.944	37.8573	29.933	40.3494	28.7009	26.5772	46.1012	55.6819	RIKEN cDNA 2210406O10 gene	http://www.ncbi.nlm.nih.gov/gene/?term=76710
2210408F21Rik	lncRNA	chr6:31220351-31337395	+	73652	110.07	73.2457	129.021	133.464	131.328	129.933	130.969	157.408	RIKEN cDNA 2210408F21 gene	http://www.ncbi.nlm.nih.gov/gene/?term=73652
2210408I21Rik	protein_coding	chr13:77135531-77613785	+	72371	134.531	115.218	162.051	96.2179	116.543	123.043	120.492	132.78	RIKEN cDNA 2210408I21 gene	http://www.ncbi.nlm.nih.gov/gene/?term=72371
2210416O15Rik	lncRNA	chr11:88098058-88100107	+	70393	48.9202	37.0343	43.3512	32.0726	33.9193	35.4363	42.958	27.8409	RIKEN cDNA 2210416O15 gene	http://www.ncbi.nlm.nih.gov/gene/?term=70393
2210418O10Rik	protein_coding	chr2:176226565-176261872	+	100504263	12.23	4.93791	8.25737	1.0346	9.56697	6.89038	15.7163	4.28322	RIKEN cDNA 2210418O10 gene	http://www.ncbi.nlm.nih.gov/gene/?term=100504263
2300009A05Rik	protein_coding	chr9:63394447-63399244	-	69478	197.428	158.013	122.828	148.983	97.4091	121.074	107.919	162.762	RIKEN cDNA 2300009A05 gene	http://www.ncbi.nlm.nih.gov/gene/?term=69478
2310009B15Rik	protein_coding	chr1:138851979-138856854	-	69549	147.634	124.271	82.5737	116.91	105.237	73.8255	98.489	89.9476	RIKEN cDNA 2310009B15 gene	http://www.ncbi.nlm.nih.gov/gene/?term=69549
2310010J17Rik	lncRNA	chr7:90124836-90129936	-	78329	33.1958	38.6803	12.3861	27.9342	33.0495	37.4049	52.3878	47.1154	RIKEN cDNA 2310010J17 gene	http://www.ncbi.nlm.nih.gov/gene/?term=78329
2310011J03Rik	protein_coding	chr10:80318255-80320548	-	66374	836.011	742.333	647.172	698.356	662.73	639.821	593.03	588.943	RIKEN cDNA 2310011J03 gene	http://www.ncbi.nlm.nih.gov/gene/?term=66374
2310015A10Rik	lncRNA	chr12:80120546-80132844	-	69548	355.545	261.709	169.276	165.536	149.593	227.383	190.691	156.338	RIKEN cDNA 2310015A10 gene	http://www.ncbi.nlm.nih.gov/gene/?term=69548
2310022A10Rik	protein_coding	chr7:27553243-27582099	+	66367	592.284	488.03	498.539	522.473	501.831	490.202	473.585	513.987	RIKEN cDNA 2310022A10 gene	http://www.ncbi.nlm.nih.gov/gene/?term=66367
2310022B05Rik	protein_coding	chr8:124635756-124663369	-	69551	1173.21	1398.25	1545.16	1595.35	1328.94	1789.53	1427.04	1499.13	RIKEN cDNA 2310022B05 gene	http://www.ncbi.nlm.nih.gov/gene/?term=69551
2310030G06Rik	protein_coding	chr9:50739691-50746527	-	66952	14.8508	10.6988	11.3539	22.7612	20.0037	12.7964	16.7641	19.2745	RIKEN cDNA 2310030G06 gene	http://www.ncbi.nlm.nih.gov/gene/?term=66952
2310033P09Rik	protein_coding	chr11:59208361-59210736	+	67862	189.566	190.933	248.753	248.304	261.787	206.712	225.267	227.011	RIKEN cDNA 2310033P09 gene	http://www.ncbi.nlm.nih.gov/gene/?term=67862
2310034G01Rik	lncRNA	chr19:46348201-46348988	-	75579	26.2072	14.8137	8.25737	14.4844	4.34862	8.85907	1.04776	20.3453	RIKEN cDNA 2310034G01 gene	http://www.ncbi.nlm.nih.gov/gene/?term=75579
2310039H08Rik	protein_coding	chr17:46772635-46773407	+	67101	167.726	134.97	75.3485	56.903	44.3559	50.2014	46.1012	46.0446	RIKEN cDNA 2310039H08 gene	http://www.ncbi.nlm.nih.gov/gene/?term=67101
2310040G24Rik	lncRNA	chr6:86483376-86488227	-	381792	3.4943	18.1057	7.2252	16.5536	9.56697	10.8277	27.2416	17.1329	RIKEN cDNA 2310040G24 gene	http://www.ncbi.nlm.nih.gov/gene/?term=381792
2310043M15Rik	lncRNA	chr16:93792136-93794901	-	102633000	5.24145	13.1678	18.5791	22.7612	19.1339	21.6555	25.1461	19.2745	RIKEN cDNA 2310043M15 gene	http://www.ncbi.nlm.nih.gov/gene/?term=102633000
2310047D07Rik	lncRNA	chr5:149228988-149237977	+	69657	6.9886	4.93791	21.6756	11.3806	16.5248	8.85907	20.9551	11.7789	RIKEN cDNA 2310047D07 gene, transcript variant X1	http://www.ncbi.nlm.nih.gov/gene/?term=69657
2310047K21Rik	lncRNA	chr2:104816922-104830673	+	115489467	65.5181	76.5376	52.6408	73.4567	67.8385	85.6376	61.8176	80.3104	RIKEN cDNA 2310047K21 gene	http://www.ncbi.nlm.nih.gov/gene/?term=115489467
2310057M21Rik	protein_coding	chr7:131340862-131362843	-	68277	333.706	291.337	376.743	402.46	330.495	370.112	396.052	364.074	RIKEN cDNA 2310057M21 gene	http://www.ncbi.nlm.nih.gov/gene/?term=68277
2310061I04Rik	protein_coding	chr17:35892677-35897378	-	69662	578.307	538.232	804.062	841.13	742.745	744.162	763.814	717.44	RIKEN cDNA 2310061I04 gene	http://www.ncbi.nlm.nih.gov/gene/?term=69662
2310067E19Rik	misc_RNA	chr4:82450058-82498232	-	76455	38.4373	98.7582	125.925	115.875	120.022	122.058	94.298	87.806	RIKEN cDNA 2310067E19 gene	http://www.ncbi.nlm.nih.gov/gene/?term=76455
2310068J16Rik	lncRNA	chr15:99972167-99973287	-	70281	18.3451	52.6711	22.7078	15.519	24.3523	25.5929	17.8118	6.42483	RIKEN cDNA 2310068J16 gene	http://www.ncbi.nlm.nih.gov/gene/?term=70281
2310069G16Rik	lncRNA	chr15:44787763-44805829	+	69659	9.60932	9.05284	20.6434	27.9342	24.3523	15.7495	14.6686	20.3453	RIKEN cDNA 2310069G16 gene	http://www.ncbi.nlm.nih.gov/gene/?term=69659
2310075K07Rik	misc_RNA	chr10:45064061-45067120	-	100125933	35.8166	36.2113	15.4826	16.5536	22.6128	10.8277	16.7641	12.8497	RIKEN cDNA 2310075K07 gene	http://www.ncbi.nlm.nih.gov/gene/?term=100125933
2410002F23Rik	protein_coding	chr7:44246711-44252319	+	668661	1210.77	1267.4	899.022	1033.57	1028.88	1045.37	993.272	917.68	RIKEN cDNA 2410002F23 gene	http://www.ncbi.nlm.nih.gov/gene/?term=668661
2410004B18Rik	protein_coding	chr3:145938014-145944829	+	66421	420.19	404.086	486.153	488.332	486.176	386.846	422.245	475.438	RIKEN cDNA 2410004B18 gene	http://www.ncbi.nlm.nih.gov/gene/?term=66421
2410004P03Rik	protein_coding	chr12:17004958-17011758	-	73667	96.9668	95.4663	57.8016	61.0414	33.9193	49.217	58.6743	44.9738	RIKEN cDNA 2410004P03 gene	http://www.ncbi.nlm.nih.gov/gene/?term=73667
2410006H16Rik	lncRNA	chr11:62602877-62604806	+	69221	422.81	405.732	226.046	253.477	188.73	188.009	271.369	220.586	RIKEN cDNA 2410006H16 gene	http://www.ncbi.nlm.nih.gov/gene/?term=69221
2410018L13Rik	lncRNA	chr12:22953997-23010243	-	69732	8.73575	16.4597	21.6756	17.5882	40.0073	12.7964	27.2416	31.0534	RIKEN cDNA 2410018L13 gene	http://www.ncbi.nlm.nih.gov/gene/?term=69732
2410021H03Rik	lncRNA	chr17:69275362-69277206	-	69750	2.62072	4.93791	16.5147	6.2076	17.3945	21.6555	13.6208	12.8497	RIKEN cDNA 2410021H03 gene	http://www.ncbi.nlm.nih.gov/gene/?term=69750
2410022M11Rik	lncRNA	chr14:56811989-56813899	+	100503842	178.209	167.889	103.217	96.2179	60.011	105.324	103.728	78.1688	RIKEN cDNA 2410022M11 gene	http://www.ncbi.nlm.nih.gov/gene/?term=100503842
2410080I02Rik	lncRNA	chr19:23134498-23137111	+	102636896	29.7015	25.5125	42.319	34.1418	31.3101	44.2953	42.958	38.549	RIKEN cDNA 2410080I02 gene	http://www.ncbi.nlm.nih.gov/gene/?term=102636896
2500004C02Rik	lncRNA	chr2:153341157-153345810	-	72326	78.6217	33.7424	53.6729	49.6608	56.5321	63.9821	55.531	77.098	RIKEN cDNA 2500004C02 gene	http://www.ncbi.nlm.nih.gov/gene/?term=72326
2510002D24Rik	protein_coding	chr16:18836580-18840113	+	72307	244.601	208.215	217.788	237.958	239.174	244.116	215.838	195.957	RIKEN cDNA 2510002D24 gene	http://www.ncbi.nlm.nih.gov/gene/?term=72307
2510009E07Rik	protein_coding	chr16:21649045-21694665	-	72190	1264.06	1135.72	1160.16	1256.01	1404.61	1188.1	1262.55	1201.44	RIKEN cDNA 2510009E07 gene	http://www.ncbi.nlm.nih.gov/gene/?term=72190
2510039O18Rik	protein_coding	chr4:147939519-147947316	+	77034	1277.17	1695.35	1101.33	1114.27	1066.28	1000.09	1029.94	968.008	RIKEN cDNA 2510039O18 gene	http://www.ncbi.nlm.nih.gov/gene/?term=77034
2600006K01Rik	lncRNA	chr2:29868351-29870411	-	70319	55.9088	58.4319	29.933	34.1418	28.7009	57.0918	46.1012	35.3366	RIKEN cDNA 2600006K01 gene	http://www.ncbi.nlm.nih.gov/gene/?term=70319
2600014E21Rik	lncRNA	chr2:75137655-75322407	+	102635707	23.5865	18.9287	39.2225	39.3148	49.5743	61.0291	64.9608	53.5403	RIKEN cDNA 2600014E21 gene, transcript variant X7	http://www.ncbi.nlm.nih.gov/gene/?term=102635707
2610001J05Rik	protein_coding	chr6:13867735-13871518	-	66520	298.763	412.316	268.365	252.443	293.967	229.351	317.47	283.763	RIKEN cDNA 2610001J05 gene	http://www.ncbi.nlm.nih.gov/gene/?term=66520
2610002M06Rik	protein_coding	chrX:107782751-107816334	-	67028	435.914	342.362	652.332	582.48	701.868	644.743	646.465	739.926	RIKEN cDNA 2610002M06 gene	http://www.ncbi.nlm.nih.gov/gene/?term=67028
2610005L07Rik	transcribed_pseudogene	chr8:20385782-20424814	-	381598	145.887	141.553	154.826	145.879	160.029	182.103	157.163	171.329	RIKEN cDNA 2610005L07 gene	http://www.ncbi.nlm.nih.gov/gene/?term=381598
2610008E11Rik	protein_coding	chr10:79064374-79097600	-	72128	214.899	250.187	294.169	290.723	322.668	334.676	350.998	355.507	RIKEN cDNA 2610008E11 gene	http://www.ncbi.nlm.nih.gov/gene/?term=72128
2610020C07Rik	lncRNA	chr16:11203383-11225796	+	69918	37.5637	37.8573	34.0617	32.0726	29.5706	31.4989	42.958	33.195	RIKEN cDNA 2610020C07 gene	http://www.ncbi.nlm.nih.gov/gene/?term=69918
2610027K06Rik	lncRNA	chr11:85791660-85832388	-	69909	6.9886	14.8137	3.09651	4.1384	5.21835	18.7025	22.0029	4.28322	RIKEN cDNA 2610027K06 gene	http://www.ncbi.nlm.nih.gov/gene/?term=69909
2610028E06Rik	lncRNA	chr4:125887851-125922403	-	72395	18.3451	8.22985	18.5791	14.4844	36.5284	12.7964	14.6686	17.1329	RIKEN cDNA 2610028E06 gene	http://www.ncbi.nlm.nih.gov/gene/?term=72395
2610028H24Rik	protein_coding	chr10:76449049-76461218	+	76964	13.1036	5.7609	3.09651	10.346	10.4367	12.7964	6.28653	9.63725	RIKEN cDNA 2610028H24 gene	http://www.ncbi.nlm.nih.gov/gene/?term=76964
2610035D17Rik	lncRNA	chr11:113043906-113201838	-	72386	221.888	213.153	201.273	240.027	225.259	227.383	223.172	229.152	RIKEN cDNA 2610035D17 gene	http://www.ncbi.nlm.nih.gov/gene/?term=72386
2610035F20Rik	lncRNA	chr14:122470377-122475199	-	69248	95.2197	156.367	68.1233	80.6989	43.4862	70.8725	63.9131	65.3191	RIKEN cDNA 2610035F20 gene	http://www.ncbi.nlm.nih.gov/gene/?term=69248
2610044O15Rik8	protein_coding	chr8:129216354-129234046	-	72139	70.7596	89.7054	98.0563	79.6643	91.3211	84.6533	78.5817	129.567	RIKEN cDNA 2610044O15 gene	http://www.ncbi.nlm.nih.gov/gene/?term=72139
2610203C22Rik	lncRNA	chr1:9560832-9631092	-	72481	9.60932	15.6367	39.2225	18.6228	20.0037	21.6555	30.3849	22.4869	RIKEN cDNA 2610203C22 gene	http://www.ncbi.nlm.nih.gov/gene/?term=72481
2610301B20Rik	protein_coding	chr4:10874044-10899425	+	67157	359.039	314.38	379.839	372.456	421.816	371.096	412.816	444.384	RIKEN cDNA 2610301B20 gene	http://www.ncbi.nlm.nih.gov/gene/?term=67157
2610306M01Rik	lncRNA	chr6:86848407-86849440	-	67170	76.001	55.14	70.1877	67.2491	68.7082	64.9665	64.9608	85.6644	RIKEN cDNA 2610306M01 gene	http://www.ncbi.nlm.nih.gov/gene/?term=67170
2610316D01Rik	lncRNA	chr3:45280439-45378260	-	72511	35.8166	23.8666	36.126	46.557	60.8807	34.4519	53.4355	73.8856	RIKEN cDNA 2610316D01 gene	http://www.ncbi.nlm.nih.gov/gene/?term=72511
2610318N02Rik	protein_coding	chr16:17113398-17125202	-	70458	14.8508	12.3448	22.7078	23.7958	28.7009	18.7025	28.2894	16.0621	RIKEN cDNA 2610318N02 gene	http://www.ncbi.nlm.nih.gov/gene/?term=70458
2610507B11Rik	protein_coding	chr11:78261650-78290625	+	72503	6681.1	6270.32	6604.87	6434.18	6508.15	6446.45	6662.68	6150.71	RIKEN cDNA 2610507B11 gene	http://www.ncbi.nlm.nih.gov/gene/?term=72503
2610507I01Rik	lncRNA	chr11:59197793-59202431	-	72203	312.74	200.808	316.877	252.443	308.752	316.958	305.945	289.117	RIKEN cDNA 2610507I01 gene	http://www.ncbi.nlm.nih.gov/gene/?term=72203
2610524H06Rik	protein_coding	chr5:114821937-114823468	-	330173	182.577	172.827	144.504	117.944	106.106	139.776	130.969	144.559	RIKEN cDNA 2610524H06 gene	http://www.ncbi.nlm.nih.gov/gene/?term=330173
2700038G22Rik	lncRNA	chr5:23850597-23855033	+	67194	9.60932	21.3976	10.3217	13.4498	4.34862	8.85907	10.4776	12.8497	RIKEN cDNA 2700038G22 gene	http://www.ncbi.nlm.nih.gov/gene/?term=67194
2700046A07Rik	lncRNA	chr18:62751674-62756347	-	78449	29.7015	17.2827	5.16086	10.346	12.1761	15.7495	8.38204	14.9913	RIKEN cDNA 2700046A07 gene	http://www.ncbi.nlm.nih.gov/gene/?term=78449
2700046G09Rik	lncRNA	chr19:32389216-32391184	+	67188	43.6787	24.6896	20.6434	35.1764	18.2642	20.6712	44.0057	22.4869	RIKEN cDNA 2700046G09 gene	http://www.ncbi.nlm.nih.gov/gene/?term=67188
2700049A03Rik	protein_coding	chr12:71136848-71309964	+	76967	98.714	120.979	117.668	110.702	116.543	142.729	113.158	89.9476	RIKEN cDNA 2700049A03 gene	http://www.ncbi.nlm.nih.gov/gene/?term=76967
2700054A10Rik	lncRNA	chr17:13487021-13554094	-	72578	51.5409	37.8573	55.7373	54.8338	63.4899	81.7003	62.8653	56.7527	RIKEN cDNA 2700054A10 gene	http://www.ncbi.nlm.nih.gov/gene/?term=72578
2700062C07Rik	protein_coding	chr18:24470871-24477767	+	68046	153.749	148.96	124.893	138.637	124.371	134.855	161.354	170.258	RIKEN cDNA 2700062C07 gene	http://www.ncbi.nlm.nih.gov/gene/?term=68046
2700069I18Rik	lncRNA	chr3:5177824-5220823	-	72608	4.36787	5.7609	10.3217	9.31141	5.21835	8.85907	13.6208	7.49564	RIKEN cDNA 2700069I18 gene	http://www.ncbi.nlm.nih.gov/gene/?term=72608
2700081O15Rik	protein_coding	chr19:7417625-7425908	+	108899	1096.34	1343.93	1374.85	1366.71	1450.7	1582.82	1303.41	1357.78	RIKEN cDNA 2700081O15 gene	http://www.ncbi.nlm.nih.gov/gene/?term=108899
2700097O09Rik	protein_coding	chr12:55045661-55080234	-	72658	29.7015	39.5033	43.3512	47.5916	58.2715	77.7629	63.9131	51.3987	RIKEN cDNA 2700097O09 gene	http://www.ncbi.nlm.nih.gov/gene/?term=72658
2700099C18Rik	transcribed_pseudogene	chr17:94750100-94775129	+	77022	23.5865	38.6803	34.0617	27.9342	29.5706	40.358	30.3849	29.9825	RIKEN cDNA 2700099C18 gene	http://www.ncbi.nlm.nih.gov/gene/?term=77022
2810001G20Rik	lncRNA	chr11:64079484-64083259	+	66456	211.405	106.165	112.507	116.91	111.325	125.011	99.5368	97.4433	RIKEN cDNA 2810001G20 gene	http://www.ncbi.nlm.nih.gov/gene/?term=66456
2810002D19Rik	lncRNA	chr2:94406707-94411682	+	66457	19.2186	21.3976	36.126	35.1764	45.2257	28.5459	38.767	33.195	RIKEN cDNA 2810002D19 gene	http://www.ncbi.nlm.nih.gov/gene/?term=66457
2810004N23Rik	protein_coding	chr8:124839355-124863029	-	66523	182.577	178.588	165.147	167.605	123.501	129.933	144.59	133.851	RIKEN cDNA 2810004N23 gene	http://www.ncbi.nlm.nih.gov/gene/?term=66523
2810006K23Rik	protein_coding	chr5:124328089-124341852	+	72650	80.3689	75.7146	132.118	129.325	149.593	81.7003	120.492	99.5849	RIKEN cDNA 2810006K23 gene	http://www.ncbi.nlm.nih.gov/gene/?term=72650
2810013P06Rik	lncRNA	chr8:123042575-123044602	+	100503178	340.694	198.339	193.016	211.059	192.209	202.774	216.885	249.498	RIKEN cDNA 2810013P06 gene	http://www.ncbi.nlm.nih.gov/gene/?term=100503178
2810021J22Rik	protein_coding	chr11:58860484-58884529	+	69944	120.553	117.687	131.086	111.737	153.072	140.761	130.969	161.692	RIKEN cDNA 2810021J22 gene	http://www.ncbi.nlm.nih.gov/gene/?term=69944
2810025M15Rik	lncRNA	chr1:157412352-157420236	+	69953	266.44	533.294	332.359	342.453	291.358	271.678	327.947	266.631	RIKEN cDNA 2810025M15 gene	http://www.ncbi.nlm.nih.gov/gene/?term=69953
2810029C07Rik	lncRNA	chr12:111572317-111574402	-	100504687	145.887	160.482	134.182	126.221	114.804	188.993	145.638	189.533	RIKEN cDNA 2810029C07 gene	http://www.ncbi.nlm.nih.gov/gene/?term=100504687
2810032G03Rik	lncRNA	chr12:5375720-5416132	+	72669	55.9088	47.7331	150.697	129.325	168.727	141.745	138.304	154.196	RIKEN cDNA 2810032G03 gene	http://www.ncbi.nlm.nih.gov/gene/?term=72669
2810039B14Rik	misc_RNA	chr15:75645021-75647437	+	72665	20.9658	9.87582	23.7399	19.6574	26.9615	16.7338	23.0506	16.0621	RIKEN cDNA 2810039B14 gene	http://www.ncbi.nlm.nih.gov/gene/?term=72665
2810049E08Rik	lncRNA	chr13:83891208-83928710	+	72677	39.3109	52.6711	29.933	23.7958	17.3945	30.5146	20.9551	39.6198	RIKEN cDNA 2810049E08 gene	http://www.ncbi.nlm.nih.gov/gene/?term=72677
2810403D21Rik	lncRNA	chrX:108834478-108886896	+	69964	24.4601	9.87582	19.6113	8.27681	7.82752	5.90604	7.33429	7.49564	RIKEN cDNA 2810403D21 gene	http://www.ncbi.nlm.nih.gov/gene/?term=69964
2810405F15Rik	lncRNA	chr2:116074548-116076096	-	69974	6.11502	2.46896	11.3539	5.173	9.56697	12.7964	5.23878	10.7081	RIKEN cDNA 2810405F15 gene	http://www.ncbi.nlm.nih.gov/gene/?term=69974
2810407A14Rik	lncRNA	chr16:87823950-87872183	+	100039901	4.36787	6.58388	3.09651	7.24221	10.4367	4.9217	10.4776	3.21242	RIKEN cDNA 2810407A14 gene, transcript variant X6	http://www.ncbi.nlm.nih.gov/gene/?term=100039901
2810408A11Rik	protein_coding	chr11:69897352-69901039	-	70419	15.7243	23.8666	11.3539	13.4498	7.82752	5.90604	8.38204	5.35403	RIKEN cDNA 2810408A11 gene	http://www.ncbi.nlm.nih.gov/gene/?term=70419
2810410L24Rik	lncRNA	chr11:120186650-120189856	-	100042332	87.3575	80.6525	72.252	88.9757	85.233	75.7942	75.4384	63.1775	RIKEN cDNA 2810410L24 gene	http://www.ncbi.nlm.nih.gov/gene/?term=100042332
2810414N06Rik	lncRNA	chr1:151748950-151755018	-	102640772	15.7243	13.9907	16.5147	28.9688	17.3945	13.7808	18.8596	19.2745	RIKEN cDNA 2810414N06 gene	http://www.ncbi.nlm.nih.gov/gene/?term=102640772
2810429I04Rik	lncRNA	chr13:3478232-3501393	+	76937	20.9658	8.22985	14.4504	14.4844	17.3945	11.8121	23.0506	16.0621	RIKEN cDNA 2810429I04 gene	http://www.ncbi.nlm.nih.gov/gene/?term=76937
2810454H06Rik	lncRNA	chr6:134897961-134900785	+	72813	25.3337	13.9907	6.19303	16.5536	11.3064	17.7181	26.1939	2.14161	RIKEN cDNA 2810454H06 gene	http://www.ncbi.nlm.nih.gov/gene/?term=72813
2810459M11Rik	protein_coding	chr1:86045863-86055456	+	72792	397.477	425.483	450.027	531.785	515.747	377.002	480.92	338.374	RIKEN cDNA 2810459M11 gene	http://www.ncbi.nlm.nih.gov/gene/?term=72792
2900005J15Rik	lncRNA	chr5:25100975-25103007	+	67261	25.3337	50.2021	11.3539	21.7266	23.4826	36.4206	37.7192	35.3366	RIKEN cDNA 2900005J15 gene	http://www.ncbi.nlm.nih.gov/gene/?term=67261
2900024J01Rik	lncRNA	chr1:180777961-180792629	+	102634584	68.1388	18.1057	8.25737	16.5536	3.4789	10.8277	9.4298	13.9205	RIKEN cDNA 2900024J01 gene, transcript variant X1	http://www.ncbi.nlm.nih.gov/gene/?term=102634584
2900026A02Rik	protein_coding	chr5:113086323-113221292	-	243219	1706.09	2392.42	1730.95	1785.72	1638.56	1749.17	1675.36	1701.51	RIKEN cDNA 2900026A02 gene	http://www.ncbi.nlm.nih.gov/gene/?term=243219
2900040C04Rik	lncRNA	chr14:76251462-76252330	+	72893	0	0	20.6434	12.4152	4.34862	1.96868	14.6686	0	RIKEN cDNA 2900040C04 gene	http://www.ncbi.nlm.nih.gov/gene/?term=72893
2900041M22Rik	lncRNA	chr11:117611247-117613417	+	78403	13.9772	5.7609	13.4182	8.27681	6.08807	21.6555	8.38204	16.0621	RIKEN cDNA 2900041M22 gene	http://www.ncbi.nlm.nih.gov/gene/?term=78403
2900052L18Rik	lncRNA	chr11:120225529-120231617	-	102640779	199.175	209.038	159.987	183.124	158.29	224.43	171.832	147.771	RIKEN cDNA 2900052L18 gene	http://www.ncbi.nlm.nih.gov/gene/?term=102640779
2900052N01Rik	lncRNA	chr9:46913603-46927366	+	73040	248.095	209.861	396.354	263.823	367.893	327.785	371.953	364.074	RIKEN cDNA 2900052N01 gene	http://www.ncbi.nlm.nih.gov/gene/?term=73040
2900060L22Rik	misc_RNA	chr6:96022634-96121422	-	102634502	11.3565	41.1493	63.9946	45.5224	51.3137	61.0291	58.6743	54.6111	RIKEN cDNA 2900060L22 gene, transcript variant X3	http://www.ncbi.nlm.nih.gov/gene/?term=102634502
2900060N12Rik	lncRNA	chr12:24795858-24831317	-	102641621	40.1844	23.8666	39.2225	38.2802	49.5743	42.3266	46.1012	48.1862	RIKEN cDNA 2900060N12 gene	http://www.ncbi.nlm.nih.gov/gene/?term=102641621
2900076A07Rik	lncRNA	chr7:81523550-81531498	+	100504421	36.6901	37.0343	43.3512	34.1418	42.6165	54.1387	56.5788	55.6819	RIKEN cDNA 2900076A07 gene	http://www.ncbi.nlm.nih.gov/gene/?term=100504421
2900079G21Rik	lncRNA	chr9:112234277-112348925	+	620760	113.565	131.678	139.343	168.64	160.029	171.275	166.593	157.408	RIKEN cDNA 2900079G21 gene	http://www.ncbi.nlm.nih.gov/gene/?term=620760
2900089D17Rik	lncRNA	chr5:144241781-144256155	-	67277	31.4487	27.1585	29.933	27.9342	23.4826	22.6398	17.8118	40.6906	RIKEN cDNA 2900089D17 gene, transcript variant X4	http://www.ncbi.nlm.nih.gov/gene/?term=67277
2900092D14Rik	lncRNA	chr1:42700336-42703176	+	73100	184.324	125.917	200.241	249.339	272.224	218.524	255.652	256.993	RIKEN cDNA 2900092D14 gene	http://www.ncbi.nlm.nih.gov/gene/?term=73100
2900093K20Rik	lncRNA	chr2:163419771-163420361	+	108168734	32.3223	18.1057	20.6434	22.7612	13.0459	11.8121	34.5759	26.7701	RIKEN cDNA 2900093K20 gene	http://www.ncbi.nlm.nih.gov/gene/?term=108168734
3000002C10Rik	transcribed_pseudogene	chr9:109830153-109831431	-	378954	39.3109	33.7424	37.1582	33.1072	27.8312	44.2953	39.8147	36.4074	RIKEN cDNA 3000002C10 gene	http://www.ncbi.nlm.nih.gov/gene/?term=378954
3010001F23Rik	lncRNA	chrX:152368572-152416702	+	75693	5.24145	6.58388	11.3539	7.24221	9.56697	12.7964	9.4298	8.56644	RIKEN cDNA 3010001F23 gene	http://www.ncbi.nlm.nih.gov/gene/?term=75693
3110009E18Rik	protein_coding	chr1:120121082-120188190	+	73103	20.0922	8.22985	20.6434	12.4152	23.4826	8.85907	14.6686	9.63725	RIKEN cDNA 3110009E18 gene	http://www.ncbi.nlm.nih.gov/gene/?term=73103
3110039M20Rik	lncRNA	chr12:49389652-49407346	+	67293	18.3451	38.6803	24.7721	20.692	43.4862	22.6398	46.1012	31.0534	RIKEN cDNA 3110039M20 gene	http://www.ncbi.nlm.nih.gov/gene/?term=67293
3110040N11Rik	protein_coding	chr7:81780283-81789499	-	67290	153.749	130.032	135.214	140.706	154.811	125.996	142.495	121.001	RIKEN cDNA 3110040N11 gene	http://www.ncbi.nlm.nih.gov/gene/?term=67290
3110053B16Rik	misc_RNA	chr12:20892176-20921311	-	382686	116.185	121.802	142.44	171.744	137.416	153.557	137.256	114.576	RIKEN cDNA 3110053B16 gene	http://www.ncbi.nlm.nih.gov/gene/?term=382686
3110056K07Rik	lncRNA	chr12:70991615-71015823	-	73204	48.9202	39.5033	55.7373	49.6608	58.2715	55.1231	63.9131	61.0359	RIKEN cDNA 3110056K07 gene	http://www.ncbi.nlm.nih.gov/gene/?term=73204
3110070M22Rik	lncRNA	chr13:119487257-119488384	-	67304	32.3223	37.0343	16.5147	22.7612	14.7853	38.3893	24.0984	32.1242	RIKEN cDNA 3110070M22 gene	http://www.ncbi.nlm.nih.gov/gene/?term=67304
3110082I17Rik	protein_coding	chr5:139359739-139460534	-	73212	345.062	460.049	220.885	215.197	184.382	195.884	230.506	201.311	RIKEN cDNA 3110082I17 gene	http://www.ncbi.nlm.nih.gov/gene/?term=73212
3110082J24Rik	protein_coding	chr5:30103584-30106086	-	433868	41.058	18.9287	41.2869	78.6297	40.8771	55.1231	42.958	34.2658	RIKEN cDNA 3110082J24 gene	http://www.ncbi.nlm.nih.gov/gene/?term=433868
3300002I08Rik	protein_coding	chr2:150306363-150362955	-	69277	157.243	130.032	194.048	223.474	178.294	209.665	192.787	158.479	RIKEN cDNA 3300002I08 gene	http://www.ncbi.nlm.nih.gov/gene/?term=69277
3300002P13Rik	lncRNA	chr7:3421665-3423445	-	70230	254.21	359.645	316.877	337.28	340.062	315.973	296.515	394.056	RIKEN cDNA 3300002P13 gene	http://www.ncbi.nlm.nih.gov/gene/?term=70230
3425401B19Rik	protein_coding	chr14:32659118-32707825	-	100504518	0	9.87582	13.4182	2.0692	6.08807	10.8277	9.4298	9.63725	RIKEN cDNA 3425401B19 gene	http://www.ncbi.nlm.nih.gov/gene/?term=100504518
3632454L22Rik	lncRNA	chrX:135022410-135060336	-	320606	6.9886	8.22985	18.5791	13.4498	18.2642	12.7964	14.6686	23.5577	RIKEN cDNA 3632454L22 gene	http://www.ncbi.nlm.nih.gov/gene/?term=320606
3830406C13Rik	protein_coding	chr14:12284153-12324492	+	218734	181.704	255.125	205.402	231.751	247.871	270.694	235.745	276.268	RIKEN cDNA 3830406C13 gene	http://www.ncbi.nlm.nih.gov/gene/?term=218734
3830408C21Rik	lncRNA	chr13:107022570-107033518	+	100040322	96.0932	68.3078	30.9651	46.557	58.2715	69.8882	51.34	61.0359	RIKEN cDNA 3830408C21 gene	http://www.ncbi.nlm.nih.gov/gene/?term=100040322
3930402G23Rik	lncRNA	chr8:10924427-10928457	-	665306	28.828	15.6367	9.28954	7.24221	7.82752	7.87473	12.5731	4.28322	RIKEN cDNA 3930402G23 gene	http://www.ncbi.nlm.nih.gov/gene/?term=665306
4430402I18Rik	protein_coding	chr19:28917638-28967832	-	381218	835.138	741.51	1001.21	1062.54	990.616	1262.91	1090.71	1366.35	RIKEN cDNA 4430402I18 gene	http://www.ncbi.nlm.nih.gov/gene/?term=381218
4632404H12Rik	lncRNA	chr3:89767511-89773400	-	74034	269.935	111.926	139.343	170.709	178.294	148.635	168.689	194.887	RIKEN cDNA 4632404H12 gene	http://www.ncbi.nlm.nih.gov/gene/?term=74034
4632415L05Rik	transcribed_pseudogene	chr3:19894871-19898984	+	70808	400.097	245.25	304.491	270.031	373.112	363.222	386.622	374.782	RIKEN cDNA 4632415L05 gene	http://www.ncbi.nlm.nih.gov/gene/?term=70808
4632427E13Rik	lncRNA	chr7:92740706-92741459	-	666737	17.4715	8.22985	8.25737	9.31141	15.655	29.5302	15.7163	13.9205	RIKEN cDNA 4632427E13 gene	http://www.ncbi.nlm.nih.gov/gene/?term=666737
4632428C04Rik	lncRNA	chr16:30008667-30021430	+	100043102	14.8508	9.05284	22.7078	11.3806	23.4826	15.7495	19.9074	11.7789	RIKEN cDNA 4632428C04 gene	http://www.ncbi.nlm.nih.gov/gene/?term=100043102
4732416N19Rik	lncRNA	chr6:148212288-148235663	+	320737	52.4145	34.5654	30.9651	42.4186	45.2257	53.1544	35.6237	50.3278	RIKEN cDNA 4732416N19 gene	http://www.ncbi.nlm.nih.gov/gene/?term=320737
4732419C18Rik	lncRNA	chr8:123744628-123754228	-	100042484	11.3565	15.6367	1.03217	5.173	3.4789	12.7964	8.38204	9.63725	RIKEN cDNA 4732419C18 gene	http://www.ncbi.nlm.nih.gov/gene/?term=100042484
4732440D04Rik	lncRNA	chr1:6209866-6216612	-	654788	125.795	66.6618	127.989	88.9757	106.976	115.168	94.298	71.744	RIKEN cDNA 4732440D04 gene	http://www.ncbi.nlm.nih.gov/gene/?term=654788
4732471J01Rik	lncRNA	chr7:25376819-25566417	+	654804	66.3917	72.4227	91.8633	54.8338	66.0991	87.6063	78.5817	86.7352	RIKEN cDNA 4732471J01 gene	http://www.ncbi.nlm.nih.gov/gene/?term=654804
4732491K20Rik	lncRNA	chr17:12318853-12327250	+	224523	70.7596	74.0687	68.1233	45.5224	40.8771	48.2327	72.2951	62.1067	RIKEN cDNA 4732491K20 gene	http://www.ncbi.nlm.nih.gov/gene/?term=224523
4831440D22Rik	lncRNA	chr8:91450612-91467763	-	320798	1.74715	9.05284	16.5147	6.2076	11.3064	11.8121	4.19102	10.7081	RIKEN cDNA 4831440D22 gene	http://www.ncbi.nlm.nih.gov/gene/?term=320798
4831440E17Rik	lncRNA	chr5:25499797-25504473	+	320965	68.1388	30.4505	53.6729	51.73	82.6238	45.2797	86.9637	73.8856	RIKEN cDNA 4831440E17 gene	http://www.ncbi.nlm.nih.gov/gene/?term=320965
4833415N18Rik	lncRNA	chr16:11779702-11781501	+	73761	48.0466	5.7609	17.5469	33.1072	58.2715	31.4989	39.8147	41.7614	RIKEN cDNA 4833415N18 gene	http://www.ncbi.nlm.nih.gov/gene/?term=73761
4833418N02Rik	lncRNA	chr17:87274886-87282814	-	74597	90.8518	69.1308	24.7721	39.3148	33.0495	37.4049	22.0029	39.6198	RIKEN cDNA 4833418N02 gene	http://www.ncbi.nlm.nih.gov/gene/?term=74597
4833420G17Rik	protein_coding	chr13:119462015-119486120	+	67392	395.729	500.375	477.895	451.086	449.648	506.935	525.973	530.049	RIKEN cDNA 4833420G17 gene	http://www.ncbi.nlm.nih.gov/gene/?term=67392
4833422C13Rik	lncRNA	chr13:91701665-91741872	-	373852	182.577	202.454	258.043	290.723	253.09	264.788	282.894	288.047	RIKEN cDNA 4833422C13 gene	http://www.ncbi.nlm.nih.gov/gene/?term=373852
4833438C02Rik	lncRNA	chr19:46303585-46305629	-	100503392	53.2881	102.873	50.5764	64.1452	41.7468	38.3893	36.6714	31.0534	RIKEN cDNA 4833438C02 gene	http://www.ncbi.nlm.nih.gov/gene/?term=100503392
4833439F03Rik	lncRNA	chr5:113137812-113141124	+	105246973	63.771	44.4412	50.5764	53.7992	82.6238	62.0135	80.6772	56.7527	RIKEN cDNA 4833439F03 gene	http://www.ncbi.nlm.nih.gov/gene/?term=105246973
4833439L19Rik	protein_coding	chr13:54551218-54565382	-	97820	2140.26	2104.37	2177.88	2265.78	2403.92	2126.18	2198.19	2174.81	RIKEN cDNA 4833439L19 gene	http://www.ncbi.nlm.nih.gov/gene/?term=97820
4833447I15Rik	lncRNA	chr17:24461220-24470241	-	74844	13.9772	18.9287	28.9008	19.6574	27.8312	43.311	30.3849	20.3453	RIKEN cDNA 4833447I15 gene, transcript variant X5	http://www.ncbi.nlm.nih.gov/gene/?term=74844
4921504A21Rik	lncRNA	chr5:19202368-19226555	-	70832	27.9544	9.05284	27.8686	32.0726	19.1339	27.5615	31.4327	18.2037	RIKEN cDNA 4921504A21 gene	http://www.ncbi.nlm.nih.gov/gene/?term=70832
4921507P07Rik	protein_coding	chr6:50573302-50596852	-	70821	20.9658	20.5746	13.4182	12.4152	29.5706	19.6868	9.4298	17.1329	RIKEN cDNA 4921507P07 gene	http://www.ncbi.nlm.nih.gov/gene/?term=70821
4921524J17Rik	protein_coding	chr8:85408759-85432841	-	66714	96.9668	130.032	78.445	81.7335	92.1908	87.6063	101.632	132.78	RIKEN cDNA 4921524J17 gene	http://www.ncbi.nlm.nih.gov/gene/?term=66714
4921531C22Rik	lncRNA	chr2:179976853-179979013	+	66730	81.2425	86.4134	39.2225	56.903	59.1413	50.2014	58.6743	54.6111	RIKEN cDNA 4921531C22 gene	http://www.ncbi.nlm.nih.gov/gene/?term=66730
4921536K21Rik	protein_coding	chr11:3886087-3895308	-	67430	17.4715	11.5218	18.5791	16.5536	5.21835	9.84341	14.6686	12.8497	RIKEN cDNA 4921536K21 gene	http://www.ncbi.nlm.nih.gov/gene/?term=67430
4922502B01Rik	lncRNA	chr8:109145239-109249745	-	105243282	22.7129	9.05284	31.9973	23.7958	27.8312	31.4989	29.3372	38.549	RIKEN cDNA 4922502B01 gene	http://www.ncbi.nlm.nih.gov/gene/?term=105243282
4930402H24Rik	protein_coding	chr2:130706200-130840645	-	228602	1123.42	1204.03	1920.87	1881.94	2090.82	2215.75	1964.54	2151.25	RIKEN cDNA 4930402H24 gene	http://www.ncbi.nlm.nih.gov/gene/?term=228602
4930404H24Rik	misc_RNA	chr2:153492615-153505226	+	78151	6.11502	6.58388	18.5791	10.346	12.1761	21.6555	7.33429	18.2037	RIKEN cDNA 4930404H24 gene, transcript variant X2	http://www.ncbi.nlm.nih.gov/gene/?term=78151
4930404I05Rik	lncRNA	chr16:91011249-91016503	+	67394	2.62072	10.6988	8.25737	7.24221	13.0459	11.8121	5.23878	14.9913	RIKEN cDNA 4930404I05 gene	http://www.ncbi.nlm.nih.gov/gene/?term=67394
4930404N11Rik	protein_coding	chr10:81364024-81365820	-	432479	51.5409	41.9722	51.6086	83.8027	54.7926	67.9195	53.4355	39.6198	RIKEN cDNA 4930404N11 gene	http://www.ncbi.nlm.nih.gov/gene/?term=432479
4930407I02Rik	lncRNA	chr6:143232345-143260627	-	78451	2.62072	6.58388	10.3217	11.3806	7.82752	21.6555	11.5253	3.21242	RIKEN cDNA 4930407I02 gene, transcript variant X2	http://www.ncbi.nlm.nih.gov/gene/?term=78451
4930412C18Rik	lncRNA	chr4:9770585-9823411	+	320152	13.9772	18.9287	18.5791	34.1418	29.5706	25.5929	14.6686	23.5577	RIKEN cDNA 4930412C18 gene	http://www.ncbi.nlm.nih.gov/gene/?term=320152
4930412M03Rik	lncRNA	chr11:60112217-60115232	-	100504140	9.60932	4.11493	9.28954	3.1038	13.9156	9.84341	3.14327	8.56644	RIKEN cDNA 4930412M03 gene	http://www.ncbi.nlm.nih.gov/gene/?term=100504140
4930413F20Rik	lncRNA	chr15:34675073-34679204	+	71637	14.8508	4.93791	16.5147	6.2076	6.9578	12.7964	7.33429	4.28322	RIKEN cDNA 4930413F20 gene	http://www.ncbi.nlm.nih.gov/gene/?term=71637
4930413G21Rik	lncRNA	chr7:122969058-122970459	-	73951	775.735	477.331	333.391	472.813	387.897	414.407	410.72	431.535	RIKEN cDNA 4930413G21 gene	http://www.ncbi.nlm.nih.gov/gene/?term=73951
4930422M22Rik	lncRNA	chr9:99299007-99304729	-	73774	4.36787	3.29194	9.28954	14.4844	14.7853	18.7025	14.6686	20.3453	RIKEN cDNA 4930422M22 gene	http://www.ncbi.nlm.nih.gov/gene/?term=73774
4930426D05Rik	protein_coding	chr18:21651565-21656107	+	74644	6.11502	8.22985	12.3861	12.4152	13.9156	23.6242	13.6208	26.7701	RIKEN cDNA 4930426D05 gene	http://www.ncbi.nlm.nih.gov/gene/?term=74644
4930426I24Rik	lncRNA	chr12:76384995-76403994	-	100504512	70.7596	65.8388	65.0268	56.903	66.0991	74.8099	76.4861	73.8856	RIKEN cDNA 4930426I24 gene	http://www.ncbi.nlm.nih.gov/gene/?term=100504512
4930426L09Rik	lncRNA	chr2:18998319-18999804	+	74629	34.943	32.0964	7.2252	5.173	6.9578	17.7181	11.5253	10.7081	RIKEN cDNA 4930426L09 gene	http://www.ncbi.nlm.nih.gov/gene/?term=74629
4930429B21Rik	lncRNA	chr3:32365489-32367438	+	67576	137.151	69.1308	141.408	150.017	157.42	167.338	144.59	139.205	RIKEN cDNA 4930429B21 gene	http://www.ncbi.nlm.nih.gov/gene/?term=67576
4930429F24Rik	lncRNA	chr9:79793641-79803235	+	74633	8.73575	9.87582	17.5469	17.5882	13.0459	21.6555	11.5253	10.7081	RIKEN cDNA 4930429F24 gene	http://www.ncbi.nlm.nih.gov/gene/?term=74633
4930429H19Rik	lncRNA	chr7:73310380-73315193	+	100505025	3.4943	3.29194	16.5147	5.173	13.0459	10.8277	8.38204	19.2745	RIKEN cDNA 4930429H19 gene	http://www.ncbi.nlm.nih.gov/gene/?term=100505025
4930429P21Rik	lncRNA	chr9:107349206-107354058	-	73855	7.86217	6.58388	12.3861	2.0692	6.9578	11.8121	10.4776	2.14161	RIKEN cDNA 4930429P21 gene, transcript variant X3	http://www.ncbi.nlm.nih.gov/gene/?term=73855
4930430F08Rik	protein_coding	chr10:100572274-100589390	-	68281	165.979	152.252	207.467	189.332	240.044	236.242	198.026	269.843	RIKEN cDNA 4930430F08 gene	http://www.ncbi.nlm.nih.gov/gene/?term=68281
4930432K21Rik	protein_coding	chr8:84148008-84172597	+	74666	67.2653	50.2021	40.2547	53.7992	51.3137	78.7473	62.8653	52.4695	RIKEN cDNA 4930432K21 gene	http://www.ncbi.nlm.nih.gov/gene/?term=74666
4930444P10Rik	protein_coding	chr1:16065974-16093345	-	75799	5.24145	4.11493	12.3861	5.173	5.21835	6.89038	12.5731	5.35403	RIKEN cDNA 4930444P10 gene	http://www.ncbi.nlm.nih.gov/gene/?term=75799
4930445K14Rik	lncRNA	chr2:164874857-164883451	-	105244413	304.004	208.215	125.925	128.29	134.807	168.322	166.593	168.116	RIKEN cDNA 4930445K14 gene	http://www.ncbi.nlm.nih.gov/gene/?term=105244413
4930447C04Rik	protein_coding	chr12:72880193-72917957	-	75801	20.9658	49.3791	46.4477	36.211	61.7504	62.0135	64.9608	91.0184	RIKEN cDNA 4930447C04 gene	http://www.ncbi.nlm.nih.gov/gene/?term=75801
4930447F24Rik	lncRNA	chr9:108133718-108138567	+	76873	26.2072	60.0779	68.1233	67.2491	67.8385	111.23	59.7221	104.939	RIKEN cDNA 4930447F24 gene	http://www.ncbi.nlm.nih.gov/gene/?term=76873
4930447M23Rik	lncRNA	chr2:19344317-19352251	+	108871	64.6445	63.3699	90.8311	95.1833	98.2789	114.184	106.871	91.0184	RIKEN cDNA 4930447M23 gene	http://www.ncbi.nlm.nih.gov/gene/?term=108871
4930451G09Rik	misc_RNA	chr16:4964288-4978963	+	74684	69.886	21.3976	37.1582	44.4878	52.1835	36.4206	44.0057	44.9738	RIKEN cDNA 4930451G09 gene	http://www.ncbi.nlm.nih.gov/gene/?term=74684
4930452G13Rik	lncRNA	chr14:79702920-79712930	+	73989	15.7243	1.64597	7.2252	10.346	5.21835	5.90604	10.4776	13.9205	RIKEN cDNA 4930452G13 gene	http://www.ncbi.nlm.nih.gov/gene/?term=73989
4930453N24Rik	protein_coding	chr16:64762205-64772372	-	67609	317.981	385.98	315.845	284.515	284.4	280.537	298.61	285.905	RIKEN cDNA 4930453N24 gene	http://www.ncbi.nlm.nih.gov/gene/?term=67609
4930455C13Rik	lncRNA	chr10:21319088-21342055	-	73990	40.1844	29.6275	53.6729	47.5916	43.4862	49.217	45.0535	31.0534	RIKEN cDNA 4930455C13 gene	http://www.ncbi.nlm.nih.gov/gene/?term=73990
4930467E23Rik	protein_coding	chr8:19704311-19753603	+	626415	15.7243	32.0964	61.9303	50.6954	68.7082	73.8255	50.2923	72.8148	RIKEN cDNA 4930467E23 gene	http://www.ncbi.nlm.nih.gov/gene/?term=626415
4930470G03Rik	lncRNA	chr13:21440471-21446830	+	105245359	140.646	112.749	162.051	159.329	178.294	245.101	216.885	184.179	RIKEN cDNA 4930470G03 gene	http://www.ncbi.nlm.nih.gov/gene/?term=105245359
4930473A02Rik	lncRNA	chr2:130543791-130563749	-	321014	25.3337	36.2113	41.2869	34.1418	26.9615	36.4206	37.7192	32.1242	RIKEN cDNA 4930473A02 gene	http://www.ncbi.nlm.nih.gov/gene/?term=321014
4930479D17Rik	lncRNA	chr6:146657218-146665403	+	74925	13.9772	13.9907	12.3861	11.3806	19.1339	14.7651	20.9551	24.6285	RIKEN cDNA 4930479D17 gene	http://www.ncbi.nlm.nih.gov/gene/?term=74925
4930480K15Rik	lncRNA	chr17:90861169-90867102	+	78800	2.62072	12.3448	21.6756	17.5882	20.8734	14.7651	7.33429	14.9913	RIKEN cDNA 4930480K15 gene	http://www.ncbi.nlm.nih.gov/gene/?term=78800
4930480K23Rik	lncRNA	chr14:69732784-69767113	+	75016	63.771	35.3884	41.2869	33.1072	40.0073	42.3266	33.5282	28.9117	RIKEN cDNA 4930480K23 gene	http://www.ncbi.nlm.nih.gov/gene/?term=75016
4930481A15Rik	lncRNA	chr19:5406815-5422847	+	74931	30.5751	28.8045	38.1904	36.211	31.3101	35.4363	29.3372	43.903	RIKEN cDNA 4930481A15 gene	http://www.ncbi.nlm.nih.gov/gene/?term=74931
4930481B07Rik	lncRNA	chr3:95015529-95021983	+	108168883	41.058	10.6988	24.7721	14.4844	19.1339	26.5772	22.0029	17.1329	RIKEN cDNA 4930481B07 gene	http://www.ncbi.nlm.nih.gov/gene/?term=108168883
4930486L24Rik	protein_coding	chr13:60842612-60864416	-	214639	43.6787	60.0779	9.28954	13.4498	4.34862	7.87473	11.5253	7.49564	RIKEN cDNA 4930486L24 gene	http://www.ncbi.nlm.nih.gov/gene/?term=214639
4930488L21Rik	lncRNA	chr8:93811694-93813555	-	75809	11.3565	10.6988	9.28954	7.24221	8.69724	5.90604	2.09551	6.42483	RIKEN cDNA 4930488L21 gene	http://www.ncbi.nlm.nih.gov/gene/?term=75809
4930500F10Rik	lncRNA	chr9:106248072-106250298	+	102636338	39.3109	13.9907	15.4826	10.346	21.7431	45.2797	17.8118	19.2745	RIKEN cDNA 4930500F10 gene, transcript variant X1	http://www.ncbi.nlm.nih.gov/gene/?term=102636338
4930502C15Rik	lncRNA	chr6:38737516-38792619	+	320733	29.7015	60.9009	54.7051	42.4186	41.7468	59.0604	45.0535	46.0446	RIKEN cDNA 4930502C15 gene	http://www.ncbi.nlm.nih.gov/gene/?term=320733
4930503L19Rik	protein_coding	chr18:70452210-70472834	-	269033	154.623	232.905	158.954	151.052	122.631	131.902	118.396	113.505	RIKEN cDNA 4930503L19 gene	http://www.ncbi.nlm.nih.gov/gene/?term=269033
4930506C21Rik	lncRNA	chr17:8293366-8311118	-	75060	42.8052	35.3884	26.8365	23.7958	33.9193	56.1074	34.5759	34.2658	RIKEN cDNA 4930506C21 gene	http://www.ncbi.nlm.nih.gov/gene/?term=75060
4930507D05Rik	lncRNA	chr10:62449160-62451353	+	74706	46.2995	27.9815	37.1582	25.865	33.9193	47.2484	49.2445	31.0534	RIKEN cDNA 4930507D05 gene	http://www.ncbi.nlm.nih.gov/gene/?term=74706
4930513N10Rik	lncRNA	chr8:95806830-95821728	+	319960	40.1844	46.9102	23.7399	23.7958	29.5706	29.5302	40.8625	23.5577	RIKEN cDNA 4930513N10 gene	http://www.ncbi.nlm.nih.gov/gene/?term=319960
4930519K11Rik	lncRNA	chr14:24004991-24005837	+	78019	8.73575	4.11493	4.12869	9.31141	5.21835	11.8121	7.33429	8.56644	RIKEN cDNA 4930519K11 gene	http://www.ncbi.nlm.nih.gov/gene/?term=78019
4930520O04Rik	lncRNA	chr9:114368324-114377238	+	75116	9.60932	12.3448	9.28954	5.173	8.69724	12.7964	10.4776	0	RIKEN cDNA 4930520O04 gene	http://www.ncbi.nlm.nih.gov/gene/?term=75116
4930522L14Rik	protein_coding	chr5:109735515-109796569	-	100041734	13.1036	39.5033	19.6113	13.4498	13.9156	20.6712	24.0984	22.4869	RIKEN cDNA 4930522L14 gene, transcript variant X5	http://www.ncbi.nlm.nih.gov/gene/?term=100041734
4930522P08Rik	lncRNA	chr8:70510486-70512600	+	78183	11.3565	9.05284	5.16086	13.4498	13.0459	7.87473	7.33429	13.9205	RIKEN cDNA 4930522P08 gene	http://www.ncbi.nlm.nih.gov/gene/?term=78183
4930523C07Rik	protein_coding	chr1:160044380-160078587	+	67647	68.1388	120.979	42.319	30.0034	37.3982	40.358	45.0535	44.9738	RIKEN cDNA 4930523C07 gene	http://www.ncbi.nlm.nih.gov/gene/?term=67647
4930524J08Rik	protein_coding	chr5:99978935-99979666	+	75129	17.4715	18.1057	7.2252	10.346	11.3064	12.7964	8.38204	8.56644	RIKEN cDNA 4930524J08 gene	http://www.ncbi.nlm.nih.gov/gene/?term=75129
4930525G20Rik	lncRNA	chr13:67796594-67830985	-	320163	31.4487	18.9287	24.7721	16.5536	14.7853	17.7181	12.5731	20.3453	RIKEN cDNA 4930525G20 gene	http://www.ncbi.nlm.nih.gov/gene/?term=320163
4930526I15Rik	lncRNA	chr9:124423251-124424856	+	75135	200.922	150.606	130.054	139.671	165.248	138.792	152.972	145.63	RIKEN cDNA 4930526I15 gene	http://www.ncbi.nlm.nih.gov/gene/?term=75135
4930528A17Rik	lncRNA	chr4:21846327-21848448	-	67735	27.9544	24.6896	9.28954	6.2076	6.08807	4.9217	19.9074	17.1329	RIKEN cDNA 4930528A17 gene	http://www.ncbi.nlm.nih.gov/gene/?term=67735
4930532I03Rik	lncRNA	chr10:106555195-106602480	-	75833	1.74715	2.46896	15.4826	13.4498	9.56697	22.6398	15.7163	14.9913	RIKEN cDNA 4930532I03 gene	http://www.ncbi.nlm.nih.gov/gene/?term=75833
4930538E20Rik	lncRNA	chr11:24160526-24172781	-	78200	2.62072	2.46896	7.2252	6.2076	1.73945	11.8121	4.19102	5.35403	RIKEN cDNA 4930538E20 gene	http://www.ncbi.nlm.nih.gov/gene/?term=78200
4930539J05Rik	lncRNA	chr3:135436220-135438665	-	319587	15.7243	4.93791	15.4826	14.4844	15.655	11.8121	4.19102	25.6993	RIKEN cDNA 4930539J05 gene	http://www.ncbi.nlm.nih.gov/gene/?term=319587
4930552P12Rik	lncRNA	chr19:55640589-55702204	-	77594	6.11502	31.2734	6.19303	3.1038	3.4789	9.84341	5.23878	4.28322	RIKEN cDNA 4930552P12 gene	http://www.ncbi.nlm.nih.gov/gene/?term=77594
4930553P18Rik	lncRNA	chr6:86004353-86009353	+	75355	6.11502	2.46896	4.12869	7.24221	15.655	16.7338	5.23878	8.56644	RIKEN cDNA 4930553P18 gene	http://www.ncbi.nlm.nih.gov/gene/?term=75355
4930556I23Rik	lncRNA	chr1:37614507-37615373	+	102637491	6.11502	3.29194	10.3217	3.1038	16.5248	29.5302	20.9551	13.9205	RIKEN cDNA 4930556I23 gene	http://www.ncbi.nlm.nih.gov/gene/?term=102637491
4930556M19Rik	lncRNA	chr15:10714836-10790123	+	75259	17.4715	24.6896	15.4826	26.8996	6.08807	7.87473	9.4298	12.8497	RIKEN cDNA 4930556M19 gene	http://www.ncbi.nlm.nih.gov/gene/?term=75259
4930557K07Rik	lncRNA	chr6:125010176-125049853	-	78202	6.9886	9.05284	13.4182	5.173	15.655	26.5772	8.38204	10.7081	RIKEN cDNA 4930557K07 gene	http://www.ncbi.nlm.nih.gov/gene/?term=78202
4930562C15Rik	protein_coding	chr16:4835416-4867691	+	78809	1.74715	10.6988	3.09651	4.1384	9.56697	9.84341	5.23878	16.0621	RIKEN cDNA 4930562C15 gene	http://www.ncbi.nlm.nih.gov/gene/?term=78809
4930563E22Rik	protein_coding	chr11:72215138-72218450	+	75304	23.5865	11.5218	40.2547	35.1764	41.7468	39.3736	27.2416	41.7614	RIKEN cDNA 4930563E22 gene	http://www.ncbi.nlm.nih.gov/gene/?term=75304
4930570G19Rik	lncRNA	chr3:156546753-156561746	-	329782	138.025	105.342	87.7346	112.771	93.9302	121.074	95.3457	82.452	RIKEN cDNA 4930570G19 gene	http://www.ncbi.nlm.nih.gov/gene/?term=329782
4930573G07Rik	lncRNA	chr10:8209432-8258632	+	102633239	6.11502	12.3448	6.19303	8.27681	10.4367	4.9217	7.33429	8.56644	RIKEN cDNA 4930573G07 gene, transcript variant X1	http://www.ncbi.nlm.nih.gov/gene/?term=102633239
4930577N17Rik	lncRNA	chr3:51276761-51278407	+	67746	66.3917	60.0779	36.126	40.3494	26.9615	34.4519	28.2894	43.903	RIKEN cDNA 4930577N17 gene	http://www.ncbi.nlm.nih.gov/gene/?term=67746
4930578G10Rik	lncRNA	chr4:42670290-42871806	+	102638670	64.6445	41.1493	99.0885	76.5605	68.7082	88.5907	101.632	66.3899	RIKEN cDNA 4930578G10 gene	http://www.ncbi.nlm.nih.gov/gene/?term=102638670
4930578L24Rik	lncRNA	chr18:73703926-73707205	+	105246496	36.6901	15.6367	9.28954	15.519	19.1339	19.6868	13.6208	13.9205	RIKEN cDNA 4930578L24 gene	http://www.ncbi.nlm.nih.gov/gene/?term=105246496
4930578M01Rik	lncRNA	chr15:98985965-98989281	+	75951	2.62072	4.93791	12.3861	9.31141	8.69724	10.8277	13.6208	9.63725	RIKEN cDNA 4930578M01 gene	http://www.ncbi.nlm.nih.gov/gene/?term=75951
4930579G24Rik	protein_coding	chr3:79629079-79632820	+	75939	25.3337	70.7767	60.8981	50.6954	31.3101	23.6242	44.0057	29.9825	RIKEN cDNA 4930579G24 gene	http://www.ncbi.nlm.nih.gov/gene/?term=75939
4930579K19Rik	lncRNA	chr9:98562460-98563611	-	75881	24.4601	6.58388	9.28954	15.519	6.08807	6.89038	18.8596	7.49564	RIKEN cDNA 4930579K19 gene	http://www.ncbi.nlm.nih.gov/gene/?term=75881
4930581F22Rik	lncRNA	chr9:35116728-35130922	+	78934	24.4601	27.9815	25.8043	33.1072	27.8312	36.4206	27.2416	36.4074	RIKEN cDNA 4930581F22 gene	http://www.ncbi.nlm.nih.gov/gene/?term=78934
4930590J08Rik	protein_coding	chr6:91900751-91951736	+	381798	51.5409	37.8573	36.126	31.038	51.3137	42.3266	35.6237	53.5403	RIKEN cDNA 4930590J08 gene	http://www.ncbi.nlm.nih.gov/gene/?term=381798
4930594M22Rik	lncRNA	chr14:122913030-122929442	+	105245866	57.6559	132.501	10.3217	35.1764	19.1339	23.6242	14.6686	10.7081	RIKEN cDNA 4930594M22 gene	http://www.ncbi.nlm.nih.gov/gene/?term=105245866
4930597O21Rik	lncRNA	chr6:66894644-66924176	-	75373	34.943	44.4412	36.126	42.4186	19.1339	37.4049	39.8147	40.6906	RIKEN cDNA 4930597O21 gene	http://www.ncbi.nlm.nih.gov/gene/?term=75373
4930599N23Rik	lncRNA	chr6:39118473-39148312	+	75379	35.8166	17.2827	10.3217	13.4498	4.34862	10.8277	14.6686	12.8497	RIKEN cDNA 4930599N23 gene	http://www.ncbi.nlm.nih.gov/gene/?term=75379
4931403G20Rik	lncRNA	chr12:69843686-69853671	+	70934	10.4829	6.58388	7.2252	13.4498	10.4367	14.7651	13.6208	12.8497	RIKEN cDNA 4931403G20 gene	http://www.ncbi.nlm.nih.gov/gene/?term=70934
4931406C07Rik	protein_coding	chr9:15283337-15306448	-	70984	331.085	425.483	360.228	326.934	338.323	371.096	422.245	380.136	RIKEN cDNA 4931406C07 gene	http://www.ncbi.nlm.nih.gov/gene/?term=70984
4931408D14Rik	lncRNA	chr19:37258423-37264095	-	77059	12.23	6.58388	5.16086	6.2076	10.4367	8.85907	4.19102	7.49564	RIKEN cDNA 4931408D14 gene	http://www.ncbi.nlm.nih.gov/gene/?term=77059
4931413K12Rik	lncRNA	chr11:75590024-75594800	-	70987	14.8508	52.6711	18.5791	10.346	7.82752	25.5929	26.1939	21.4161	RIKEN cDNA 4931413K12 gene	http://www.ncbi.nlm.nih.gov/gene/?term=70987
4931414P19Rik	protein_coding	chr14:54583662-54606099	-	74359	59.4031	79.8296	94.9598	113.806	103.497	92.528	101.632	74.9564	RIKEN cDNA 4931414P19 gene	http://www.ncbi.nlm.nih.gov/gene/?term=74359
4931415C17Rik	lncRNA	chr8:12672427-12679225	+	70966	33.1958	20.5746	41.2869	39.3148	46.9651	38.3893	39.8147	28.9117	RIKEN cDNA 4931415C17 gene	http://www.ncbi.nlm.nih.gov/gene/?term=70966
4931422A03Rik	protein_coding	chr2:103992493-104028361	-	70986	20.0922	19.7516	14.4504	9.31141	14.7853	32.4832	23.0506	29.9825	RIKEN cDNA 4931422A03 gene	http://www.ncbi.nlm.nih.gov/gene/?term=70986
4931428F04Rik	protein_coding	chr8:105280409-105289528	-	74356	446.397	314.38	536.729	587.653	587.064	565.012	580.456	580.376	RIKEN cDNA 4931428F04 gene	http://www.ncbi.nlm.nih.gov/gene/?term=74356
4931431C16Rik	lncRNA	chr5:35581227-35588763	-	74364	24.4601	15.6367	7.2252	11.3806	6.9578	7.87473	7.33429	8.56644	RIKEN cDNA 4931431C16 gene	http://www.ncbi.nlm.nih.gov/gene/?term=74364
4931440P22Rik	lncRNA	chr3:65527483-65529414	-	71004	126.668	115.218	34.0617	38.2802	33.9193	37.4049	35.6237	28.9117	RIKEN cDNA 4931440P22 gene	http://www.ncbi.nlm.nih.gov/gene/?term=71004
4932438A13Rik	protein_coding	chr3:36863063-37053033	+	229227	1720.07	1381.79	1810.43	1601.56	1691.61	1778.7	1701.55	1815.01	RIKEN cDNA 4932438A13 gene	http://www.ncbi.nlm.nih.gov/gene/?term=229227
4932438H23Rik	protein_coding	chr16:91054877-91130103	-	74387	20.0922	15.6367	13.4182	19.6574	13.0459	26.5772	14.6686	17.1329	RIKEN cDNA 4932438H23 gene	http://www.ncbi.nlm.nih.gov/gene/?term=74387
4932443L11Rik	lncRNA	chr8:4162373-4182097	-	78899	6.11502	3.29194	11.3539	10.346	6.08807	13.7808	6.28653	20.3453	RIKEN cDNA 4932443L11 gene, transcript variant X2	http://www.ncbi.nlm.nih.gov/gene/?term=78899
4932702P03Rik	lncRNA	chr13:24905600-24911780	+	73326	82.116	62.5469	89.7989	108.633	108.716	125.996	89.0592	100.656	RIKEN cDNA 4932702P03 gene	http://www.ncbi.nlm.nih.gov/gene/?term=73326
4933402D24Rik	protein_coding	chr1:63754909-63769267	-	74426	13.1036	1.64597	9.28954	13.4498	14.7853	21.6555	9.4298	19.2745	RIKEN cDNA 4933402D24 gene	http://www.ncbi.nlm.nih.gov/gene/?term=74426
4933404O12Rik	lncRNA	chr5:136919146-136937109	+	66752	135.404	153.075	237.399	211.059	233.956	231.32	226.315	224.869	RIKEN cDNA 4933404O12 gene	http://www.ncbi.nlm.nih.gov/gene/?term=66752
4933406C10Rik	lncRNA	chr12:32919384-32953789	-	74076	18.3451	18.1057	18.5791	9.31141	8.69724	26.5772	19.9074	25.6993	RIKEN cDNA 4933406C10 gene	http://www.ncbi.nlm.nih.gov/gene/?term=74076
4933406I18Rik	lncRNA	chr7:114315479-114415161	-	71045	7.86217	9.05284	17.5469	13.4498	14.7853	12.7964	10.4776	12.8497	RIKEN cDNA 4933406I18 gene	http://www.ncbi.nlm.nih.gov/gene/?term=71045
4933407K13Rik	lncRNA	chrX:75725458-75764699	-	74396	36.6901	21.3976	30.9651	20.692	42.6165	23.6242	34.5759	33.195	RIKEN cDNA 4933407K13 gene	http://www.ncbi.nlm.nih.gov/gene/?term=74396
4933407L21Rik	lncRNA	chr1:85928483-85931756	+	71141	30.5751	23.8666	34.0617	39.3148	34.789	33.4676	40.8625	28.9117	RIKEN cDNA 4933407L21 gene	http://www.ncbi.nlm.nih.gov/gene/?term=71141
4933407O12Rik	protein_coding	chr17:80062222-80063462	+	102635879	15.7243	23.0436	17.5469	14.4844	23.4826	16.7338	9.4298	10.7081	RIKEN cDNA 4933407O12 gene, transcript variant X1	http://www.ncbi.nlm.nih.gov/gene/?term=102635879
4933408J17Rik	lncRNA	chr10:93589413-93605245	+	74454	9.60932	13.9907	10.3217	6.2076	6.08807	4.9217	7.33429	8.56644	RIKEN cDNA 4933408J17 gene	http://www.ncbi.nlm.nih.gov/gene/?term=74454
4933412E12Rik	lncRNA	chr10:116950562-116963279	+	71086	66.3917	50.2021	58.8338	67.2491	76.5358	87.6063	77.5339	73.8856	RIKEN cDNA 4933412E12 gene	http://www.ncbi.nlm.nih.gov/gene/?term=71086
4933412O06Rik	lncRNA	chr13:15781664-15802630	-	71071	13.1036	3.29194	10.3217	11.3806	19.1339	18.7025	19.9074	19.2745	RIKEN cDNA 4933412O06 gene	http://www.ncbi.nlm.nih.gov/gene/?term=71071
4933417D19Rik	lncRNA	chr8:123235091-123242359	+	71186	7.86217	16.4597	17.5469	21.7266	20.8734	13.7808	16.7641	4.28322	RIKEN cDNA 4933417D19 gene	http://www.ncbi.nlm.nih.gov/gene/?term=71186
4933421O10Rik	lncRNA	chr4:33027139-33031323	-	100504166	237.612	219.737	231.206	201.747	222.649	249.038	201.169	224.869	RIKEN cDNA 4933421O10 gene	http://www.ncbi.nlm.nih.gov/gene/?term=100504166
4933426B08Rik	lncRNA	chr17:6797004-6814364	+	115488815	14.8508	12.3448	11.3539	13.4498	15.655	13.7808	12.5731	9.63725	RIKEN cDNA 4933426B08 gene	http://www.ncbi.nlm.nih.gov/gene/?term=115488815
4933427D14Rik	protein_coding	chr11:72153929-72207482	-	74477	359.039	408.201	480.992	498.678	584.455	617.182	501.875	517.199	RIKEN cDNA 4933427D14 gene	http://www.ncbi.nlm.nih.gov/gene/?term=74477
4933427I04Rik	lncRNA	chr4:123859660-123863169	+	115489902	11.3565	9.87582	5.16086	9.31141	8.69724	8.85907	7.33429	9.63725	Riken cDNA 4933427I04 gene	http://www.ncbi.nlm.nih.gov/gene/?term=115489902
4933428G20Rik	protein_coding	chr11:97488514-97500341	-	100141474	158.991	210.684	193.016	201.747	186.121	226.398	222.124	168.116	RIKEN cDNA 4933428G20 gene	http://www.ncbi.nlm.nih.gov/gene/?term=100141474
4933430I17Rik	protein_coding	chr4:62525304-62553033	+	214106	16.5979	27.1585	7.2252	13.4498	17.3945	12.7964	20.9551	10.7081	RIKEN cDNA 4933430I17 gene	http://www.ncbi.nlm.nih.gov/gene/?term=214106
4933431E20Rik	lncRNA	chr3:107888850-107896213	-	329735	987.14	834.507	1696.89	1570.52	1590.73	1646.8	1547.53	1698.3	RIKEN cDNA 4933431E20 gene	http://www.ncbi.nlm.nih.gov/gene/?term=329735
4933432I09Rik	lncRNA	chr16:18209686-18213863	-	66779	0.873575	2.46896	14.4504	17.5882	11.3064	10.8277	5.23878	9.63725	RIKEN cDNA 4933432I09 gene	http://www.ncbi.nlm.nih.gov/gene/?term=66779
4933433G19Rik	lncRNA	chr13:66996818-67032405	-	71226	34.0694	44.4412	25.8043	31.038	24.3523	28.5459	24.0984	39.6198	RIKEN cDNA 4933433G19 gene	http://www.ncbi.nlm.nih.gov/gene/?term=71226
4933434E20Rik	protein_coding	chr3:90051636-90063341	+	99650	580.054	564.568	644.075	637.314	721.871	609.307	657.99	583.589	RIKEN cDNA 4933434E20 gene	http://www.ncbi.nlm.nih.gov/gene/?term=99650
4933439C10Rik	lncRNA	chr11:59505653-59511385	+	74476	262.946	284.753	375.71	335.211	393.115	551.231	352.046	536.473	RIKEN cDNA 4933439C10 gene	http://www.ncbi.nlm.nih.gov/gene/?term=74476
4933440N22Rik	protein_coding	chr6:117905806-117908205	-	74471	272.555	314.38	117.668	160.363	142.635	126.98	147.734	113.505	RIKEN cDNA 4933440N22 gene	http://www.ncbi.nlm.nih.gov/gene/?term=74471
5031425E22Rik	lncRNA	chr5:23382302-23434353	-	269630	912.886	516.835	317.909	366.249	288.749	357.316	395.004	392.986	RIKEN cDNA 5031425E22 gene	http://www.ncbi.nlm.nih.gov/gene/?term=269630
5031426D15Rik	lncRNA	chr2:6922702-6928722	-	68144	14.8508	57.609	106.314	103.46	108.716	158.479	85.9159	170.258	RIKEN cDNA 5031426D15 gene	http://www.ncbi.nlm.nih.gov/gene/?term=68144
5031434O11Rik	lncRNA	chr3:51559985-51567117	+	100039684	122.3	88.0594	88.7668	80.6989	76.5358	95.481	99.5368	82.452	RIKEN cDNA 5031434O11 gene	http://www.ncbi.nlm.nih.gov/gene/?term=100039684
5031439G07Rik	protein_coding	chr15:84943936-84987971	-	223739	3164.09	3264.78	3178.06	3245.54	3126.66	3483.58	3379.01	3089.27	RIKEN cDNA 5031439G07 gene	http://www.ncbi.nlm.nih.gov/gene/?term=223739
5033417F24Rik	lncRNA	chr1:92908378-92910764	-	75995	42.8052	23.0436	29.933	23.7958	31.3101	31.4989	25.1461	26.7701	RIKEN cDNA 5033417F24 gene	http://www.ncbi.nlm.nih.gov/gene/?term=75995
5033421B08Rik	lncRNA	chr12:8511163-8588067	+	75990	37.5637	73.2457	21.6756	28.9688	26.9615	21.6555	33.5282	38.549	RIKEN cDNA 5033421B08 gene, transcript variant X1	http://www.ncbi.nlm.nih.gov/gene/?term=75990
5033430I15Rik	lncRNA	chr13:45965224-45966508	+	76000	63.771	27.1585	39.2225	35.1764	44.3559	49.217	30.3849	42.8322	RIKEN cDNA 5033430I15 gene	http://www.ncbi.nlm.nih.gov/gene/?term=76000
5330413P13Rik	lncRNA	chr2:131820006-131847656	-	414081	86.4839	32.0964	22.7078	33.1072	29.5706	40.358	32.4804	43.903	RIKEN cDNA 5330413P13 gene	http://www.ncbi.nlm.nih.gov/gene/?term=414081
5330416C01Rik	lncRNA	chr13:97733498-97747411	-	403201	12.23	20.5746	42.319	31.038	32.1798	42.3266	34.5759	44.9738	RIKEN cDNA 5330416C01 gene	http://www.ncbi.nlm.nih.gov/gene/?term=403201
5330434G04Rik	lncRNA	chrX:105372994-105391754	-	100043213	44.5523	30.4505	58.8338	48.6262	78.2752	87.6063	68.1041	68.5315	RIKEN cDNA 5330434G04 gene	http://www.ncbi.nlm.nih.gov/gene/?term=100043213
5430400D12Rik	lncRNA	chr7:79920649-79926277	+	71339	403.592	421.368	291.072	294.861	334.844	341.566	334.234	342.658	RIKEN cDNA 5430400D12 gene	http://www.ncbi.nlm.nih.gov/gene/?term=71339
5430402O13Rik	lncRNA	chr6:50566643-50594865	+	73183	18.3451	7.40687	6.19303	7.24221	10.4367	16.7338	10.4776	6.42483	RIKEN cDNA 5430402O13 gene	http://www.ncbi.nlm.nih.gov/gene/?term=73183
5430403G16Rik	protein_coding	chr5:109674543-109690834	-	77200	6.9886	7.40687	6.19303	8.27681	10.4367	17.7181	9.4298	5.35403	RIKEN cDNA 5430403G16 gene	http://www.ncbi.nlm.nih.gov/gene/?term=77200
5430405H02Rik	lncRNA	chr2:156852403-156862945	-	74487	95.2197	100.404	45.4156	64.1452	70.4477	63.9821	88.0115	77.098	RIKEN cDNA 5430405H02 gene	http://www.ncbi.nlm.nih.gov/gene/?term=74487
5430416N02Rik	lncRNA	chr5:100420842-100429535	-	100503199	94.3461	92.1743	54.7051	41.384	50.444	58.0761	70.1996	100.656	RIKEN cDNA 5430416N02 gene	http://www.ncbi.nlm.nih.gov/gene/?term=100503199
5430425E15Rik	lncRNA	chr14:23510325-23524780	+	105245696	2.62072	22.2206	23.7399	32.0726	24.3523	37.4049	6.28653	22.4869	RIKEN cDNA 5430425E15 gene	http://www.ncbi.nlm.nih.gov/gene/?term=105245696
5430427O19Rik	protein_coding	chrX:85776968-85891499	+	71398	13.9772	9.87582	12.3861	14.4844	10.4367	19.6868	16.7641	18.2037	RIKEN cDNA 5430427O19 gene	http://www.ncbi.nlm.nih.gov/gene/?term=71398
5530601H04Rik	lncRNA	chrX:105040854-105070124	-	71445	69.886	101.227	82.5737	68.2837	93.0605	94.4967	139.351	104.939	RIKEN cDNA 5530601H04 gene	http://www.ncbi.nlm.nih.gov/gene/?term=71445
5730405O15Rik	lncRNA	chrX:13042015-13045295	+	70489	20.9658	6.58388	25.8043	30.0034	15.655	16.7338	18.8596	10.7081	RIKEN cDNA 5730405O15 gene	http://www.ncbi.nlm.nih.gov/gene/?term=70489
5730409E04Rik	protein_coding	chr4:126609854-126614371	+	230757	1532.25	1306.08	1598.83	1620.18	1683.79	1564.12	1545.44	1731.49	RIKEN cDNA 5730409E04Rik gene	http://www.ncbi.nlm.nih.gov/gene/?term=230757
5730409K12Rik	misc_RNA	chr19:7081217-7092042	+	70494	543.364	380.219	784.45	688.01	765.358	942.014	688.375	819.166	RIKEN cDNA 5730409K12 gene	http://www.ncbi.nlm.nih.gov/gene/?term=70494
5730455P16Rik	protein_coding	chr11:80360492-80378048	-	70591	1114.68	923.389	799.933	831.819	873.203	1000.09	1008.99	1029.04	RIKEN cDNA 5730455P16 gene	http://www.ncbi.nlm.nih.gov/gene/?term=70591
5730480H06Rik	lncRNA	chr5:48395573-48414294	+	70592	18.3451	19.7516	10.3217	8.27681	9.56697	20.6712	9.4298	18.2037	RIKEN cDNA 5730480H06 gene	http://www.ncbi.nlm.nih.gov/gene/?term=70592
5730522E02Rik	lncRNA	chr11:25616846-26210576	-	70626	17.4715	32.0964	22.7078	33.1072	29.5706	42.3266	18.8596	31.0534	RIKEN cDNA 5730522E02 gene	http://www.ncbi.nlm.nih.gov/gene/?term=70626
5830417I10Rik	transcribed_pseudogene	chr3:88777057-88829371	+	100302730	274.303	284.753	432.48	443.844	469.651	463.624	388.717	404.764	RIKEN cDNA 5830417I10 gene	http://www.ncbi.nlm.nih.gov/gene/?term=100302730
5830418P13Rik	lncRNA	chr9:103423578-103461260	+	100529079	8.73575	1.64597	6.19303	10.346	8.69724	8.85907	6.28653	8.56644	RIKEN cDNA 5830418P13 gene	http://www.ncbi.nlm.nih.gov/gene/?term=100529079
5830432E09Rik	lncRNA	chr7:135648457-135652314	-	67765	26.2072	21.3976	9.28954	18.6228	9.56697	3.93736	11.5253	5.35403	RIKEN cDNA 5830432E09 gene	http://www.ncbi.nlm.nih.gov/gene/?term=67765
5830433I10Rik	lncRNA	chr17:15694603-15705377	-	108168347	115.312	110.28	91.8633	87.9411	108.716	99.4184	78.5817	92.0893	RIKEN cDNA 5830433I10 gene	http://www.ncbi.nlm.nih.gov/gene/?term=108168347
5830444B04Rik	lncRNA	chr4:155400969-155421704	-	641454	23.5865	17.2827	26.8365	19.6574	16.5248	37.4049	26.1939	22.4869	RIKEN cDNA 5830444B04 gene	http://www.ncbi.nlm.nih.gov/gene/?term=641454
5830448L01Rik	lncRNA	chr14:34672971-34674668	-	115488304	258.578	223.029	203.338	177.951	173.075	203.759	173.927	146.7	RIKEN cDNA 5830448L01 gene	http://www.ncbi.nlm.nih.gov/gene/?term=115488304
5830454E08Rik	lncRNA	chr9:120577331-120578073	+	76100	21.8394	6.58388	7.2252	11.3806	8.69724	18.7025	7.33429	8.56644	RIKEN cDNA 5830454E08 gene	http://www.ncbi.nlm.nih.gov/gene/?term=76100
5830468F06Rik	lncRNA	chr8:15010731-15021597	-	76082	21.8394	18.9287	21.6756	18.6228	23.4826	31.4989	16.7641	19.2745	RIKEN cDNA 5830468F06 gene, transcript variant X2	http://www.ncbi.nlm.nih.gov/gene/?term=76082
5930403L14Rik	lncRNA	chr4:154630691-154636367	-	320939	989.76	943.141	1383.11	1564.32	1506.36	1268.82	1283.5	1170.39	RIKEN cDNA 5930403L14 gene	http://www.ncbi.nlm.nih.gov/gene/?term=320939
5930403N24Rik	lncRNA	chr10:37139532-37151985	+	100040846	41.9316	36.2113	33.0295	37.2456	36.5284	41.3423	46.1012	49.257	RIKEN cDNA 5930403N24 gene	http://www.ncbi.nlm.nih.gov/gene/?term=100040846
5930430L01Rik	lncRNA	chr5:148990056-148995215	-	319982	43.6787	25.5125	24.7721	18.6228	20.8734	20.6712	25.1461	26.7701	RIKEN cDNA 5930430L01 gene	http://www.ncbi.nlm.nih.gov/gene/?term=319982
5930438M14Rik	lncRNA	chr13:101232127-101247551	+	328324	16.5979	6.58388	10.3217	7.24221	8.69724	14.7651	12.5731	11.7789	RIKEN cDNA 5930438M14 gene	http://www.ncbi.nlm.nih.gov/gene/?term=328324
6030426L16Rik	misc_RNA	chr12:21726822-21784557	-	628850	11.3565	15.6367	10.3217	20.692	15.655	18.7025	5.23878	8.56644	RIKEN cDNA 6030426L16 gene, transcript variant X1	http://www.ncbi.nlm.nih.gov/gene/?term=628850
6030442K20Rik	lncRNA	chr1:132466628-132477064	-	115487119	11.3565	12.3448	15.4826	14.4844	7.82752	8.85907	12.5731	8.56644	RIKEN cDNA 6030442K20 gene	http://www.ncbi.nlm.nih.gov/gene/?term=115487119
6030443J06Rik	lncRNA	chr5:22550413-22558171	+	320719	14.8508	2.46896	8.25737	6.2076	7.82752	11.8121	6.28653	6.42483	RIKEN cDNA 6030443J06 gene	http://www.ncbi.nlm.nih.gov/gene/?term=320719
6030458C11Rik	protein_coding	chr15:12808177-12824679	-	77877	488.328	451.819	600.724	566.961	713.174	700.851	677.898	700.307	RIKEN cDNA 6030458C11 gene	http://www.ncbi.nlm.nih.gov/gene/?term=77877
6230400D17Rik	lncRNA	chr14:20702012-20703099	-	76133	8.73575	15.6367	15.4826	31.038	32.1798	19.6868	16.7641	35.3366	RIKEN cDNA 6230400D17 gene	http://www.ncbi.nlm.nih.gov/gene/?term=76133
6330403K07Rik	protein_coding	chr11:71031941-71033617	-	103712	5826.74	2942.17	3983.15	4011.15	4111.19	4118.48	3855.74	4124.74	RIKEN cDNA 6330403K07 gene	http://www.ncbi.nlm.nih.gov/gene/?term=103712
6330409D20Rik	protein_coding	chr2:32732620-32741016	-	70730	34.0694	48.5561	6.19303	12.4152	25.222	15.7495	15.7163	27.8409	RIKEN cDNA 6330409D20 gene	http://www.ncbi.nlm.nih.gov/gene/?term=70730
6330415B21Rik	lncRNA	chr6:77380257-77382475	-	70753	1.74715	5.7609	19.6113	13.4498	10.4367	13.7808	6.28653	22.4869	RIKEN cDNA 6330415B21 gene	http://www.ncbi.nlm.nih.gov/gene/?term=70753
6330415G19Rik	lncRNA	chr17:23550799-23565294	+	320020	82.116	77.3606	61.9303	57.9376	54.7926	70.8725	37.7192	46.0446	RIKEN cDNA 6330415G19 gene	http://www.ncbi.nlm.nih.gov/gene/?term=320020
6330418K02Rik	lncRNA	chr5:138264045-138266661	+	69004	17.4715	16.4597	12.3861	10.346	14.7853	16.7338	15.7163	14.9913	RIKEN cDNA 6330418K02 gene	http://www.ncbi.nlm.nih.gov/gene/?term=69004
6330537M06Rik	lncRNA	chr8:70761115-70767575	+	115486873	14.8508	50.2021	19.6113	18.6228	13.0459	27.5615	18.8596	10.7081	RIKEN cDNA 6330537M06 gene, transcript variant X1	http://www.ncbi.nlm.nih.gov/gene/?term=115486873
6330549D23Rik	transcribed_pseudogene	chr3:96606662-96629819	-	229613	19.2186	20.5746	11.3539	13.4498	35.6587	24.6085	32.4804	20.3453	RIKEN cDNA 6330549D23 gene	http://www.ncbi.nlm.nih.gov/gene/?term=229613
6430411K18Rik	lncRNA	chr12:109591537-109592851	+	76880	31.4487	23.8666	35.0938	44.4878	56.5321	67.9195	45.0535	31.0534	RIKEN cDNA 6430411K18 gen	http://www.ncbi.nlm.nih.gov/gene/?term=76880
6430548M08Rik	protein_coding	chr8:120114152-120165307	+	234797	7881.39	5239.95	7704.13	7240.14	6905.61	7834.37	7165.6	7982.85	RIKEN cDNA 6430548M08 gene	http://www.ncbi.nlm.nih.gov/gene/?term=234797
6430550D23Rik	protein_coding	chr2:155989545-156008125	-	320095	1.74715	10.6988	12.3861	11.3806	15.655	4.9217	13.6208	8.56644	RIKEN cDNA 6430550D23 gene	http://www.ncbi.nlm.nih.gov/gene/?term=320095
6430562O15Rik	lncRNA	chr13:99410836-99412826	-	320893	23.5865	31.2734	25.8043	17.5882	17.3945	15.7495	16.7641	35.3366	RIKEN cDNA 6430562O15 gene	http://www.ncbi.nlm.nih.gov/gene/?term=320893
6430571L13Rik	protein_coding	chr9:107340640-107349683	+	235599	117.933	69.9537	101.153	113.806	91.3211	124.027	75.4384	107.081	RIKEN cDNA 6430571L13 gene	http://www.ncbi.nlm.nih.gov/gene/?term=235599
6430573P05Rik	lncRNA	chr3:79286855-79289843	+	115489693	313.613	185.995	323.07	223.474	271.354	305.146	229.458	171.329	RIKEN cDNA 6430573P05 gene	http://www.ncbi.nlm.nih.gov/gene/?term=115489693
6430584L05Rik	lncRNA	chr6:55396887-55412285	+	330324	56.7824	23.8666	48.5121	51.73	46.9651	73.8255	54.4833	44.9738	RIKEN cDNA 6430584L05 gene	http://www.ncbi.nlm.nih.gov/gene/?term=330324
6430590A07Rik	lncRNA	chr3:40885857-40894104	-	619719	0	12.3448	20.6434	14.4844	26.9615	22.6398	11.5253	28.9117	RIKEN cDNA 6430590A07 gene	http://www.ncbi.nlm.nih.gov/gene/?term=619719
6430628N08Rik	protein_coding	chr4:115890666-115899228	+	76237	11.3565	0	14.4504	2.0692	19.1339	10.8277	5.23878	4.28322	RIKEN cDNA 6430628N08 gene	http://www.ncbi.nlm.nih.gov/gene/?term=76237
6530402F18Rik	lncRNA	chr2:29245116-29252993	-	76220	328.464	248.542	582.145	648.695	676.646	657.54	537.499	560.031	RIKEN cDNA 6530402F18 gene	http://www.ncbi.nlm.nih.gov/gene/?term=76220
6530403H02Rik	lncRNA	chr3:120454334-120886732	-	320739	20.0922	12.3448	10.3217	3.1038	23.4826	22.6398	15.7163	22.4869	RIKEN cDNA 6530403H02 gene	http://www.ncbi.nlm.nih.gov/gene/?term=320739
6530409C15Rik	lncRNA	chr6:28215499-28234935	+	115490342	20.0922	18.1057	18.5791	11.3806	8.69724	19.6868	11.5253	8.56644	RIKEN cDNA 6530409C15 gene	http://www.ncbi.nlm.nih.gov/gene/?term=115490342
6720489N17Rik	protein_coding	chr13:62598066-62638257	-	211378	32.3223	28.8045	39.2225	62.076	58.2715	65.9508	49.2445	73.8856	RIKEN cDNA 6720489N17 gene	http://www.ncbi.nlm.nih.gov/gene/?term=211378
6820408C15Rik	protein_coding	chr2:152415587-152444336	+	228778	101.335	37.0343	36.126	56.903	25.222	40.358	42.958	49.257	RIKEN cDNA 6820408C15 gene	http://www.ncbi.nlm.nih.gov/gene/?term=228778
6820431F20Rik	transcribed_pseudogene	chr8:20268286-20297432	-	547150	117.059	158.836	103.217	107.598	113.934	130.917	127.826	107.081	RIKEN cDNA 6820431F20 gene	http://www.ncbi.nlm.nih.gov/gene/?term=547150
8030431J09Rik	lncRNA	chr2:103572129-103644781	+	105244251	20.9658	12.3448	34.0617	35.1764	33.9193	40.358	16.7641	22.4869	RIKEN cDNA 8030431J09 gene	http://www.ncbi.nlm.nih.gov/gene/?term=105244251
8030451A03Rik	lncRNA	chr4:63984731-64148556	+	100504061	262.072	399.148	93.9276	64.1452	33.9193	21.6555	96.3935	14.9913	RIKEN cDNA 8030451A03 gene, transcript variant X1	http://www.ncbi.nlm.nih.gov/gene/?term=100504061
8030453O22Rik	lncRNA	chr6:39527541-39544489	+	77209	62.8974	32.9194	31.9973	53.7992	29.5706	37.4049	49.2445	50.3278	RIKEN cDNA 8030453O22 gene	http://www.ncbi.nlm.nih.gov/gene/?term=77209
8030462N17Rik	protein_coding	chr18:77631488-77714490	-	212163	697.113	627.115	786.515	616.622	807.974	796.332	779.53	749.564	RIKEN cDNA 8030462N17 gene	http://www.ncbi.nlm.nih.gov/gene/?term=212163
8430429K09Rik	lncRNA	chr11:3452437-3479831	+	71523	114.438	61.7239	77.4129	54.8338	86.9724	92.528	81.7249	78.1688	RIKEN cDNA 8430429K09 gene	http://www.ncbi.nlm.nih.gov/gene/?term=71523
8430432A02Rik	lncRNA	chr1:43092280-43093842	+	108167597	11.3565	13.9907	8.25737	22.7612	23.4826	25.5929	27.2416	20.3453	RIKEN cDNA 8430432A02 gene	http://www.ncbi.nlm.nih.gov/gene/?term=108167597
9030025P20Rik	protein_coding	chr17:14978864-14991577	+	100041574	14.8508	26.3355	21.6756	16.5536	20.0037	19.6868	18.8596	16.0621	RIKEN cDNA 9030025P20 gene	http://www.ncbi.nlm.nih.gov/gene/?term=100041574
9030607L20Rik	lncRNA	chr2:154676539-154686742	+	105244333	6.11502	5.7609	14.4504	11.3806	6.08807	5.90604	6.28653	8.56644	RIKEN cDNA 9030607L20 gene	http://www.ncbi.nlm.nih.gov/gene/?term=105244333
9030612E09Rik	lncRNA	chr10:43174699-43176565	+	74530	69.0124	22.2206	29.933	16.5536	15.655	30.5146	18.8596	20.3453	RIKEN cDNA 9030612E09 gene	http://www.ncbi.nlm.nih.gov/gene/?term=74530
9030624G23Rik	protein_coding	chr12:24043528-24097256	-	66808	6.11502	14.8137	19.6113	22.7612	15.655	9.84341	19.9074	16.0621	RIKEN cDNA 9030624G23 gene	http://www.ncbi.nlm.nih.gov/gene/?term=66808
9130019O22Rik	protein_coding	chr7:127382260-127387166	-	78921	83.8632	47.7331	85.6702	63.1106	63.4899	64.9665	68.1041	94.2309	RIKEN cDNA 9130019O22 gene	http://www.ncbi.nlm.nih.gov/gene/?term=78921
9130019P16Rik	lncRNA	chr6:54269681-54430221	-	100042056	103.955	72.4227	117.668	122.083	126.98	191.946	141.447	116.718	RIKEN cDNA 9130019P16 gene	http://www.ncbi.nlm.nih.gov/gene/?term=100042056
9130020K20Rik	lncRNA	chr4:136347292-136359447	+	105247188	53.2881	93.8203	135.214	111.737	138.286	177.181	127.826	207.736	RIKEN cDNA 9130020K20 gene	http://www.ncbi.nlm.nih.gov/gene/?term=105247188
9130023H24Rik	protein_coding	chr7:128234451-128238031	-	100043133	118.806	140.73	119.732	122.083	119.152	117.137	115.253	100.656	RIKEN cDNA 9130023H24 gene	http://www.ncbi.nlm.nih.gov/gene/?term=100043133
9130024F11Rik	lncRNA	chr1:56971469-56975196	+	329160	417.569	386.803	460.349	483.159	388.767	485.28	411.768	475.438	RIKEN cDNA 9130024F11 gene	http://www.ncbi.nlm.nih.gov/gene/?term=329160
9130213A22Rik	misc_RNA	chr11:69119366-69122903	-	100038433	28.828	23.8666	23.7399	28.9688	17.3945	26.5772	19.9074	20.3453	RIKEN cDNA 9130213A22 gene, transcript variant X2	http://www.ncbi.nlm.nih.gov/gene/?term=100038433
9130221H12Rik	lncRNA	chr7:25228723-25230264	+	77124	737.297	638.636	699.812	799.746	831.457	763.848	723.999	755.989	RIKEN cDNA 9130221H12 gene	http://www.ncbi.nlm.nih.gov/gene/?term=77124
9130401M01Rik	protein_coding	chr15:58022270-58034294	-	75758	389.614	446.058	457.252	438.671	466.172	388.815	427.484	478.65	RIKEN cDNA 9130401M01 gene	http://www.ncbi.nlm.nih.gov/gene/?term=75758
9230110K08Rik	lncRNA	chr4:151861744-151863311	+	102631977	33.1958	55.14	11.3539	6.2076	19.1339	5.90604	11.5253	16.0621	RIKEN cDNA 9230110K08 gene, transcript variant X1	http://www.ncbi.nlm.nih.gov/gene/?term=102631977
9230112J17Rik	lncRNA	chr9:60523967-60545882	-	100504561	4.36787	0	7.2252	11.3806	6.9578	10.8277	7.33429	16.0621	RIKEN cDNA 9230112J17 gene	http://www.ncbi.nlm.nih.gov/gene/?term=100504561
9230114K14Rik	lncRNA	chr5:52190681-52197984	+	414108	21.8394	35.3884	40.2547	16.5536	39.1376	30.5146	26.1939	28.9117	RIKEN cDNA 9230114K14 gene	http://www.ncbi.nlm.nih.gov/gene/?term=414108
9230116L04Rik	lncRNA	chr12:79088705-79103939	-	321017	6.11502	4.93791	4.12869	13.4498	6.08807	15.7495	6.28653	4.28322	RIKEN cDNA 9230116L04 gene	http://www.ncbi.nlm.nih.gov/gene/?term=321017
9230116N13Rik	lncRNA	chr1:136411916-136415519	-	320054	32.3223	16.4597	4.12869	8.27681	19.1339	15.7495	15.7163	16.0621	RIKEN cDNA 9230116N13 gene	http://www.ncbi.nlm.nih.gov/gene/?term=320054
9330020H09Rik	lncRNA	chr15:98567324-98570864	+	100048895	47.173	50.2021	19.6113	22.7612	21.7431	18.7025	16.7641	12.8497	RIKEN cDNA 9330020H09 gene	http://www.ncbi.nlm.nih.gov/gene/?term=100048895
9330102E08Rik	lncRNA	chr6:128169700-128183803	-	330427	287.406	209.861	415.965	461.432	446.169	529.575	454.726	442.243	RIKEN cDNA 9330102E08 gene	http://www.ncbi.nlm.nih.gov/gene/?term=330427
9330104G04Rik	lncRNA	chr7:16871354-16874886	-	320950	96.9668	35.3884	92.8954	79.6643	76.5358	81.7003	63.9131	88.8768	RIKEN cDNA 9330104G04 gene	http://www.ncbi.nlm.nih.gov/gene/?term=320950
9330117O12Rik	lncRNA	chr18:54611744-54639870	+	328957	5.24145	7.40687	18.5791	22.7612	24.3523	17.7181	18.8596	13.9205	RIKEN cDNA 9330117O12 gene	http://www.ncbi.nlm.nih.gov/gene/?term=328957
9330133O14Rik	lncRNA	chr8:122443656-122446476	+	100689703	317.108	260.063	132.118	151.052	124.371	186.04	157.163	171.329	RIKEN cDNA 9330133O14 gene	http://www.ncbi.nlm.nih.gov/gene/?term=100689703
9330136K24Rik	lncRNA	chr17:21528196-21535878	-	319870	2.62072	7.40687	7.2252	4.1384	8.69724	9.84341	22.0029	12.8497	RIKEN cDNA 9330136K24 gene	http://www.ncbi.nlm.nih.gov/gene/?term=319870
9330151L19Rik	lncRNA	chr12:69197211-69199868	+	414085	514.536	338.247	394.29	383.837	420.077	474.452	392.908	457.234	RIKEN cDNA 9330151L19 gene	http://www.ncbi.nlm.nih.gov/gene/?term=414085
9330159F19Rik	protein_coding	chr10:29198942-29230779	+	212448	608.882	615.593	999.142	951.833	1083.68	1053.24	964.983	1290.32	RIKEN cDNA 9330159F19 gene	http://www.ncbi.nlm.nih.gov/gene/?term=212448
9330159H11Rik	lncRNA	chr17:91018357-91045432	-	102634481	10.4829	16.4597	84.6381	66.2145	35.6587	62.9978	57.6265	41.7614	RIKEN cDNA 9330159H11 gene	http://www.ncbi.nlm.nih.gov/gene/?term=102634481
9330159M07Rik	lncRNA	chr9:88841798-88858870	-	319673	27.9544	46.9102	22.7078	19.6574	16.5248	17.7181	29.3372	32.1242	RIKEN cDNA 9330159M07 gene	http://www.ncbi.nlm.nih.gov/gene/?term=319673
9330162012Rik	lncRNA	chr13:24937401-24939049	+	493800	85.6103	33.7424	47.4799	50.6954	38.2679	62.9978	52.3878	55.6819	cDNA RIKEN 9330162012 gene	http://www.ncbi.nlm.nih.gov/gene/?term=493800
9330179D12Rik	lncRNA	chr6:127149389-127212419	+	77558	32.3223	21.3976	24.7721	17.5882	18.2642	37.4049	37.7192	25.6993	RIKEN cDNA 9330179D12 gene	http://www.ncbi.nlm.nih.gov/gene/?term=77558
9330188P03Rik	lncRNA	chr14:105589549-105593929	+	380930	22.7129	10.6988	30.9651	25.865	15.655	16.7338	29.3372	33.195	RIKEN cDNA 9330188P03 gene	http://www.ncbi.nlm.nih.gov/gene/?term=380930
9330198I05Rik	lncRNA	chr5:108354895-108363865	+	77560	9.60932	11.5218	12.3861	19.6574	12.1761	24.6085	14.6686	14.9913	RIKEN cDNA 9330198I05 gene	http://www.ncbi.nlm.nih.gov/gene/?term=77560
9430015G10Rik	protein_coding	chr4:156109998-156127265	+	230996	256.831	218.914	261.139	228.647	247.002	249.038	236.793	308.392	RIKEN cDNA 9430015G10 gene	http://www.ncbi.nlm.nih.gov/gene/?term=230996
9430021M05Rik	lncRNA	chr2:162661163-162675204	+	77288	118.806	99.5812	169.276	167.605	123.501	189.978	165.545	179.895	RIKEN cDNA 9430021M05 gene	http://www.ncbi.nlm.nih.gov/gene/?term=77288
9430037G07Rik	lncRNA	chr9:88595325-88599243	-	320692	17.4715	14.8137	8.25737	24.8304	13.0459	14.7651	20.9551	12.8497	RIKEN cDNA 9430037G07 gene	http://www.ncbi.nlm.nih.gov/gene/?term=320692
9430038I01Rik	protein_coding	chr7:137375569-137412242	-	77252	62.0238	52.6711	30.9651	22.7612	34.789	28.5459	37.7192	20.3453	RIKEN cDNA 9430038I01 gene	http://www.ncbi.nlm.nih.gov/gene/?term=77252
9430041J12Rik	lncRNA	chr7:4074125-4120728	-	77323	34.0694	28.8045	53.6729	38.2802	51.3137	73.8255	51.34	50.3278	RIKEN cDNA 9430041J12 gene	http://www.ncbi.nlm.nih.gov/gene/?term=77323
9430053O09Rik	lncRNA	chr16:77393539-77422883	-	102633149	25.3337	19.7516	8.25737	23.7958	32.1798	18.7025	26.1939	40.6906	RIKEN cDNA 9430053O09 gene, transcript variant X6	http://www.ncbi.nlm.nih.gov/gene/?term=102633149
9430060I03Rik	lncRNA	chr1:92933526-92950590	-	100037260	39.3109	29.6275	54.7051	50.6954	35.6587	54.1387	26.1939	63.1775	RIKEN cDNA 9430060I03 gene	http://www.ncbi.nlm.nih.gov/gene/?term=100037260
9430065F17Rik	lncRNA	chr13:67553202-67570892	+	77857	12.23	10.6988	4.12869	8.27681	8.69724	6.89038	2.09551	6.42483	RIKEN cDNA 9430065F17 gene	http://www.ncbi.nlm.nih.gov/gene/?term=77857
9430078G10Rik	protein_coding	chr19:4395884-4398641	+	115489041	223.635	170.358	215.724	161.398	199.167	222.461	185.453	175.612	RIKEN cDNA 9430078G10 gene	http://www.ncbi.nlm.nih.gov/gene/?term=115489041
9430083A17Rik	lncRNA	chr13:51097738-51100727	-	77428	96.9668	33.7424	41.2869	54.8338	58.2715	76.7786	62.8653	62.1067	RIKEN cDNA 9430083A17 gene	http://www.ncbi.nlm.nih.gov/gene/?term=77428
9430085M18Rik	lncRNA	chr5:101703549-101763231	+	77361	24.4601	9.05284	28.9008	27.9342	36.5284	32.4832	27.2416	34.2658	RIKEN cDNA 9430085M18 gene, transcript variant X6	http://www.ncbi.nlm.nih.gov/gene/?term=77361
9430091E24Rik	lncRNA	chr8:111127444-111145498	-	434350	35.8166	33.7424	47.4799	35.1764	38.2679	45.2797	39.8147	35.3366	RIKEN cDNA 9430091E24 gene	http://www.ncbi.nlm.nih.gov/gene/?term=434350
9430097D07Rik	misc_RNA	chr2:32574183-32576283	-	319245	19.2186	10.6988	2.06434	4.1384	13.0459	4.9217	1.04776	10.7081	RIKEN cDNA 9430097D07 gene	http://www.ncbi.nlm.nih.gov/gene/?term=319245
9530018F02Rik	lncRNA	chr12:77235301-77239226	-	77402	76.8746	63.3699	94.9598	81.7335	82.6238	96.4654	83.8204	94.2309	RIKEN cDNA 9530018F02 gene	http://www.ncbi.nlm.nih.gov/gene/?term=77402
9530026P05Rik	lncRNA	chr6:92940582-93111749	+	330385	3.4943	10.6988	3.09651	12.4152	9.56697	8.85907	15.7163	0	RIKEN cDNA 9530026P05 gene	http://www.ncbi.nlm.nih.gov/gene/?term=330385
9530027J09Rik	lncRNA	chrX:48276792-48285426	-	100500713	31.4487	46.9102	28.9008	16.5536	22.6128	25.5929	17.8118	23.5577	RIKEN cDNA 9530027J09 gene	http://www.ncbi.nlm.nih.gov/gene/?term=100500713
9530036O11Rik	lncRNA	chr5:28466984-28719209	+	654796	14.8508	8.22985	16.5147	9.31141	10.4367	11.8121	17.8118	10.7081	RIKEN cDNA 9530036O11Rik	http://www.ncbi.nlm.nih.gov/gene/?term=654796
9530051G07Rik	lncRNA	chrX:153037629-153072915	+	319781	7.86217	10.6988	6.19303	7.24221	10.4367	6.89038	14.6686	13.9205	RIKEN cDNA 9530051G07 gene	http://www.ncbi.nlm.nih.gov/gene/?term=319781
9530052E02Rik	lncRNA	chr8:11007850-11054541	+	619321	1.74715	4.11493	8.25737	10.346	16.5248	4.9217	11.5253	12.8497	RIKEN cDNA 9530052E02 gene	http://www.ncbi.nlm.nih.gov/gene/?term=619321
9530053A07Rik	protein_coding	chr7:28129466-28164811	+	319482	13.9772	8.22985	9.28954	10.346	10.4367	4.9217	7.33429	5.35403	RIKEN cDNA 9530053A07 gene	http://www.ncbi.nlm.nih.gov/gene/?term=319482
9530057J20Rik	protein_coding	chr8:19903378-19935330	+	78672	23.5865	28.8045	14.4504	13.4498	14.7853	21.6555	19.9074	14.9913	RIKEN cDNA 9530057J20 gene	http://www.ncbi.nlm.nih.gov/gene/?term=78672
9530059O14Rik	lncRNA	chr9:122572501-122580647	+	319626	73.3803	32.0964	23.7399	17.5882	13.9156	19.6868	14.6686	13.9205	RIKEN cDNA 9530059O14 gene	http://www.ncbi.nlm.nih.gov/gene/?term=319626
9530062K07Rik	lncRNA	chr6:116199410-116207993	-	78739	20.0922	10.6988	13.4182	18.6228	16.5248	20.6712	16.7641	22.4869	RIKEN cDNA 9530062K07 gene	http://www.ncbi.nlm.nih.gov/gene/?term=78739
9530068E07Rik	protein_coding	chr11:52396428-52408723	+	213673	1931.47	2211.36	1663.86	1683.3	1608.99	1409.58	1631.36	1547.31	RIKEN cDNA 9530068E07 gene	http://www.ncbi.nlm.nih.gov/gene/?term=213673
9530077C05Rik	protein_coding	chr9:22388559-22444684	+	68283	165.106	154.721	89.7989	113.806	118.283	123.043	106.871	130.638	RIKEN cDNA 9530077C05 gene	http://www.ncbi.nlm.nih.gov/gene/?term=68283
9530080O11Rik	lncRNA	chr4:95959711-95967655	-	319247	35.8166	35.3884	41.2869	40.3494	33.9193	46.264	34.5759	42.8322	RIKEN cDNA 9530080O11 gene	http://www.ncbi.nlm.nih.gov/gene/?term=319247
9530082P21Rik	lncRNA	chr17:23749236-23754065	+	638247	2003.98	1452.57	1468.78	1481.55	1389.82	1553.29	1275.12	1680.09	RIKEN cDNA 9530082P21 gene	http://www.ncbi.nlm.nih.gov/gene/?term=638247
9530091C08Rik	lncRNA	chr9:68765346-68773322	+	320440	1.74715	29.6275	38.1904	19.6574	52.1835	57.0918	26.1939	29.9825	RIKEN cDNA 9530091C08 gene	http://www.ncbi.nlm.nih.gov/gene/?term=320440
9630001P10Rik	lncRNA	chr5:45639275-45645469	+	319251	4.36787	11.5218	6.19303	17.5882	15.655	9.84341	10.4776	8.56644	RIKEN cDNA 9630001P10 gene	http://www.ncbi.nlm.nih.gov/gene/?term=319251
9630002D21Rik	lncRNA	chr12:71577931-71718589	+	319560	8.73575	12.3448	9.28954	8.27681	2.60917	19.6868	8.38204	6.42483	RIKEN cDNA 9630002D21 gene, transcript variant X3	http://www.ncbi.nlm.nih.gov/gene/?term=319560
9630009A06Rik	lncRNA	chr15:30933293-30966723	-	78568	8.73575	29.6275	33.0295	31.038	45.2257	47.2484	51.34	27.8409	RIKEN cDNA 9630009A06 gene	http://www.ncbi.nlm.nih.gov/gene/?term=78568
9630013A20Rik	lncRNA	chr14:84458724-84476424	-	319903	16.5979	9.87582	11.3539	15.519	17.3945	27.5615	16.7641	28.9117	RIKEN cDNA 9630013A20 gene	http://www.ncbi.nlm.nih.gov/gene/?term=319903
9630013K17Rik	lncRNA	chr11:63964226-63968040	+	78883	3.4943	4.11493	8.25737	7.24221	6.9578	13.7808	13.6208	16.0621	RIKEN cDNA 9630013K17 gene	http://www.ncbi.nlm.nih.gov/gene/?term=78883
9630015K15Rik	lncRNA	chr14:64116290-64127631	+	78569	8.73575	17.2827	6.19303	11.3806	7.82752	12.7964	13.6208	7.49564	RIKEN cDNA 9630015K15 gene	http://www.ncbi.nlm.nih.gov/gene/?term=78569
9630028B13Rik	lncRNA	chr1:185429357-185441819	-	319562	0.873575	3.29194	7.2252	12.4152	6.08807	8.85907	8.38204	13.9205	RIKEN cDNA 9630028B13 gene	http://www.ncbi.nlm.nih.gov/gene/?term=319562
9830166K06Rik	lncRNA	chr19:8651796-8663335	-	402757	9.60932	19.7516	12.3861	23.7958	15.655	26.5772	31.4327	17.1329	RIKEN cDNA 9830166K06 gene	http://www.ncbi.nlm.nih.gov/gene/?term=402757
9930012K11Rik	protein_coding	chr14:70154405-70159502	-	268759	48.0466	69.9537	36.126	28.9688	18.2642	17.7181	25.1461	24.6285	RIKEN cDNA 9930012K11 gene	http://www.ncbi.nlm.nih.gov/gene/?term=268759
9930014A18Rik	lncRNA	chr15:60822965-60831400	+	320469	154.623	96.2893	130.054	120.014	143.505	124.027	101.632	81.3812	RIKEN cDNA 9930014A18 gene	http://www.ncbi.nlm.nih.gov/gene/?term=320469
9930021J03Rik	protein_coding	chr19:29714402-29806548	-	240613	968.795	832.861	1078.62	992.182	1128.9	1019.78	1050.9	1243.2	RIKEN cDNA 9930021J03 gene	http://www.ncbi.nlm.nih.gov/gene/?term=240613
9930104L06Rik	protein_coding	chr4:124936984-124944661	+	194268	332.832	273.231	281.783	289.688	267.875	311.052	308.04	303.038	RIKEN cDNA 9930104L06 gene	http://www.ncbi.nlm.nih.gov/gene/?term=194268
9930111J21Rik1	protein_coding	chr11:48946150-48979381	-	667214	13.1036	33.7424	30.9651	26.8996	39.1376	15.7495	34.5759	7.49564	RIKEN cDNA 9930111J21 gene 1	http://www.ncbi.nlm.nih.gov/gene/?term=667214
A030001D20Rik	lncRNA	chr7:45635572-45638758	-	100126243	138.025	161.305	94.9598	120.014	118.283	89.575	122.587	107.081	RIKEN cDNA A030001D20 gene	http://www.ncbi.nlm.nih.gov/gene/?term=100126243
A130010J15Rik	protein_coding	chr1:193173469-193177837	+	319266	126.668	89.7054	92.8954	95.1833	76.5358	75.7942	99.5368	82.452	RIKEN cDNA A130010J15 gene	http://www.ncbi.nlm.nih.gov/gene/?term=319266
A130051J06Rik	lncRNA	chr15:95787889-95804461	-	791370	37.5637	28.8045	8.25737	11.3806	9.56697	12.7964	18.8596	9.63725	RIKEN cDNA A130051J0 gene, transcript variant X5	http://www.ncbi.nlm.nih.gov/gene/?term=791370
A130077B15Rik	lncRNA	chr10:122565023-122569891	-	319272	11.3565	16.4597	20.6434	5.173	8.69724	7.87473	16.7641	9.63725	RIKEN cDNA A130077B15 gene	http://www.ncbi.nlm.nih.gov/gene/?term=319272
A230001M10Rik	lncRNA	chr3:102262405-102288771	+	319951	8.73575	1.64597	14.4504	17.5882	16.5248	23.6242	15.7163	6.42483	RIKEN cDNA A230001M10 gene	http://www.ncbi.nlm.nih.gov/gene/?term=319951
A230006K03Rik	lncRNA	chr7:61010265-61311649	-	27493	139.772	183.526	338.552	294.861	317.449	450.828	321.661	410.118	RIKEN cDNA A230006K03 gene	http://www.ncbi.nlm.nih.gov/gene/?term=27493
A230009B12Rik	lncRNA	chr17:10456216-10493057	+	319750	3.4943	4.93791	8.25737	8.27681	15.655	12.7964	13.6208	10.7081	RIKEN cDNA A230009B12 gene	http://www.ncbi.nlm.nih.gov/gene/?term=319750
A230020J21Rik	lncRNA	chr1:191025351-191029781	+	100125339	160.738	157.19	77.4129	126.221	72.1871	89.575	86.9637	69.6023	RIKEN cDNA A230020J21 gene	http://www.ncbi.nlm.nih.gov/gene/?term=100125339
A230045G11Rik	lncRNA	chr17:3098922-3115284	-	624086	396.603	364.582	372.614	443.844	369.633	433.11	367.762	395.127	RIKEN cDNA A230045G11 gene, transcript variant X6	http://www.ncbi.nlm.nih.gov/gene/?term=624086
A230051N06Rik	lncRNA	chr17:56241716-56242805	+	320593	32.3223	23.8666	21.6756	7.24221	27.8312	22.6398	25.1461	23.5577	RIKEN cDNA A230051N06 gene	http://www.ncbi.nlm.nih.gov/gene/?term=320593
A230056J06Rik	lncRNA	chr13:59580176-59585223	-	319469	4.36787	1.64597	4.12869	7.24221	9.56697	9.84341	11.5253	7.49564	RIKEN cDNA A230056J06 gene	http://www.ncbi.nlm.nih.gov/gene/?term=319469
A230056P14Rik	lncRNA	chr7:55962531-55980096	+	320845	235.865	218.914	372.614	318.657	360.066	348.457	419.102	335.162	RIKEN cDNA A230056P14 gene	http://www.ncbi.nlm.nih.gov/gene/?term=320845
A230057D06Rik	lncRNA	chr7:61705850-61927574	-	319893	47.173	66.6618	57.8016	95.1833	60.8807	83.669	84.8682	94.2309	RIKEN cDNA A230057D06 gene	http://www.ncbi.nlm.nih.gov/gene/?term=319893
A230070E04Rik	lncRNA	chr14:68123752-68131371	+	100043072	2597.14	1349.7	2326.51	2100.24	1961.23	2224.61	1869.2	2187.66	RIKEN cDNA A230070E04 gene	http://www.ncbi.nlm.nih.gov/gene/?term=100043072
A230072C01Rik	lncRNA	chrX:20961676-20987349	+	320742	28.828	25.5125	43.3512	52.7646	94.8	66.9352	83.8204	84.5936	RIKEN cDNA A230072C01 gene	http://www.ncbi.nlm.nih.gov/gene/?term=320742
A230072E10Rik	lncRNA	chrX:151313335-151341879	-	331547	3.4943	4.93791	12.3861	10.346	5.21835	14.7651	18.8596	24.6285	RIKEN cDNA A230072E10 gene	http://www.ncbi.nlm.nih.gov/gene/?term=331547
A230077H06Rik	lncRNA	chr7:40849153-40898324	-	320210	22.7129	15.6367	42.319	32.0726	38.2679	52.1701	35.6237	33.195	RIKEN cDNA A230077H06 gene	http://www.ncbi.nlm.nih.gov/gene/?term=320210
A230083G16Rik	lncRNA	chr6:124916863-124925844	+	442825	30.5751	28.8045	11.3539	12.4152	33.9193	34.4519	48.1967	29.9825	RIKEN cDNA A230083G16 gene	http://www.ncbi.nlm.nih.gov/gene/?term=442825
A230087F16Rik	lncRNA	chr12:111284429-111292923	+	100503323	48.0466	8.22985	12.3861	13.4498	30.4404	25.5929	29.3372	26.7701	RIKEN cDNA A230087F16 gene, transcript variant X2	http://www.ncbi.nlm.nih.gov/gene/?term=100503323
A230103J11Rik	lncRNA	chr8:85053160-85060460	-	320466	351.177	199.162	298.298	320.726	362.675	373.065	276.607	385.49	RIKEN cDNA A230103J11 gene	http://www.ncbi.nlm.nih.gov/gene/?term=320466
A230107N01Rik	lncRNA	chr13:84219581-84222175	-	320919	4.36787	5.7609	12.3861	10.346	16.5248	4.9217	18.8596	20.3453	RIKEN cDNA A230107N01 gene	http://www.ncbi.nlm.nih.gov/gene/?term=320919
A2m	protein_coding	chr6:121636165-121679238	+	232345	1408.2	2175.97	895.925	743.878	553.145	284.474	1212.25	277.339	alpha-2-macroglobulin	http://www.ncbi.nlm.nih.gov/gene/?term=232345
A2ml1	protein_coding	chr6:128539822-128581606	-	232400	33.1958	41.1493	37.1582	42.4186	29.5706	45.2797	40.8625	53.5403	alpha-2-macroglobulin like 1	http://www.ncbi.nlm.nih.gov/gene/?term=232400
A330001L22Rik	lncRNA	chr14:21989475-21998570	+	102632594	7.86217	3.29194	18.5791	11.3806	22.6128	19.6868	14.6686	10.7081	RIKEN cDNA A330001L22 gene, transcript variant X2	http://www.ncbi.nlm.nih.gov/gene/?term=102632594
A330008L17Rik	lncRNA	chr8:99416674-99733438	+	234624	7.86217	1.64597	9.28954	1.0346	6.9578	9.84341	9.4298	11.7789	RIKEN cDNA A330008L17 gene	http://www.ncbi.nlm.nih.gov/gene/?term=234624
A330009N23Rik	lncRNA	chr15:101221191-101225186	-	380977	124.921	92.9973	179.598	166.571	168.727	184.072	192.787	198.099	RIKEN cDNA A330009N23 gene	http://www.ncbi.nlm.nih.gov/gene/?term=380977
A330015K06Rik	lncRNA	chr3:65133059-65302685	-	102637797	16.5979	15.6367	14.4504	19.6574	13.9156	17.7181	17.8118	17.1329	RIKEN cDNA A330015K06 gene	http://www.ncbi.nlm.nih.gov/gene/?term=102637797
A330023F24Rik	lncRNA	chr1:195017399-195037908	+	320977	251.59	252.656	617.239	529.716	600.11	772.707	610.841	590.014	RIKEN cDNA A330023F24 gene	http://www.ncbi.nlm.nih.gov/gene/?term=320977
A330033J07Rik	lncRNA	chr13:48044231-48262623	-	320614	13.9772	16.4597	29.933	21.7266	33.0495	54.1387	28.2894	32.1242	RIKEN cDNA A330033J07 gene	http://www.ncbi.nlm.nih.gov/gene/?term=320614
A330035P11Rik	lncRNA	chr14:122097939-122106974	-	319727	19.2186	13.1678	8.25737	17.5882	14.7853	19.6868	12.5731	9.63725	RIKEN cDNA A330035P11 gene	http://www.ncbi.nlm.nih.gov/gene/?term=319727
A330040F15Rik	lncRNA	chr19:12585868-12596566	-	74333	203.543	74.0687	55.7373	79.6643	65.2293	96.4654	77.5339	48.1862	RIKEN cDNA A330040F15 gene	http://www.ncbi.nlm.nih.gov/gene/?term=74333
A330041J22Rik	lncRNA	chr9:86695442-86701253	+	319556	16.5979	9.05284	24.7721	25.865	20.0037	14.7651	12.5731	17.1329	RIKEN cDNA A330041J22 gene	http://www.ncbi.nlm.nih.gov/gene/?term=319556
A330048O09Rik	lncRNA	chr13:48272418-48273884	-	320315	2.62072	13.1678	5.16086	19.6574	13.9156	7.87473	14.6686	14.9913	RIKEN cDNA A330048O09 gene	http://www.ncbi.nlm.nih.gov/gene/?term=320315
A330049N07Rik	lncRNA	chr10:72973303-73086705	-	327768	9.60932	7.40687	15.4826	20.692	6.9578	15.7495	8.38204	5.35403	RIKEN cDNA A330049N07 gene	http://www.ncbi.nlm.nih.gov/gene/?term=327768
A330069E16Rik	lncRNA	chr2:91237146-91238357	+	606735	13.1036	17.2827	12.3861	16.5536	10.4367	10.8277	17.8118	12.8497	RIKEN cDNA A330069E16 gene	http://www.ncbi.nlm.nih.gov/gene/?term=606735
A330074K22Rik	lncRNA	chr8:120204434-120228230	-	434353	129.289	67.4848	102.185	96.2179	92.1908	127.964	112.11	119.93	RIKEN cDNA A330074K22 gene	http://www.ncbi.nlm.nih.gov/gene/?term=434353
A330076H08Rik	lncRNA	chr7:61943895-61982355	-	320026	14.8508	23.0436	20.6434	27.9342	22.6128	25.5929	20.9551	31.0534	RIKEN cDNA A330076H08 gene	http://www.ncbi.nlm.nih.gov/gene/?term=320026
A330093E20Rik	lncRNA	chr18:45683487-46045260	-	107003	14.8508	28.8045	16.5147	22.7612	37.3982	47.2484	17.8118	33.195	RIKEN cDNA A330093E20 gene	http://www.ncbi.nlm.nih.gov/gene/?term=107003
A330094K24Rik	lncRNA	chr18:77729493-77733470	-	105246501	11.3565	15.6367	8.25737	5.173	19.1339	15.7495	11.5253	9.63725	RIKEN cDNA A330094K24 gene	http://www.ncbi.nlm.nih.gov/gene/?term=105246501
A330102I10Rik	lncRNA	chr13:29014414-29040336	+	77920	39.3109	26.3355	66.059	52.7646	51.3137	60.0448	54.4833	91.0184	RIKEN cDNA A330102I10 gene	http://www.ncbi.nlm.nih.gov/gene/?term=77920
A430005L14Rik	protein_coding	chr4:153957237-153961925	+	97159	238.486	330.84	204.37	262.789	208.734	204.743	258.796	223.798	RIKEN cDNA A430005L14 gene	http://www.ncbi.nlm.nih.gov/gene/?term=97159
A430018G15Rik	lncRNA	chr2:52425012-52434890	+	115489452	719.826	573.621	1161.19	1026.32	1153.25	1232.39	1168.25	1321.37	RIKEN cDNA A430018G15 gene	http://www.ncbi.nlm.nih.gov/gene/?term=115489452
A430027H14Rik	lncRNA	chr1:189343051-189344892	+	115487348	3.4943	3.29194	9.28954	7.24221	5.21835	10.8277	4.19102	6.42483	RIKEN cDNA A430027H14 gene	http://www.ncbi.nlm.nih.gov/gene/?term=115487348
A430033K04Rik	protein_coding	chr5:138622859-138648917	+	243308	162.485	122.625	213.66	194.505	228.738	230.336	200.121	220.586	RIKEN cDNA A430033K04 gene	http://www.ncbi.nlm.nih.gov/gene/?term=243308
A430035B10Rik	lncRNA	chr6:8507059-8509161	-	320312	70.7596	31.2734	26.8365	25.865	37.3982	11.8121	20.9551	31.0534	RIKEN cDNA A430035B10 gene	http://www.ncbi.nlm.nih.gov/gene/?term=320312
A430046D13Rik	lncRNA	chr10:128499247-128504242	+	654440	136.278	118.51	219.853	219.335	220.04	225.414	244.127	270.914	Riken cDNA A430046D13 gene	http://www.ncbi.nlm.nih.gov/gene/?term=654440
A430057M04Rik	protein_coding	chr14:21847578-21856926	+	319486	136.278	138.262	162.051	143.81	150.462	133.87	151.925	148.842	RIKEN cDNA A430057M04 gene	http://www.ncbi.nlm.nih.gov/gene/?term=319486
A430090L17Rik	lncRNA	chr13:114124348-114151592	-	319803	6.9886	24.6896	13.4182	8.27681	15.655	19.6868	17.8118	13.9205	RIKEN cDNA A430090L17 gene	http://www.ncbi.nlm.nih.gov/gene/?term=319803
A430105J06Rik	lncRNA	chr1:186748823-186757069	+	77189	8.73575	11.5218	8.25737	6.2076	8.69724	8.85907	9.4298	12.8497	RIKEN cDNA A430105J06 gene, transcript variant X2	http://www.ncbi.nlm.nih.gov/gene/?term=77189
A430108G06Rik	lncRNA	chr11:53564654-53567313	-	319650	33.1958	12.3448	23.7399	19.6574	25.222	23.6242	17.8118	32.1242	RIKEN cDNA A430108G06 gene	http://www.ncbi.nlm.nih.gov/gene/?term=319650
A4galt	protein_coding	chr15:83226722-83251729	-	239559	144.14	505.313	84.6381	121.048	71.3174	73.8255	73.3429	57.8235	alpha 1,4-galactosyltransferase	http://www.ncbi.nlm.nih.gov/gene/?term=239559
A530013C23Rik	lncRNA	chr2:167690759-167697413	+	329562	25.3337	23.0436	0	12.4152	0.869724	1.96868	6.28653	1.07081	RIKEN cDNA A530013C23 gene	http://www.ncbi.nlm.nih.gov/gene/?term=329562
A530058N18Rik	lncRNA	chr2:114013565-114032292	+	320846	27.0808	12.3448	16.5147	27.9342	30.4404	38.3893	14.6686	31.0534	RIKEN cDNA A530058N18 gene	http://www.ncbi.nlm.nih.gov/gene/?term=320846
A530072M11Rik	lncRNA	chr4:16164110-16266225	+	100415915	4.36787	9.87582	7.2252	8.27681	5.21835	8.85907	9.4298	9.63725	RIKEN cDNA gene A530072M11	http://www.ncbi.nlm.nih.gov/gene/?term=100415915
A530088E08Rik	lncRNA	chr17:32403014-32404808	+	664702	10.4829	21.3976	17.5469	28.9688	30.4404	11.8121	11.5253	16.0621	RIKEN cDNA A530088E08 gene	http://www.ncbi.nlm.nih.gov/gene/?term=664702
A630001G21Rik	protein_coding	chr1:85717083-85736656	-	319997	32.3223	64.1928	41.2869	38.2802	31.3101	33.4676	39.8147	22.4869	RIKEN cDNA A630001G21 gene	http://www.ncbi.nlm.nih.gov/gene/?term=319997
A630019I02Rik	lncRNA	chr13:93094833-93098968	+	408254	23.5865	9.05284	25.8043	23.7958	26.9615	16.7338	12.5731	23.5577	RIKEN cDNA A630019I02 gene	http://www.ncbi.nlm.nih.gov/gene/?term=408254
A630026N12Rik	lncRNA	chr2:126669928-126675287	-	320961	115.312	58.4319	70.1877	76.5605	128.719	86.622	99.5368	82.452	RIKEN cDNA A630026N12 gene	http://www.ncbi.nlm.nih.gov/gene/?term=320961
A630034I12Rik	lncRNA	chr4:11175959-11191230	-	329790	48.9202	49.3791	53.6729	47.5916	84.3633	63.9821	67.0563	58.8943	RIKEN cDNA A630034I12 gene, transcript variant X3	http://www.ncbi.nlm.nih.gov/gene/?term=329790
A630039O03Rik	lncRNA	chr3:149429258-149498030	+	102631735	4.36787	10.6988	34.0617	14.4844	22.6128	20.6712	17.8118	31.0534	RIKEN cDNA A630039O03 gene, transcript variant X2	http://www.ncbi.nlm.nih.gov/gene/?term=102631735
A630066F11Rik	lncRNA	chr10:7663371-7664623	+	320642	59.4031	65.0158	36.126	42.4186	43.4862	47.2484	32.4804	41.7614	RIKEN cDNA A630066F11 gene	http://www.ncbi.nlm.nih.gov/gene/?term=320642
A630072L19Rik	lncRNA	chr12:100938104-100944220	+	100038467	48.9202	29.6275	34.0617	42.4186	56.5321	47.2484	49.2445	57.8235	RIKEN cDNA A630072L19 gene, transcript variant X2	http://www.ncbi.nlm.nih.gov/gene/?term=100038467
A630072M18Rik	lncRNA	chr5:20950989-20956398	+	320770	317.108	380.219	275.59	252.443	272.224	282.506	252.509	260.206	RIKEN cDNA A630072M18 gene	http://www.ncbi.nlm.nih.gov/gene/?term=320770
A630089N07Rik	lncRNA	chr16:98062512-98082439	-	320586	14.8508	17.2827	5.16086	5.173	13.0459	2.95302	24.0984	10.7081	RIKEN cDNA A630089N07 gene	http://www.ncbi.nlm.nih.gov/gene/?term=320586
A730013G03Rik	lncRNA	chr1:192833119-192835213	-	320952	17.4715	4.11493	8.25737	3.1038	4.34862	8.85907	6.28653	8.56644	RIKEN cDNA A730013G03 gene	http://www.ncbi.nlm.nih.gov/gene/?term=320952
A730017L22Rik	lncRNA	chr2:130872541-130906396	-	613258	62.8974	47.7331	86.7024	103.46	94.8	81.7003	102.68	81.3812	RIKEN cDNA A730017L22 gene	http://www.ncbi.nlm.nih.gov/gene/?term=613258
A730020E08Rik	lncRNA	chr6:61175604-61180810	-	100504262	20.0922	13.1678	12.3861	14.4844	8.69724	21.6555	12.5731	22.4869	RIKEN cDNA A730020E08 gene	http://www.ncbi.nlm.nih.gov/gene/?term=100504262
A730020M07Rik	lncRNA	chr3:121634936-121646453	-	100503044	8.73575	29.6275	15.4826	10.346	7.82752	7.87473	12.5731	9.63725	RIKEN cDNA A730020M07 gene	http://www.ncbi.nlm.nih.gov/gene/?term=100503044
A730035I17Rik	lncRNA	chr5:98183118-98185984	-	102637492	250.716	271.585	380.871	400.391	307.013	396.689	304.897	334.091	RIKEN cDNA A730035I17 gene	http://www.ncbi.nlm.nih.gov/gene/?term=102637492
A730036I17Rik	lncRNA	chr2:129218969-129235606	+	329513	5.24145	8.22985	5.16086	4.1384	11.3064	11.8121	8.38204	9.63725	RIKEN cDNA A730036I17 gene	http://www.ncbi.nlm.nih.gov/gene/?term=329513
A730043L09Rik	lncRNA	chr9:62242596-62244100	-	330958	6.11502	2.46896	8.25737	6.2076	5.21835	14.7651	7.33429	8.56644	RIKEN cDNA A730043L09 gene	http://www.ncbi.nlm.nih.gov/gene/?term=330958
A730046J19Rik	protein_coding	chrX:144153695-144166274	+	319764	13.9772	0	10.3217	10.346	5.21835	10.8277	6.28653	5.35403	RIKEN cDNA A730046J19 gene	http://www.ncbi.nlm.nih.gov/gene/?term=319764
A730056A06Rik	lncRNA	chr7:73313806-73375774	-	319783	48.9202	36.2113	117.668	94.1487	93.0605	120.09	110.014	112.435	RIKEN cDNA A730056A06 gene	http://www.ncbi.nlm.nih.gov/gene/?term=319783
A730060N03Rik	lncRNA	chr15:78118795-78148561	+	102640344	643.825	359.645	806.126	745.947	762.748	790.426	675.802	706.731	RIKEN cDNA A730060N03 gene, transcript variant X5	http://www.ncbi.nlm.nih.gov/gene/?term=102640344
A730081D07Rik	lncRNA	chr13:40956416-41001146	-	102633880	17.4715	16.4597	28.9008	19.6574	17.3945	24.6085	32.4804	36.4074	RIKEN cDNA A730081D07 gene	http://www.ncbi.nlm.nih.gov/gene/?term=102633880
A730085K08Rik	lncRNA	chr9:122382022-122398801	-	654800	8.73575	11.5218	8.25737	3.1038	9.56697	4.9217	4.19102	3.21242	RIKEN cDNA A730085K08 gene	http://www.ncbi.nlm.nih.gov/gene/?term=654800
A730090N16Rik	lncRNA	chr3:65324020-65349429	-	319798	3.4943	3.29194	4.12869	4.1384	8.69724	9.84341	3.14327	10.7081	RIKEN cDNA A730090N16 gene	http://www.ncbi.nlm.nih.gov/gene/?term=319798
A730098A19Rik	lncRNA	chr8:125897914-125908144	+	102632990	94.3461	37.8573	85.6702	68.2837	65.2293	109.262	95.3457	61.0359	RIKEN cDNA A730098A19 gene	http://www.ncbi.nlm.nih.gov/gene/?term=102632990
A830005F24Rik	lncRNA	chr13:48513570-48514839	+	442803	4.36787	2.46896	13.4182	7.24221	6.9578	12.7964	4.19102	11.7789	RIKEN cDNA A830005F24 gene	http://www.ncbi.nlm.nih.gov/gene/?term=442803
A830009L08Rik	lncRNA	chr13:91368990-91388085	-	320297	20.9658	14.8137	48.5121	55.8684	36.5284	78.7473	49.2445	73.8856	RIKEN cDNA A830009L08 gene	http://www.ncbi.nlm.nih.gov/gene/?term=320297
A830011K09Rik	lncRNA	chr6:138423105-138429592	+	319702	13.9772	14.8137	30.9651	17.5882	17.3945	16.7338	32.4804	16.0621	RIKEN cDNA A830011K09 gene	http://www.ncbi.nlm.nih.gov/gene/?term=319702
A830018L16Rik	protein_coding	chr1:11413615-11975902	+	320492	499.685	576.913	960.952	927.002	1008.88	1097.54	957.648	1128.63	RIKEN cDNA A830018L16 gene	http://www.ncbi.nlm.nih.gov/gene/?term=320492
A830019P07Rik	lncRNA	chr19:35835221-35924578	-	329056	8.73575	7.40687	8.25737	2.0692	5.21835	6.89038	6.28653	5.35403	RIKEN cDNA A830019P07 gene	http://www.ncbi.nlm.nih.gov/gene/?term=329056
A830021F12Rik	lncRNA	chr18:15350563-15403752	+	442838	14.8508	13.9907	14.4504	12.4152	13.0459	10.8277	10.4776	2.14161	RIKEN cDNA A830021F12 gene, transcript variant X1	http://www.ncbi.nlm.nih.gov/gene/?term=442838
A830021M18Rik	lncRNA	chr15:36726241-36731417	+	223483	13.9772	23.0436	11.3539	6.2076	13.9156	11.8121	13.6208	12.8497	RIKEN cDNA A830021M18 gene, transcript variant X1	http://www.ncbi.nlm.nih.gov/gene/?term=223483
A830031A19Rik	misc_RNA	chr11:24033275-24076494	-	268391	40.1844	36.2113	72.252	55.8684	80.0147	114.184	115.253	125.284	RIKEN cDNA A830031A19 gene	http://www.ncbi.nlm.nih.gov/gene/?term=268391
A830035O19Rik	lncRNA	chr9:45953986-45955998	+	100101457	286.533	336.601	250.818	228.647	189.6	215.571	244.127	155.267	RIKEN cDNA A830035O19 gene	http://www.ncbi.nlm.nih.gov/gene/?term=100101457
A830036E02Rik	lncRNA	chr11:99417243-99423098	+	353123	310.993	278.169	483.056	400.391	474.87	758.927	550.072	626.421	RIKEN cDNA A830036E02 gene	http://www.ncbi.nlm.nih.gov/gene/?term=353123
A830049F12Rik	misc_RNA	chr5:34335130-34337205	-	319915	40.1844	57.609	21.6756	26.8996	20.0037	27.5615	36.6714	32.1242	RIKEN cDNA A830049F12 gene	http://www.ncbi.nlm.nih.gov/gene/?term=319915
A830052D11Rik	lncRNA	chr18:32359057-32378284	-	402767	22.7129	9.87582	6.19303	5.173	13.0459	31.4989	11.5253	10.7081	RIKEN cDNA A830052D11 gene	http://www.ncbi.nlm.nih.gov/gene/?term=402767
A830082K12Rik	lncRNA	chr13:78198017-78236564	+	320174	41.9316	57.609	85.6702	106.564	82.6238	107.293	123.635	86.7352	RIKEN cDNA A830082K12 gene	http://www.ncbi.nlm.nih.gov/gene/?term=320174
A830082N09Rik	lncRNA	chr10:33987216-33995055	-	414093	257.705	234.551	217.788	262.789	292.227	321.879	291.276	305.179	RIKEN cDNA A830082N09 gene	http://www.ncbi.nlm.nih.gov/gene/?term=414093
A830092H15Rik	lncRNA	chr3:26331953-26336870	+	100379095	35.8166	7.40687	43.3512	25.865	53.0532	41.3423	62.8653	31.0534	RIKEN cDNA A830092H15 gene	http://www.ncbi.nlm.nih.gov/gene/?term=100379095
A930001C03Rik	lncRNA	chr19:4439323-4448325	+	319314	89.1046	62.5469	79.4772	61.0414	73.0569	79.7316	60.7698	89.9476	RIKEN cDNA A930001C03 gene	http://www.ncbi.nlm.nih.gov/gene/?term=319314
A930002C04Rik	lncRNA	chr13:47143940-47148670	-	319467	0.873575	1.64597	12.3861	18.6228	22.6128	23.6242	11.5253	19.2745	RIKEN cDNA A930002C04 gene	http://www.ncbi.nlm.nih.gov/gene/?term=319467
A930003A15Rik	lncRNA	chr16:19876567-19884274	-	68162	23.5865	13.1678	4.12869	5.173	6.08807	2.95302	4.19102	7.49564	RIKEN cDNA A930003A15 gene	http://www.ncbi.nlm.nih.gov/gene/?term=68162
A930003O13Rik	lncRNA	chr5:22738910-22746884	-	330052	175.589	88.8824	131.086	118.979	146.983	149.62	136.208	123.143	RIKEN cDNA A930003O13 gene	http://www.ncbi.nlm.nih.gov/gene/?term=330052
A930004D18Rik	lncRNA	chr2:18025187-18037741	-	77940	146.761	144.845	100.121	110.702	76.5358	97.4497	91.1547	61.0359	RIKEN cDNA A930004D18 gene	http://www.ncbi.nlm.nih.gov/gene/?term=77940
A930005H10Rik	lncRNA	chr3:115881578-115888130	-	68161	81.2425	59.2549	80.5094	70.3529	79.1449	75.7942	62.8653	83.5228	RIKEN cDNA A930005H10 gene	http://www.ncbi.nlm.nih.gov/gene/?term=68161
A930006K02Rik	lncRNA	chr16:91465104-91470123	+	100503120	10.4829	9.87582	5.16086	14.4844	8.69724	9.84341	9.4298	12.8497	RIKEN cDNA A930006K02 gene	http://www.ncbi.nlm.nih.gov/gene/?term=100503120
A930007A09Rik	protein_coding	chr16:13754564-13758537	+	432999	62.0238	67.4848	41.2869	46.557	31.3101	36.4206	40.8625	23.5577	RIKEN cDNA A930007A09 gene	http://www.ncbi.nlm.nih.gov/gene/?term=432999
A930007I19Rik	lncRNA	chr19:29503663-29521987	-	77779	13.9772	10.6988	12.3861	16.5536	12.1761	12.7964	19.9074	6.42483	RIKEN cDNA A930007I19 gene	http://www.ncbi.nlm.nih.gov/gene/?term=77779
A930011G23Rik	lncRNA	chr5:99297244-99729060	-	319818	34.943	27.1585	38.1904	44.4878	50.444	59.0604	35.6237	49.257	RIKEN cDNA A930011G23 gene	http://www.ncbi.nlm.nih.gov/gene/?term=319818
A930012L18Rik	lncRNA	chr18:44661665-44676271	+	626275	68.1388	66.6618	53.6729	72.4221	55.6624	67.9195	55.531	57.8235	RIKEN cDNA A930012L18 gene	http://www.ncbi.nlm.nih.gov/gene/?term=626275
A930013F10Rik	lncRNA	chr8:22634371-22636809	-	68074	33.1958	110.28	108.378	120.014	136.547	134.855	105.823	128.497	RIKEN cDNA A930013F10 gene	http://www.ncbi.nlm.nih.gov/gene/?term=68074
A930015D03Rik	lncRNA	chr17:35994504-36038174	+	77810	40.1844	41.1493	31.9973	46.557	50.444	33.4676	39.8147	28.9117	RIKEN cDNA A930015D03 gene	http://www.ncbi.nlm.nih.gov/gene/?term=77810
A930016O22Rik	lncRNA	chr7:19417466-19421417	-	100503495	13.1036	5.7609	18.5791	10.346	8.69724	8.85907	15.7163	8.56644	RIKEN cDNA A930016O22 gene	http://www.ncbi.nlm.nih.gov/gene/?term=100503495
A930017K11Rik	protein_coding	chr17:25946379-25952573	-	100034748	5.24145	5.7609	23.7399	25.865	18.2642	23.6242	38.767	16.0621	RIKEN cDNA A930017K11 gene	http://www.ncbi.nlm.nih.gov/gene/?term=100034748
A930017M01Rik	transcribed_pseudogene	chr15:44881394-44884743	+	239410	216.647	143.199	164.115	135.533	135.677	178.166	165.545	197.028	RIKEN cDNA A930017M01 gene	http://www.ncbi.nlm.nih.gov/gene/?term=239410
A930018O16Rik	protein_coding	chr13:69534315-69535451	+	105245580	9.60932	3.29194	18.5791	33.1072	13.9156	22.6398	13.6208	20.3453	RIKEN cDNA A930018O16 gene	http://www.ncbi.nlm.nih.gov/gene/?term=105245580
A930024E05Rik	lncRNA	chr5:122989354-122998345	+	109202	19.2186	25.5125	22.7078	31.038	25.222	38.3893	30.3849	38.549	RIKEN cDNA A930024E05 gene	http://www.ncbi.nlm.nih.gov/gene/?term=109202
A930028N01Rik	lncRNA	chr19:40296882-40305786	+	78438	171.221	178.588	208.499	150.017	181.772	210.649	198.026	142.417	RIKEN cDNA A930028N01 gene	http://www.ncbi.nlm.nih.gov/gene/?term=78438
A930029G22Rik	lncRNA	chr17:69423126-69440240	-	654806	30.5751	21.3976	31.9973	28.9688	25.222	28.5459	23.0506	28.9117	RIKEN cDNA A930029G22 gene	http://www.ncbi.nlm.nih.gov/gene/?term=654806
A930033H14Rik	protein_coding	chr10:69209762-69213098	-	320700	28.828	15.6367	39.2225	44.4878	31.3101	23.6242	35.6237	49.257	RIKEN cDNA A930033H14 gene	http://www.ncbi.nlm.nih.gov/gene/?term=320700
A930037H05Rik	lncRNA	chr11:119461200-119491235	-	78439	46.2995	45.2642	25.8043	36.211	33.9193	39.3736	29.3372	28.9117	RIKEN cDNA A930037H05 gene	http://www.ncbi.nlm.nih.gov/gene/?term=78439
A930038B10Rik	lncRNA	chr14:34760195-34770101	+	320323	9.60932	7.40687	23.7399	10.346	10.4367	18.7025	9.4298	8.56644	RIKEN cDNA A930038B10 gene, transcript variant X2	http://www.ncbi.nlm.nih.gov/gene/?term=320323
AA386476	lncRNA	chr8:47675391-47683439	+	546058	19.2186	30.4505	23.7399	28.9688	26.9615	41.3423	27.2416	27.8409	expressed sequence AA386476	http://www.ncbi.nlm.nih.gov/gene/?term=546058
AA387200	lncRNA	chr2:152074855-152081444	-	102633593	11.3565	0.822985	11.3539	4.1384	13.0459	9.84341	0	7.49564	expressed sequence AA387200, transcript variant X1	http://www.ncbi.nlm.nih.gov/gene/?term=102633593
AA387883	lncRNA	chr19:52923181-52926931	+	100043450	7.86217	6.58388	19.6113	18.6228	20.8734	24.6085	12.5731	27.8409	expressed sequence AA387883	http://www.ncbi.nlm.nih.gov/gene/?term=100043450
AA388235	lncRNA	chr17:33981492-33985358	+	433100	115.312	75.7146	83.6059	77.5951	70.4477	82.6846	70.1996	70.6731	expressed sequence AA388235	http://www.ncbi.nlm.nih.gov/gene/?term=433100
AA414768	protein_coding	chrX:12936873-12938541	+	245350	141.519	121.802	113.539	103.46	107.846	154.541	126.778	96.3725	expressed sequence AA414768	http://www.ncbi.nlm.nih.gov/gene/?term=245350
AA465934	lncRNA	chr11:83291699-83294637	+	613254	21.8394	18.9287	16.5147	18.6228	25.222	19.6868	18.8596	23.5577	expressed sequence AA465934	http://www.ncbi.nlm.nih.gov/gene/?term=613254
AA467197	protein_coding	chr2:122637887-122641076	+	433470	158.991	320.964	5.16086	45.5224	22.6128	7.87473	25.1461	9.63725	expressed sequence AA467197	http://www.ncbi.nlm.nih.gov/gene/?term=433470
AA986860	protein_coding	chr1:130731942-130744622	+	212439	52.4145	66.6618	61.9303	60.0068	38.2679	52.1701	62.8653	43.903	expressed sequence AA986860	http://www.ncbi.nlm.nih.gov/gene/?term=212439
Aaas	protein_coding	chr15:102338247-102350759	-	223921	289.153	356.353	194.048	244.166	206.125	230.336	243.079	186.32	achalasia, adrenocortical insufficiency, alacrimia	http://www.ncbi.nlm.nih.gov/gene/?term=223921
Aacs	protein_coding	chr5:125475873-125517405	+	78894	1254.45	831.215	902.118	861.822	954.088	916.421	988.033	975.504	acetoacetyl-CoA synthetase	http://www.ncbi.nlm.nih.gov/gene/?term=78894
Aagab	protein_coding	chr9:63602630-63644590	+	66939	769.619	814.755	983.66	910.449	975.831	868.188	975.46	1009.77	alpha- and gamma-adaptin binding protein	http://www.ncbi.nlm.nih.gov/gene/?term=66939
Aak1	protein_coding	chr6:86849274-87003227	+	269774	8212.48	6891.68	7923.98	7964.36	7472.67	8366.9	7950.37	8212.01	AP2 associated kinase 1	http://www.ncbi.nlm.nih.gov/gene/?term=269774
Aamdc	protein_coding	chr7:97550329-97579557	-	66273	204.417	218.914	267.332	264.858	253.96	189.978	243.079	234.506	adipogenesis associated Mth938 domain containing	http://www.ncbi.nlm.nih.gov/gene/?term=66273
Aamp	protein_coding	chr1:74279840-74284738	-	227290	3016.45	2333.16	2587.65	2379.58	2420.44	2289.58	2234.86	2366.48	angio-associated migratory protein	http://www.ncbi.nlm.nih.gov/gene/?term=227290
Aanat	protein_coding	chr11:116591721-116597680	+	11298	6.11502	15.6367	1.03217	11.3806	6.08807	19.6868	10.4776	13.9205	arylalkylamine N-acetyltransferase	http://www.ncbi.nlm.nih.gov/gene/?term=11298
Aar2	protein_coding	chr2:156547560-156568972	+	68295	831.643	627.938	764.839	762.501	747.963	770.739	728.19	727.077	AAR2 splicing factor homolog	http://www.ncbi.nlm.nih.gov/gene/?term=68295
Aard	protein_coding	chr15:52040107-52045722	+	239435	40.1844	53.494	41.2869	55.8684	45.2257	41.3423	38.767	43.903	alanine and arginine rich domain containing protein	http://www.ncbi.nlm.nih.gov/gene/?term=239435
Aars	protein_coding	chr8:111027778-111055569	+	234734	5167.2	4009.58	4067.79	4269.8	3723.29	3953.11	4109.3	3908.44	alanyl-tRNA synthetase	http://www.ncbi.nlm.nih.gov/gene/?term=234734
Aars2	protein_coding	chr17:45503515-45520843	+	224805	460.374	345.654	671.944	639.383	663.6	756.958	621.319	690.669	alanyl-tRNA synthetase 2, mitochondrial	http://www.ncbi.nlm.nih.gov/gene/?term=224805
Aarsd1	protein_coding	chr11:101406663-101417508	-	69684	698.86	637.814	854.638	826.646	852.33	817.987	836.109	872.706	alanyl-tRNA synthetase domain containing 1	http://www.ncbi.nlm.nih.gov/gene/?term=69684
Aasdh	protein_coding	chr5:76873659-76905529	-	231326	129.289	115.218	234.303	184.159	160.899	214.586	185.453	173.47	aminoadipate-semialdehyde dehydrogenase	http://www.ncbi.nlm.nih.gov/gene/?term=231326
Aasdhppt	protein_coding	chr9:4294793-4309617	-	67618	275.176	202.454	305.523	280.377	340.932	276.6	326.9	334.091	aminoadipate-semialdehyde dehydrogenase-phosphopantetheinyl transferase	http://www.ncbi.nlm.nih.gov/gene/?term=67618
Aass	protein_coding	chr6:23072173-23132986	-	30956	56.7824	37.0343	84.6381	88.9757	59.1413	71.8569	85.9159	79.2396	aminoadipate-semialdehyde synthase	http://www.ncbi.nlm.nih.gov/gene/?term=30956
Aatf	protein_coding	chr11:84422856-84513584	-	56321	378.258	399.148	301.394	257.616	326.147	324.832	295.467	310.534	apoptosis antagonizing transcription factor	http://www.ncbi.nlm.nih.gov/gene/?term=56321
Aatk	protein_coding	chr11:120007311-120047183	-	11302	9721.14	6260.45	8987.12	8900.67	8127.58	9648.51	8496.25	8439.02	apoptosis-associated tyrosine kinase	http://www.ncbi.nlm.nih.gov/gene/?term=11302
AB010352	protein_coding	chr5:109865078-109889970	+	105246961	48.0466	38.6803	100.121	85.8719	82.6238	81.7003	80.6772	113.505	cDNA sequence AB010352	http://www.ncbi.nlm.nih.gov/gene/?term=105246961
AB124611	protein_coding	chr9:21526114-21545333	+	382062	241.98	226.321	36.126	57.9376	53.0532	35.4363	60.7698	33.195	cDNA sequence AB124611	http://www.ncbi.nlm.nih.gov/gene/?term=382062
Abat	protein_coding	chr16:8513429-8621568	+	268860	5215.24	3287.83	5482.9	4941.25	5614.07	5566.45	4940.17	5387.22	4-aminobutyrate aminotransferase	http://www.ncbi.nlm.nih.gov/gene/?term=268860
Abca1	protein_coding	chr4:53030789-53159988	-	11303	2129.78	2755.35	2020.99	2077.48	1763.8	1401.7	2097.61	1190.74	ATP-binding cassette, sub-family A (ABC1), member 1	http://www.ncbi.nlm.nih.gov/gene/?term=11303
Abca17	protein_coding	chr17:24264257-24352058	-	381072	9.60932	9.87582	10.3217	16.5536	22.6128	14.7651	9.4298	31.0534	ATP-binding cassette, sub-family A (ABC1), member 17	http://www.ncbi.nlm.nih.gov/gene/?term=381072
Abca2	protein_coding	chr2:25428599-25448544	+	11305	8065.72	5429.23	8441.1	7409.81	6728.19	9345.33	8386.23	8084.58	ATP-binding cassette, sub-family A (ABC1), member 2	http://www.ncbi.nlm.nih.gov/gene/?term=11305
Abca3	protein_coding	chr17:24351921-24410204	+	27410	2770.11	2431.1	2627.91	2583.4	2503.07	2551.41	2653.96	2517.46	ATP-binding cassette, sub-family A (ABC1), member 3	http://www.ncbi.nlm.nih.gov/gene/?term=27410
Abca4	protein_coding	chr3:122043891-122180070	+	11304	98.714	162.951	167.212	129.325	59.1413	81.7003	126.778	76.0272	ATP-binding cassette, sub-family A (ABC1), member 4	http://www.ncbi.nlm.nih.gov/gene/?term=11304
Abca5	protein_coding	chr11:110269369-110337723	-	217265	660.423	520.95	699.812	646.625	647.075	658.524	726.094	754.918	ATP-binding cassette, sub-family A (ABC1), member 5	http://www.ncbi.nlm.nih.gov/gene/?term=217265
Abca6	protein_coding	chr11:110174638-110251776	-	76184	33.1958	41.1493	47.4799	35.1764	32.1798	47.2484	29.3372	32.1242	ATP-binding cassette, sub-family A (ABC1), member 6	http://www.ncbi.nlm.nih.gov/gene/?term=76184
Abca7	protein_coding	chr10:79996453-80015572	+	27403	734.676	660.857	793.74	651.799	660.991	752.036	761.718	621.067	ATP-binding cassette, sub-family A (ABC1), member 7	http://www.ncbi.nlm.nih.gov/gene/?term=27403
Abca8a	protein_coding	chr11:110025634-110097580	-	217258	26.2072	49.3791	126.957	132.429	133.938	151.588	128.874	119.93	ATP-binding cassette, sub-family A (ABC1), member 8a	http://www.ncbi.nlm.nih.gov/gene/?term=217258
Abca8b	protein_coding	chr11:109932206-109996274	-	27404	265.567	197.516	286.944	285.55	300.925	337.629	319.565	316.958	ATP-binding cassette, sub-family A (ABC1), member 8b	http://www.ncbi.nlm.nih.gov/gene/?term=27404
Abca9	protein_coding	chr11:110100749-110168274	-	217262	124.921	188.464	290.04	266.927	272.224	213.602	264.034	258.064	ATP-binding cassette, sub-family A (ABC1), member 9	http://www.ncbi.nlm.nih.gov/gene/?term=217262
Abcb10	protein_coding	chr8:123952459-123983122	-	56199	748.654	537.409	632.721	722.151	617.504	632.931	669.516	613.571	ATP-binding cassette, sub-family B (MDR/TAP), member 10	http://www.ncbi.nlm.nih.gov/gene/?term=56199
Abcb1a	protein_coding	chr5:8567091-8748575	+	18671	732.056	1835.26	820.576	736.636	627.071	688.054	772.196	745.28	ATP-binding cassette, sub-family B (MDR/TAP), member 1A	http://www.ncbi.nlm.nih.gov/gene/?term=18671
Abcb1b	protein_coding	chr5:8798147-8866314	+	18669	148.508	357.999	144.504	137.602	114.804	88.5907	133.065	109.222	ATP-binding cassette, sub-family B (MDR/TAP), member 1B	http://www.ncbi.nlm.nih.gov/gene/?term=18669
Abcb4	protein_coding	chr5:8893614-8959226	+	18670	122.3	88.8824	123.861	123.117	134.807	151.588	120.492	126.355	ATP-binding cassette, sub-family B (MDR/TAP), member 4	http://www.ncbi.nlm.nih.gov/gene/?term=18670
Abcb6	protein_coding	chr1:75171640-75180392	-	74104	456.006	395.856	398.418	407.633	407.031	376.018	388.717	405.835	ATP-binding cassette, sub-family B (MDR/TAP), member 6	http://www.ncbi.nlm.nih.gov/gene/?term=74104
Abcb7	protein_coding	chrX:104280565-104413846	-	11306	377.384	346.477	586.273	560.754	554.014	500.045	529.116	563.244	ATP-binding cassette, sub-family B (MDR/TAP), member 7	http://www.ncbi.nlm.nih.gov/gene/?term=11306
Abcb8	protein_coding	chr5:24393681-24412759	+	74610	878.816	775.252	826.769	881.48	861.027	880.985	794.199	819.166	ATP-binding cassette, sub-family B (MDR/TAP), member 8	http://www.ncbi.nlm.nih.gov/gene/?term=74610
Abcb9	protein_coding	chr5:124061857-124095955	-	56325	753.022	690.485	1170.48	1186.69	1297.63	1227.47	1052.99	1172.53	ATP-binding cassette, sub-family B (MDR/TAP), member 9	http://www.ncbi.nlm.nih.gov/gene/?term=56325
Abcc1	protein_coding	chr16:14361453-14474878	+	17250	827.275	780.19	517.118	520.404	453.996	455.75	462.06	419.756	ATP-binding cassette, sub-family C (CFTR/MRP), member 1	http://www.ncbi.nlm.nih.gov/gene/?term=17250
Abcc10	protein_coding	chr17:46303220-46328031	-	224814	250.716	295.452	246.689	255.546	273.963	339.598	242.031	307.321	ATP-binding cassette, sub-family C (CFTR/MRP), member 10	http://www.ncbi.nlm.nih.gov/gene/?term=224814
Abcc12	protein_coding	chr8:86504568-86580688	-	244562	20.0922	12.3448	10.3217	10.346	23.4826	14.7651	9.4298	20.3453	ATP-binding cassette, sub-family C (CFTR/MRP), member 12	http://www.ncbi.nlm.nih.gov/gene/?term=244562
Abcc3	protein_coding	chr11:94343295-94393017	-	76408	406.212	702.829	355.067	383.837	293.967	262.819	493.493	177.754	ATP-binding cassette, sub-family C (CFTR/MRP), member 3	http://www.ncbi.nlm.nih.gov/gene/?term=76408
Abcc4	protein_coding	chr14:118482692-118707856	-	239273	790.585	1350.52	691.555	689.044	632.29	594.542	665.325	593.226	ATP-binding cassette, sub-family C (CFTR/MRP), member 4	http://www.ncbi.nlm.nih.gov/gene/?term=239273
Abcc5	protein_coding	chr16:20331303-20426428	-	27416	2012.72	1753.78	2790.99	2247.15	2706.58	3143.98	2682.25	3060.36	ATP-binding cassette, sub-family C (CFTR/MRP), member 5	http://www.ncbi.nlm.nih.gov/gene/?term=27416
Abcc6	protein_coding	chr7:45974110-46030491	-	27421	19.2186	29.6275	53.6729	37.2456	41.7468	48.2327	30.3849	31.0534	ATP-binding cassette, sub-family C (CFTR/MRP), member 6	http://www.ncbi.nlm.nih.gov/gene/?term=27421
Abcc8	protein_coding	chr7:46104523-46180039	-	20927	324.97	305.327	600.724	534.889	545.317	739.24	476.729	583.589	ATP-binding cassette, sub-family C (CFTR/MRP), member 8	http://www.ncbi.nlm.nih.gov/gene/?term=20927
Abcc9	protein_coding	chr6:142587862-142702766	-	20928	359.913	320.964	271.461	250.373	329.626	236.242	355.189	228.082	ATP-binding cassette, sub-family C (CFTR/MRP), member 9	http://www.ncbi.nlm.nih.gov/gene/?term=20928
Abcd1	protein_coding	chrX:73716597-73738534	+	11666	324.97	470.748	309.651	325.899	354.848	303.177	373.001	262.347	ATP-binding cassette, sub-family D (ALD), member 1	http://www.ncbi.nlm.nih.gov/gene/?term=11666
Abcd2	protein_coding	chr15:91145871-91192007	-	26874	405.339	558.807	815.416	742.843	862.767	832.752	849.73	869.494	ATP-binding cassette, sub-family D (ALD), member 2	http://www.ncbi.nlm.nih.gov/gene/?term=26874
Abcd3	protein_coding	chr3:121758904-121815302	-	19299	1108.57	1130.78	1117.84	1114.27	1200.22	1064.07	1191.3	1107.21	ATP-binding cassette, sub-family D (ALD), member 3	http://www.ncbi.nlm.nih.gov/gene/?term=19299
Abcd4	protein_coding	chr12:84601869-84617485	-	19300	226.256	278.992	243.593	202.782	241.783	204.743	227.363	209.878	ATP-binding cassette, sub-family D (ALD), member 4	http://www.ncbi.nlm.nih.gov/gene/?term=19300
Abce1	protein_coding	chr8:79683442-79711740	-	24015	914.633	1219.66	915.536	977.698	1081.07	892.797	1102.24	1068.66	ATP-binding cassette, sub-family E (OABP), member 1	http://www.ncbi.nlm.nih.gov/gene/?term=24015
Abcf1	protein_coding	chr17:35956819-35969750	-	224742	1996.12	2027.01	1787.72	1834.35	1847.29	1657.63	1740.32	1685.45	ATP-binding cassette, sub-family F (GCN20), member 1	http://www.ncbi.nlm.nih.gov/gene/?term=224742
Abcf2	protein_coding	chr5:24565341-24577467	-	27407	1941.96	1614.7	1852.75	1705.02	1660.3	1652.71	1721.46	1871.77	ATP-binding cassette, sub-family F (GCN20), member 2	http://www.ncbi.nlm.nih.gov/gene/?term=27407
Abcf3	protein_coding	chr16:20548556-20561603	+	27406	1509.54	1027.91	1343.89	1272.56	1211.53	1296.38	1258.35	1310.67	ATP-binding cassette, sub-family F (GCN20), member 3	http://www.ncbi.nlm.nih.gov/gene/?term=27406
Abcg1	protein_coding	chr17:31057694-31117984	+	11307	1775.1	1807.28	2184.08	2000.92	2101.25	2138.97	2144.76	2065.58	ATP binding cassette subfamily G member 1	http://www.ncbi.nlm.nih.gov/gene/?term=11307
Abcg2	protein_coding	chr6:58584491-58692451	+	26357	310.993	915.982	315.845	279.342	240.914	230.336	314.327	297.684	ATP binding cassette subfamily G member 2 (Junior blood group)	http://www.ncbi.nlm.nih.gov/gene/?term=26357
Abcg4	protein_coding	chr9:44273188-44288656	-	192663	860.471	686.37	1125.07	1202.21	1281.1	1293.42	1119	1193.95	ATP binding cassette subfamily G member 4	http://www.ncbi.nlm.nih.gov/gene/?term=192663
Abhd1	transcribed_pseudogene	chr5:30950066-30955095	+	57742	23.5865	49.3791	34.0617	26.8996	47.8348	39.3736	26.1939	42.8322	abhydrolase domain containing 1	http://www.ncbi.nlm.nih.gov/gene/?term=57742
Abhd10	protein_coding	chr16:45729725-45742955	-	213012	198.302	227.144	244.625	248.304	273.093	259.866	273.464	248.427	abhydrolase domain containing 10	http://www.ncbi.nlm.nih.gov/gene/?term=213012
Abhd11	protein_coding	chr5:135009152-135012175	+	68758	514.536	556.338	388.097	400.391	374.851	348.457	365.667	363.003	abhydrolase domain containing 11	http://www.ncbi.nlm.nih.gov/gene/?term=68758
Abhd11os	lncRNA	chr5:135012122-135013157	-	69812	105.703	55.14	67.0912	36.211	55.6624	63.9821	27.2416	46.0446	abhydrolase domain containing 11, opposite strand	http://www.ncbi.nlm.nih.gov/gene/?term=69812
Abhd12	protein_coding	chr2:150832493-150904779	-	76192	7263.78	6614.33	7679.36	7422.23	7010.85	7127.61	7159.31	7127.28	abhydrolase domain containing 12	http://www.ncbi.nlm.nih.gov/gene/?term=76192
Abhd12b	protein_coding	chr12:70154124-70190096	+	100504285	13.1036	16.4597	11.3539	20.692	17.3945	5.90604	12.5731	14.9913	abhydrolase domain containing 12B	http://www.ncbi.nlm.nih.gov/gene/?term=100504285
Abhd13	protein_coding	chr8:9977717-9992155	+	68904	603.64	699.537	598.66	591.792	654.903	678.211	696.757	737.785	abhydrolase domain containing 13	http://www.ncbi.nlm.nih.gov/gene/?term=68904
Abhd14a	protein_coding	chr9:106440051-106451203	-	68644	317.981	339.893	412.869	353.833	429.644	458.703	401.29	400.481	abhydrolase domain containing 14A	http://www.ncbi.nlm.nih.gov/gene/?term=68644
Abhd14b	protein_coding	chr9:106447737-106452923	+	76491	252.463	272.408	227.078	190.367	193.949	250.023	195.93	210.949	abhydrolase domain containing 14b	http://www.ncbi.nlm.nih.gov/gene/?term=76491
Abhd15	protein_coding	chr11:77515117-77520628	+	67477	175.589	229.613	126.957	148.983	90.4513	75.7942	88.0115	95.3017	abhydrolase domain containing 15	http://www.ncbi.nlm.nih.gov/gene/?term=67477
Abhd16a	protein_coding	chr17:35089234-35102987	+	193742	1717.45	1757.07	1648.38	1581.9	1520.28	1641.88	1545.44	1549.46	abhydrolase domain containing 16A	http://www.ncbi.nlm.nih.gov/gene/?term=193742
Abhd17a	protein_coding	chr10:80583649-80590341	-	216169	3399.08	3128.17	3569.25	3540.4	3517.17	3635.17	3179.94	3408.37	abhydrolase domain containing 17A	http://www.ncbi.nlm.nih.gov/gene/?term=216169
Abhd17b	protein_coding	chr19:21653267-21685638	+	226016	592.284	590.903	602.788	622.83	628.811	662.461	689.423	676.749	abhydrolase domain containing 17B	http://www.ncbi.nlm.nih.gov/gene/?term=226016
Abhd17c	protein_coding	chr7:84109356-84151893	-	70178	545.111	766.199	642.011	623.864	834.935	666.399	793.151	720.652	abhydrolase domain containing 17C	http://www.ncbi.nlm.nih.gov/gene/?term=70178
Abhd18	protein_coding	chr3:40871095-40938138	+	269423	99.5875	159.659	148.633	172.778	203.516	156.51	191.739	188.462	abhydrolase domain containing 18	http://www.ncbi.nlm.nih.gov/gene/?term=269423
Abhd2	protein_coding	chr7:79273266-79361601	+	54608	1862.46	1862.42	1294.34	1441.2	1403.74	1363.31	1464.76	1154.33	abhydrolase domain containing 2	http://www.ncbi.nlm.nih.gov/gene/?term=54608
Abhd3	protein_coding	chr18:10644411-10706783	-	106861	305.751	376.927	594.531	580.411	683.603	561.074	546.928	597.509	abhydrolase domain containing 3	http://www.ncbi.nlm.nih.gov/gene/?term=106861
Abhd4	protein_coding	chr14:54254129-54269169	+	105501	1749.77	1836.08	1542.06	1733.99	1461.14	1322.95	1528.68	1242.13	abhydrolase domain containing 4	http://www.ncbi.nlm.nih.gov/gene/?term=105501
Abhd5	protein_coding	chr9:122351616-122381524	+	67469	237.612	404.086	291.072	289.688	262.657	224.43	297.563	237.719	abhydrolase domain containing 5	http://www.ncbi.nlm.nih.gov/gene/?term=67469
Abhd6	protein_coding	chr14:8002888-8056773	+	66082	647.319	505.313	775.161	769.743	819.28	862.282	759.623	757.059	abhydrolase domain containing 6	http://www.ncbi.nlm.nih.gov/gene/?term=66082
Abhd8	protein_coding	chr8:71456700-71464707	-	64296	6109.78	4477.86	6413.91	6375.21	6304.63	6391.32	5602.35	6330.6	abhydrolase domain containing 8	http://www.ncbi.nlm.nih.gov/gene/?term=64296
Abi1	protein_coding	chr2:22940073-23040241	-	11308	1807.43	1883.81	1610.19	1742.27	1701.18	1863.36	1789.57	1921.02	abl-interactor 1	http://www.ncbi.nlm.nih.gov/gene/?term=11308
Abi2	protein_coding	chr1:60405768-60481945	+	329165	2833	2445.91	3290.56	3308.65	3712.85	3821.21	3574.94	4048.71	abl-interactor 2	http://www.ncbi.nlm.nih.gov/gene/?term=329165
Abi3	protein_coding	chr11:95830072-95842476	-	66610	1714.83	1418	1220.03	1237.38	1121.94	1163.49	1119	1099.72	ABI gene family, member 3	http://www.ncbi.nlm.nih.gov/gene/?term=66610
Abi3bp	protein_coding	chr16:56477801-56690135	+	320712	32.3223	27.9815	124.893	156.225	209.604	266.756	214.79	305.179	ABI gene family, member 3 (NESH) binding protein	http://www.ncbi.nlm.nih.gov/gene/?term=320712
Abitram	protein_coding	chr4:56802329-56809605	+	230234	248.969	232.082	341.649	308.311	347.02	376.018	286.037	346.941	actin binding transcription modulator	http://www.ncbi.nlm.nih.gov/gene/?term=230234
Abl1	protein_coding	chr2:31688244-31807093	+	11350	2138.51	2495.29	1861.01	1799.17	1664.65	1775.75	1727.75	1607.28	c-abl oncogene 1, non-receptor tyrosine kinase	http://www.ncbi.nlm.nih.gov/gene/?term=11350
Abl2	protein_coding	chr1:156558590-156649619	+	11352	2221.5	1655.85	1655.6	1594.32	2007.32	1898.79	1826.24	2002.41	v-abl Abelson murine leukemia viral oncogene 2 (arg, Abelson-related gene)	http://www.ncbi.nlm.nih.gov/gene/?term=11352
Ablim1	protein_coding	chr19:57032733-57315344	-	226251	1786.46	1794.11	2391.54	2285.43	2219.54	2444.12	2190.86	2407.17	actin-binding LIM protein 1	http://www.ncbi.nlm.nih.gov/gene/?term=226251
Ablim2	protein_coding	chr5:35757855-35884979	+	231148	2115.8	1361.22	2686.74	2236.81	3024.03	2995.35	2440.22	2932.94	actin-binding LIM protein 2	http://www.ncbi.nlm.nih.gov/gene/?term=231148
Ablim3	protein_coding	chr18:61799392-61911885	-	319713	467.363	397.502	472.735	549.373	527.053	491.186	461.012	510.774	actin binding LIM protein family, member 3	http://www.ncbi.nlm.nih.gov/gene/?term=319713
Abr	protein_coding	chr11:76416732-76623324	-	109934	9920.32	8531.06	11028.8	11333	11069.9	11914.5	11054.9	12089.4	active BCR-related gene	http://www.ncbi.nlm.nih.gov/gene/?term=109934
Abra	protein_coding	chr15:41865293-41869720	-	223513	1.74715	4.93791	9.28954	10.346	7.82752	3.93736	18.8596	17.1329	actin-binding Rho activating protein	http://www.ncbi.nlm.nih.gov/gene/?term=223513
Abracl	protein_coding	chr10:18011260-18023252	-	73112	148.508	195.047	103.217	121.048	138.286	127.964	128.874	131.709	ABRA C-terminal like	http://www.ncbi.nlm.nih.gov/gene/?term=73112
Abraxas1	protein_coding	chr5:100804802-100845864	-	70681	79.4953	95.4663	81.5416	71.3875	72.1871	75.7942	90.107	61.0359	BRCA1 A complex subunit	http://www.ncbi.nlm.nih.gov/gene/?term=70681
Abraxas2	protein_coding	chr7:132859225-132885114	+	109359	430.672	418.899	372.614	385.906	383.548	396.689	334.234	412.26	BRISC complex subunit	http://www.ncbi.nlm.nih.gov/gene/?term=109359
Abt1	protein_coding	chr13:23418361-23423866	-	30946	383.499	392.564	313.78	317.622	269.615	299.24	306.992	291.259	activator of basal transcription 1	http://www.ncbi.nlm.nih.gov/gene/?term=30946
Abtb1	protein_coding	chr6:88835914-88842375	-	80283	713.711	674.025	653.365	709.736	660.991	761.88	650.656	824.52	ankyrin repeat and BTB (POZ) domain containing 1	http://www.ncbi.nlm.nih.gov/gene/?term=80283
Abtb2	protein_coding	chr2:103566310-103718423	+	99382	449.891	374.458	453.123	516.266	524.444	400.627	385.574	372.64	ankyrin repeat and BTB (POZ) domain containing 2	http://www.ncbi.nlm.nih.gov/gene/?term=99382
Acaa1a	protein_coding	chr9:119341028-119350296	+	113868	886.679	1013.92	1092.04	1108.06	1095.85	936.108	930.407	961.583	acetyl-Coenzyme A acyltransferase 1A	http://www.ncbi.nlm.nih.gov/gene/?term=113868
Acaa1b	protein_coding	chr9:119148043-119157093	-	235674	57.6559	17.2827	20.6434	12.4152	12.1761	12.7964	16.7641	11.7789	acetyl-Coenzyme A acyltransferase 1B	http://www.ncbi.nlm.nih.gov/gene/?term=235674
Acaa2	protein_coding	chr18:74779212-74806207	+	52538	320.602	569.506	424.223	404.529	374.851	395.705	375.096	357.649	acetyl-Coenzyme A acyltransferase 2 (mitochondrial 3-oxoacyl-Coenzyme A thiolase)	http://www.ncbi.nlm.nih.gov/gene/?term=52538
Acaca	protein_coding	chr11:84129635-84401651	+	107476	2383.11	1613.05	1772.24	1633.63	1658.56	1806.27	1895.39	1569.8	acetyl-Coenzyme A carboxylase alpha	http://www.ncbi.nlm.nih.gov/gene/?term=107476
Acacb	protein_coding	chr5:114146321-114250761	+	100705	148.508	310.265	220.885	236.924	144.374	222.461	242.031	157.408	acetyl-Coenzyme A carboxylase beta	http://www.ncbi.nlm.nih.gov/gene/?term=100705
Acad10	protein_coding	chr5:121621026-121660603	-	71985	99.5875	97.9352	93.9276	106.564	84.3633	102.371	98.489	81.3812	acyl-Coenzyme A dehydrogenase family, member 10	http://www.ncbi.nlm.nih.gov/gene/?term=71985
Acad11	protein_coding	chr9:104063724-104127656	+	102632	405.339	328.371	429.383	433.498	456.605	374.049	378.24	488.287	acyl-Coenzyme A dehydrogenase family, member 11	http://www.ncbi.nlm.nih.gov/gene/?term=102632
Acad12	protein_coding	chr5:121598277-121618938	-	338350	56.7824	54.317	57.8016	66.2145	49.5743	40.358	48.1967	51.3987	acyl-Coenzyme A dehydrogenase family, member 12	http://www.ncbi.nlm.nih.gov/gene/?term=338350
Acad8	protein_coding	chr9:26974138-26999571	-	66948	376.511	412.316	404.611	381.768	367.024	372.081	390.813	363.003	acyl-Coenzyme A dehydrogenase family, member 8	http://www.ncbi.nlm.nih.gov/gene/?term=66948
Acad9	protein_coding	chr3:36065979-36092857	+	229211	599.272	537.409	618.271	623.864	623.592	636.868	656.943	580.376	acyl-Coenzyme A dehydrogenase family, member 9	http://www.ncbi.nlm.nih.gov/gene/?term=229211
Acadl	protein_coding	chr1:66830839-66863309	-	11363	730.309	1438.58	744.196	755.259	737.526	551.231	796.294	599.651	acyl-Coenzyme A dehydrogenase, long-chain	http://www.ncbi.nlm.nih.gov/gene/?term=11363
Acadm	protein_coding	chr3:153922353-153944643	-	11364	415.822	615.593	533.633	527.646	562.712	456.734	525.973	503.278	acyl-Coenzyme A dehydrogenase, medium chain	http://www.ncbi.nlm.nih.gov/gene/?term=11364
Acads	protein_coding	chr5:115110299-115119346	-	11409	226.256	339.07	211.595	242.097	244.393	176.197	262.987	165.975	acyl-Coenzyme A dehydrogenase, short chain	http://www.ncbi.nlm.nih.gov/gene/?term=11409
Acadsb	protein_coding	chr7:131410601-131446211	+	66885	601.893	706.944	709.102	752.155	723.611	785.504	849.73	763.484	acyl-Coenzyme A dehydrogenase, short/branched chain	http://www.ncbi.nlm.nih.gov/gene/?term=66885
Acadvl	protein_coding	chr11:70010183-70015428	-	11370	1103.33	1244.35	1059.01	1004.6	920.168	891.813	1067.66	974.433	acyl-Coenzyme A dehydrogenase, very long chain	http://www.ncbi.nlm.nih.gov/gene/?term=11370
Acan	protein_coding	chr7:79053226-79115099	+	11595	59.4031	43.6182	99.0885	140.706	97.4091	89.575	95.3457	103.868	aggrecan	http://www.ncbi.nlm.nih.gov/gene/?term=11595
Acap1	protein_coding	chr11:69881566-69895568	-	216859	35.8166	12.3448	2.06434	5.173	6.08807	6.89038	7.33429	3.21242	ArfGAP with coiled-coil, ankyrin repeat and PH domains 1	http://www.ncbi.nlm.nih.gov/gene/?term=216859
Acap2	protein_coding	chr16:31092412-31201285	-	78618	1628.34	2049.23	2182.01	2062.99	2351.73	2357.5	2423.46	2353.63	ArfGAP with coiled-coil, ankyrin repeat and PH domains 2	http://www.ncbi.nlm.nih.gov/gene/?term=78618
Acap3	protein_coding	chr4:155891875-155907251	+	140500	3787.82	3018.71	3883.03	3758.7	3465.85	4509.26	3666.1	4327.12	ArfGAP with coiled-coil, ankyrin repeat and PH domains 3	http://www.ncbi.nlm.nih.gov/gene/?term=140500
Acat1	protein_coding	chr9:53580522-53610350	-	110446	1145.26	1214.73	1168.42	1180.48	1168.91	1178.26	1363.13	1304.24	acetyl-Coenzyme A acetyltransferase 1	http://www.ncbi.nlm.nih.gov/gene/?term=110446
Acat2	protein_coding	chr17:12943042-12960725	-	110460	804.562	605.717	538.794	541.096	572.279	581.745	525.973	622.138	acetyl-Coenzyme A acetyltransferase 2	http://www.ncbi.nlm.nih.gov/gene/?term=110460
Acat3	protein_coding	chr17:12923830-12940595	-	224530	248.095	340.716	255.979	256.581	279.182	235.257	226.315	229.152	acetyl-Coenzyme A acetyltransferase 3	http://www.ncbi.nlm.nih.gov/gene/?term=224530
Acbd3	protein_coding	chr1:180726043-180754204	+	170760	767.872	757.969	676.072	670.421	761.009	612.26	599.316	618.925	acyl-Coenzyme A binding domain containing 3	http://www.ncbi.nlm.nih.gov/gene/?term=170760
Acbd4	protein_coding	chr11:103101688-103112199	+	67131	507.547	418.899	502.668	509.024	558.363	485.28	428.532	526.836	acyl-Coenzyme A binding domain containing 4	http://www.ncbi.nlm.nih.gov/gene/?term=67131
Acbd5	protein_coding	chr2:23068166-23114513	+	74159	951.323	1089.63	1142.61	1252.9	1292.41	1196.96	1339.03	1202.51	acyl-Coenzyme A binding domain containing 5	http://www.ncbi.nlm.nih.gov/gene/?term=74159
Acbd6	protein_coding	chr1:155558099-155687474	+	72482	1183.69	1094.57	957.855	916.656	956.697	1018.79	914.69	947.663	acyl-Coenzyme A binding domain containing 6	http://www.ncbi.nlm.nih.gov/gene/?term=72482
Accs	protein_coding	chr2:93833467-93849997	-	329470	87.3575	139.084	94.9598	102.425	99.1486	79.7316	95.3457	83.5228	1-aminocyclopropane-1-carboxylate synthase (non-functional)	http://www.ncbi.nlm.nih.gov/gene/?term=329470
Acd	protein_coding	chr8:105698155-105701228	-	497652	567.824	590.08	532.601	525.577	534.881	554.184	502.923	538.615	adrenocortical dysplasia	http://www.ncbi.nlm.nih.gov/gene/?term=497652
Ace	protein_coding	chr11:105967948-105989964	+	11421	882.311	3111.71	1170.48	1127.71	434.862	414.407	1147.29	368.357	angiotensin I converting enzyme (peptidyl-dipeptidase A) 1	http://www.ncbi.nlm.nih.gov/gene/?term=11421
Ace2	protein_coding	chrX:164139342-164188418	+	70008	21.8394	50.2021	67.0912	34.1418	43.4862	30.5146	41.9102	28.9117	angiotensin I converting enzyme (peptidyl-dipeptidase A) 2	http://www.ncbi.nlm.nih.gov/gene/?term=70008
Acer2	protein_coding	chr4:86874348-86932524	+	230379	454.259	1009.8	301.394	274.169	288.749	273.647	324.804	309.463	alkaline ceramidase 2	http://www.ncbi.nlm.nih.gov/gene/?term=230379
Acer3	protein_coding	chr7:98213808-98321208	-	66190	174.715	235.374	172.373	159.329	133.068	136.823	167.641	163.833	alkaline ceramidase 3	http://www.ncbi.nlm.nih.gov/gene/?term=66190
Ache	protein_coding	chr5:137288247-137294466	+	11423	2204.03	664.149	1450.2	1357.4	1350.68	1575.93	1266.74	1473.43	acetylcholinesterase	http://www.ncbi.nlm.nih.gov/gene/?term=11423
Acin1	protein_coding	chr14:54642161-54686965	-	56215	2490.56	2868.93	2529.85	2399.24	2723.98	2534.68	2420.31	2633.11	apoptotic chromatin condensation inducer 1	http://www.ncbi.nlm.nih.gov/gene/?term=56215
Ackr1	protein_coding	chr1:173331886-173333503	-	13349	687.503	697.891	687.426	591.792	622.723	667.383	620.271	731.36	atypical chemokine receptor 1 (Duffy blood group)	http://www.ncbi.nlm.nih.gov/gene/?term=13349
Ackr2	protein_coding	chr9:121898355-121911075	+	59289	74.2539	88.8824	75.3485	74.4913	69.578	106.309	96.3935	77.098	atypical chemokine receptor 2	http://www.ncbi.nlm.nih.gov/gene/?term=59289
Ackr3	protein_coding	chr1:90203980-90215724	+	12778	515.409	726.696	155.858	242.097	112.194	106.309	125.731	165.975	atypical chemokine receptor 3	http://www.ncbi.nlm.nih.gov/gene/?term=12778
Ackr4	protein_coding	chr9:104097682-104126643	-	252837	6.11502	9.87582	18.5791	2.0692	7.82752	2.95302	14.6686	3.21242	atypical chemokine receptor 4	http://www.ncbi.nlm.nih.gov/gene/?term=252837
Acly	protein_coding	chr11:100476352-100528000	-	104112	5429.27	3356.96	4361.96	4040.12	4012.04	4110.61	4068.43	4002.67	ATP citrate lyase	http://www.ncbi.nlm.nih.gov/gene/?term=104112
Aco1	protein_coding	chr4:40143265-40199009	+	11428	954.817	1030.38	774.129	791.47	668.818	641.79	755.432	652.12	aconitase 1	http://www.ncbi.nlm.nih.gov/gene/?term=11428
Aco2	protein_coding	chr15:81872463-81915137	+	11429	8281.49	7263.67	9595.07	9385.9	9079.05	9352.22	8830.48	9556.94	aconitase 2, mitochondrial	http://www.ncbi.nlm.nih.gov/gene/?term=11429
Acot1	protein_coding	chr12:84009502-84017670	+	26897	503.179	674.848	322.038	383.837	307.882	210.649	331.091	188.462	acyl-CoA thioesterase 1	http://www.ncbi.nlm.nih.gov/gene/?term=26897
Acot11	protein_coding	chr4:106744555-106805007	-	329910	863.966	1041.08	1268.54	1253.94	1115.86	1214.68	1187.11	1276.4	acyl-CoA thioesterase 11	http://www.ncbi.nlm.nih.gov/gene/?term=329910
Acot13	protein_coding	chr13:24817955-24831489	-	66834	477.845	385.157	559.437	611.449	614.025	611.276	606.65	629.633	acyl-CoA thioesterase 13	http://www.ncbi.nlm.nih.gov/gene/?term=66834
Acot2	protein_coding	chr12:83987861-83993877	+	171210	311.866	371.166	232.239	297.965	244.393	204.743	271.369	205.595	acyl-CoA thioesterase 2	http://www.ncbi.nlm.nih.gov/gene/?term=171210
Acot3	protein_coding	chr12:84052144-84060400	+	171281	41.9316	60.9009	54.7051	54.8338	45.2257	47.2484	40.8625	51.3987	acyl-CoA thioesterase 3	http://www.ncbi.nlm.nih.gov/gene/?term=171281
Acot4	protein_coding	chr12:84037254-84044723	+	171282	48.9202	57.609	39.2225	22.7612	47.8348	53.1544	44.0057	47.1154	acyl-CoA thioesterase 4	http://www.ncbi.nlm.nih.gov/gene/?term=171282
Acot5	protein_coding	chr12:84069077-84076024	+	217698	74.2539	76.5376	65.0268	60.0068	66.9688	29.5302	54.4833	44.9738	acyl-CoA thioesterase 5	http://www.ncbi.nlm.nih.gov/gene/?term=217698
Acot6	protein_coding	chr12:84100654-84109783	+	217700	112.691	90.5284	112.507	88.9757	91.3211	118.121	78.5817	100.656	acyl-CoA thioesterase 6	http://www.ncbi.nlm.nih.gov/gene/?term=217700
Acot7	protein_coding	chr4:152178100-152271855	+	70025	3821.89	2569.36	4454.85	4591.56	4435.59	4283.85	4069.48	4138.66	acyl-CoA thioesterase 7	http://www.ncbi.nlm.nih.gov/gene/?term=70025
Acot8	protein_coding	chr2:164792768-164820219	-	170789	209.658	226.321	225.013	228.647	195.688	231.32	227.363	250.568	acyl-CoA thioesterase 8	http://www.ncbi.nlm.nih.gov/gene/?term=170789
Acot9	protein_coding	chrX:155262443-155297654	+	56360	320.602	413.139	240.496	288.654	218.301	197.852	267.178	228.082	acyl-CoA thioesterase 9	http://www.ncbi.nlm.nih.gov/gene/?term=56360
Acox1	protein_coding	chr11:116171883-116199045	-	11430	5268.53	3956.91	4374.34	4261.52	4007.69	4283.85	4353.42	4197.56	acyl-Coenzyme A oxidase 1, palmitoyl	http://www.ncbi.nlm.nih.gov/gene/?term=11430
Acox3	protein_coding	chr5:35582981-35614208	+	80911	1158.36	934.911	1027.01	895.964	768.836	919.374	979.651	814.883	acyl-Coenzyme A oxidase 3, pristanoyl	http://www.ncbi.nlm.nih.gov/gene/?term=80911
Acoxl	protein_coding	chr2:127838797-128126252	+	74121	14.8508	17.2827	16.5147	12.4152	3.4789	12.7964	12.5731	23.5577	acyl-Coenzyme A oxidase-like	http://www.ncbi.nlm.nih.gov/gene/?term=74121
Acp1	protein_coding	chr12:30893326-30911619	-	11431	659.549	836.976	494.41	486.262	533.141	510.873	610.841	633.917	acid phosphatase 1, soluble	http://www.ncbi.nlm.nih.gov/gene/?term=11431
Acp2	protein_coding	chr2:91202812-91214098	+	11432	1411.7	1316.78	1396.53	1271.52	1314.15	1346.58	1342.17	1287.11	acid phosphatase 2, lysosomal	http://www.ncbi.nlm.nih.gov/gene/?term=11432
Acp4	protein_coding	chr7:44252003-44261390	-	100503991	48.9202	31.2734	28.9008	31.038	27.8312	38.3893	29.3372	29.9825	acid phosphatase 4	http://www.ncbi.nlm.nih.gov/gene/?term=100503991
Acp5	protein_coding	chr9:22126727-22135746	-	11433	41.058	146.491	9.28954	23.7958	20.0037	3.93736	30.3849	3.21242	acid phosphatase 5, tartrate resistant	http://www.ncbi.nlm.nih.gov/gene/?term=11433
Acp6	protein_coding	chr3:97158752-97176576	+	66659	138.025	156.367	215.724	187.263	186.121	161.432	165.545	195.957	acid phosphatase 6, lysophosphatidic	http://www.ncbi.nlm.nih.gov/gene/?term=66659
Acp7	protein_coding	chr7:28607322-28631332	-	101744	19.2186	13.9907	10.3217	22.7612	21.7431	20.6712	17.8118	20.3453	acid phosphatase 7, tartrate resistant	http://www.ncbi.nlm.nih.gov/gene/?term=101744
Acpp	protein_coding	chr9:104288240-104337722	-	56318	39.3109	38.6803	14.4504	7.24221	8.69724	4.9217	9.4298	0	acid phosphatase, prostate	http://www.ncbi.nlm.nih.gov/gene/?term=56318
Acr	protein_coding	chr15:89568326-89578853	+	11434	60.2767	108.634	26.8365	36.211	26.0917	56.1074	42.958	31.0534	acrosin prepropeptide	http://www.ncbi.nlm.nih.gov/gene/?term=11434
Acrbp	protein_coding	chr6:125049927-125063265	+	54137	43.6787	54.317	65.0268	74.4913	75.666	84.6533	86.9637	67.4607	proacrosin binding protein	http://www.ncbi.nlm.nih.gov/gene/?term=54137
Acsbg1	protein_coding	chr9:54604886-54661885	-	94180	3167.58	2984.14	3600.21	3785.6	3534.56	3102.64	3152.7	2982.19	acyl-CoA synthetase bubblegum family member 1	http://www.ncbi.nlm.nih.gov/gene/?term=94180
Acsbg3	protein_coding	chr17:56875452-56889855	+	78625	49.7938	65.8388	20.6434	18.6228	18.2642	36.4206	17.8118	22.4869	acyl-CoA synthetase bubblegum family member 3	http://www.ncbi.nlm.nih.gov/gene/?term=78625
Acsf2	protein_coding	chr11:94557102-94602139	-	264895	367.775	594.195	532.601	552.477	498.352	419.329	488.254	449.738	acyl-CoA synthetase family member 2	http://www.ncbi.nlm.nih.gov/gene/?term=264895
Acsf3	protein_coding	chr8:122775470-122817887	+	257633	363.407	275.7	377.775	410.737	352.238	308.099	350.998	320.171	acyl-CoA synthetase family member 3	http://www.ncbi.nlm.nih.gov/gene/?term=257633
Acsl1	protein_coding	chr8:46471037-46536051	+	14081	1078.87	965.362	871.153	886.653	848.851	940.045	864.398	893.052	acyl-CoA synthetase long-chain family member 1	http://www.ncbi.nlm.nih.gov/gene/?term=14081
Acsl3	protein_coding	chr1:78657825-78707743	+	74205	2116.67	2121.66	2670.23	2629.96	2725.72	3113.47	3044.78	3314.14	acyl-CoA synthetase long-chain family member 3	http://www.ncbi.nlm.nih.gov/gene/?term=74205
Acsl4	protein_coding	chrX:142317993-142390802	-	50790	1146.13	1360.39	1057.98	1104.95	1199.35	1125.1	1242.64	1294.6	acyl-CoA synthetase long-chain family member 4	http://www.ncbi.nlm.nih.gov/gene/?term=50790
Acsl5	protein_coding	chr19:55251861-55296628	+	433256	1109.44	1095.39	1092.04	1177.38	988.877	972.529	1124.24	1151.12	acyl-CoA synthetase long-chain family member 5	http://www.ncbi.nlm.nih.gov/gene/?term=433256
Acsl6	protein_coding	chr11:54303805-54364756	+	216739	2985.88	2822.02	3762.27	3943.9	3852.01	3918.66	3762.49	4010.17	acyl-CoA synthetase long-chain family member 6	http://www.ncbi.nlm.nih.gov/gene/?term=216739
Acsm3	protein_coding	chr7:119760883-119784896	+	20216	20.0922	29.6275	31.9973	27.9342	25.222	34.4519	32.4804	38.549	acyl-CoA synthetase medium-chain family member 3	http://www.ncbi.nlm.nih.gov/gene/?term=20216
Acss1	protein_coding	chr2:150618111-150668240	-	68738	372.143	476.508	681.233	666.283	600.11	478.39	579.409	466.871	acyl-CoA synthetase short-chain family member 1	http://www.ncbi.nlm.nih.gov/gene/?term=68738
Acss2	protein_coding	chr2:155518043-155562743	+	60525	762.631	595.018	852.574	882.514	805.365	865.235	824.584	897.335	acyl-CoA synthetase short-chain family member 2	http://www.ncbi.nlm.nih.gov/gene/?term=60525
Acss3	protein_coding	chr10:106933514-107123761	-	380660	21.8394	53.494	33.0295	33.1072	14.7853	30.5146	28.2894	28.9117	acyl-CoA synthetase short-chain family member 3	http://www.ncbi.nlm.nih.gov/gene/?term=380660
Acta1	protein_coding	chr8:123891758-123894775	-	11459	107.45	67.4848	106.314	98.2871	101.758	142.729	106.871	108.151	actin, alpha 1, skeletal muscle	http://www.ncbi.nlm.nih.gov/gene/?term=11459
Acta2	protein_coding	chr19:34240336-34255585	-	11475	131.036	407.378	122.828	117.944	91.3211	89.575	154.02	124.213	actin, alpha 2, smooth muscle, aorta	http://www.ncbi.nlm.nih.gov/gene/?term=11475
Actb	protein_coding	chr5:142903115-142907976	-	11461	58795.1	67859.2	42869.2	44280.9	39937.7	36271	44636.5	34649.1	actin, beta	http://www.ncbi.nlm.nih.gov/gene/?term=11461
Actg1	protein_coding	chr11:120345687-120348495	-	11465	16869.6	17231.7	14232.6	14462.7	13983.4	11585.7	13961.3	12137.6	actin, gamma, cytoplasmic 1	http://www.ncbi.nlm.nih.gov/gene/?term=11465
Actl10	protein_coding	chr2:154551776-154553276	+	70362	6.9886	18.9287	48.5121	35.1764	46.9651	55.1231	55.531	50.3278	actin-like 10	http://www.ncbi.nlm.nih.gov/gene/?term=70362
Actl6a	protein_coding	chr3:32708546-32726973	+	56456	357.292	524.242	266.3	280.377	266.136	225.414	282.894	240.931	actin-like 6A	http://www.ncbi.nlm.nih.gov/gene/?term=56456
Actl6b	protein_coding	chr5:137553361-137569582	+	83766	727.688	734.103	1299.5	1161.86	1271.54	1452.89	1218.54	1378.13	actin-like 6B	http://www.ncbi.nlm.nih.gov/gene/?term=83766
Actn1	protein_coding	chr12:80167542-80260420	-	109711	3296	3042.58	2238.78	2036.09	2388.26	2204.92	2158.38	2218.71	actinin, alpha 1	http://www.ncbi.nlm.nih.gov/gene/?term=109711
Actn2	protein_coding	chr13:12269426-12340732	-	11472	218.394	67.4848	390.161	317.622	634.899	590.604	414.911	552.536	actinin alpha 2	http://www.ncbi.nlm.nih.gov/gene/?term=11472
Actn3	protein_coding	chr19:4861216-4877909	-	11474	23.5865	29.6275	10.3217	21.7266	25.222	21.6555	16.7641	29.9825	actinin alpha 3	http://www.ncbi.nlm.nih.gov/gene/?term=11474
Actn4	protein_coding	chr7:28893248-28962351	-	60595	5148.85	7829.06	4556.01	4863.66	3883.32	3897	4184.74	4045.5	actinin alpha 4	http://www.ncbi.nlm.nih.gov/gene/?term=60595
Actr10	protein_coding	chr12:70937857-70964718	+	56444	1531.38	1477.26	1517.29	1638.81	1582.03	1547.38	1621.93	1827.86	ARP10 actin-related protein 10	http://www.ncbi.nlm.nih.gov/gene/?term=56444
Actr1a	protein_coding	chr19:46376813-46395741	-	54130	4131.14	3973.37	3930.51	3663.52	3658.06	3589.89	3797.07	3598.98	ARP1 actin-related protein 1A, centractin alpha	http://www.ncbi.nlm.nih.gov/gene/?term=54130
Actr1b	protein_coding	chr1:36698114-36710017	-	226977	6778.07	5451.45	6230.19	6280.03	5999.36	6408.06	5986.87	6725.73	ARP1 actin-related protein 1B, centractin beta	http://www.ncbi.nlm.nih.gov/gene/?term=226977
Actr2	protein_coding	chr11:20062304-20112951	-	66713	4990.73	5321.42	5143.31	5100.58	5665.39	5105.78	5854.86	6073.61	ARP2 actin-related protein 2	http://www.ncbi.nlm.nih.gov/gene/?term=66713
Actr3	protein_coding	chr1:125392905-125435727	-	74117	4919.97	4840.8	4021.34	4194.27	4467.77	4228.73	4557.74	4460.97	ARP3 actin-related protein 3	http://www.ncbi.nlm.nih.gov/gene/?term=74117
Actr3b	protein_coding	chr5:25759941-25850691	+	242894	1137.39	722.581	1325.31	1391.54	1529.85	1664.52	1505.62	1747.55	ARP3 actin-related protein 3B	http://www.ncbi.nlm.nih.gov/gene/?term=242894
Actr5	protein_coding	chr2:158624881-158639211	+	109275	345.936	307.796	233.271	221.405	184.382	242.148	249.366	207.736	ARP5 actin-related protein 5	http://www.ncbi.nlm.nih.gov/gene/?term=109275
Actr6	protein_coding	chr10:89711966-89732319	-	67019	122.3	95.4663	137.279	144.844	120.892	114.184	140.399	161.692	ARP6 actin-related protein 6	http://www.ncbi.nlm.nih.gov/gene/?term=67019
Actr8	protein_coding	chr14:29978337-29995452	+	56249	855.23	729.988	842.252	852.511	884.51	924.296	898.974	857.715	ARP8 actin-related protein 8	http://www.ncbi.nlm.nih.gov/gene/?term=56249
Actrt3	protein_coding	chr3:30597073-30599870	-	76652	20.0922	7.40687	24.7721	32.0726	20.0037	20.6712	14.6686	16.0621	actin related protein T3	http://www.ncbi.nlm.nih.gov/gene/?term=76652
Acvr1	protein_coding	chr2:58446438-58566828	-	11477	531.134	664.149	450.027	507.989	455.736	457.718	469.394	416.543	activin A receptor, type 1	http://www.ncbi.nlm.nih.gov/gene/?term=11477
Acvr1b	protein_coding	chr15:101174072-101213684	+	11479	3738.9	3181.66	3036.65	2971.37	3164.93	3378.26	3109.74	3490.83	activin A receptor, type 1B	http://www.ncbi.nlm.nih.gov/gene/?term=11479
Acvr1c	protein_coding	chr2:58267453-58357896	-	269275	165.979	94.6433	294.169	270.031	348.76	312.036	302.801	313.746	activin A receptor, type IC	http://www.ncbi.nlm.nih.gov/gene/?term=269275
Acvr2a	protein_coding	chr2:48814109-48903264	+	11480	392.235	514.366	615.174	547.304	582.715	593.557	572.074	625.35	activin receptor IIA	http://www.ncbi.nlm.nih.gov/gene/?term=11480
Acvr2b	protein_coding	chr9:119401583-119442148	+	11481	430.672	336.601	526.408	465.57	531.402	596.51	547.976	489.358	activin receptor IIB	http://www.ncbi.nlm.nih.gov/gene/?term=11481
Acvrl1	protein_coding	chr15:101128522-101145336	+	11482	1174.08	2425.34	419.062	513.162	393.985	345.504	428.532	312.675	activin A receptor, type II-like 1	http://www.ncbi.nlm.nih.gov/gene/?term=11482
Acy1	protein_coding	chr9:106432981-106438236	-	109652	217.52	178.588	198.177	165.536	179.163	175.213	161.354	185.249	aminoacylase 1	http://www.ncbi.nlm.nih.gov/gene/?term=109652
Acy3	protein_coding	chr19:3986570-3990007	+	71670	58.5295	84.7675	48.5121	41.384	36.5284	32.4832	45.0535	35.3366	aspartoacylase (aminoacylase) 3	http://www.ncbi.nlm.nih.gov/gene/?term=71670
Acyp1	protein_coding	chr12:85272398-85288438	-	66204	144.14	135.793	162.051	186.228	151.332	149.62	183.357	142.417	acylphosphatase 1, erythrocyte (common) type	http://www.ncbi.nlm.nih.gov/gene/?term=66204
Acyp2	protein_coding	chr11:30505992-30649608	-	75572	105.703	92.1743	185.791	155.19	136.547	130.917	130.969	138.134	acylphosphatase 2, muscle type	http://www.ncbi.nlm.nih.gov/gene/?term=75572
Ada	protein_coding	chr2:163726571-163750239	-	11486	74.2539	159.659	39.2225	57.9376	45.2257	33.4676	41.9102	55.6819	adenosine deaminase	http://www.ncbi.nlm.nih.gov/gene/?term=11486
Adal	protein_coding	chr2:121140044-121159440	+	75894	255.957	238.666	299.33	251.408	262.657	229.351	242.031	213.09	adenosine deaminase-like	http://www.ncbi.nlm.nih.gov/gene/?term=75894
Adam10	protein_coding	chr9:70678944-70780229	+	11487	1667.65	2655.77	1670.05	1628.46	1729.01	1361.34	1782.23	1517.33	a disintegrin and metallopeptidase domain 10	http://www.ncbi.nlm.nih.gov/gene/?term=11487
Adam11	protein_coding	chr11:102761413-102780263	+	11488	2554.33	1982.57	2969.56	2921.71	2743.98	3458.97	2743.02	3140.67	a disintegrin and metallopeptidase domain 11	http://www.ncbi.nlm.nih.gov/gene/?term=11488
Adam12	protein_coding	chr7:133883199-134225097	-	11489	263.82	809.817	162.051	210.024	105.237	80.7159	161.354	71.744	a disintegrin and metallopeptidase domain 12 (meltrin alpha)	http://www.ncbi.nlm.nih.gov/gene/?term=11489
Adam15	protein_coding	chr3:89339640-89350028	-	11490	4389.71	4953.55	2581.46	2523.39	2285.64	2282.69	2552.33	2245.48	a disintegrin and metallopeptidase domain 15 (metargidin)	http://www.ncbi.nlm.nih.gov/gene/?term=11490
Adam17	protein_coding	chr12:21323509-21373632	-	11491	457.753	740.687	535.697	477.986	502.701	324.832	470.442	341.587	a disintegrin and metallopeptidase domain 17	http://www.ncbi.nlm.nih.gov/gene/?term=11491
Adam18	protein_coding	chr8:24602246-24674755	-	13524	12.23	16.4597	6.19303	7.24221	14.7853	13.7808	5.23878	16.0621	a disintegrin and metallopeptidase domain 18	http://www.ncbi.nlm.nih.gov/gene/?term=13524
Adam19	protein_coding	chr11:46054502-46147347	+	11492	451.638	534.117	462.413	412.806	470.521	381.924	401.29	382.277	a disintegrin and metallopeptidase domain 19 (meltrin beta)	http://www.ncbi.nlm.nih.gov/gene/?term=11492
Adam1a	protein_coding	chr5:121518604-121521695	-	280668	52.4145	46.9102	51.6086	48.6262	60.8807	84.6533	58.6743	82.452	a disintegrin and metallopeptidase domain 1a	http://www.ncbi.nlm.nih.gov/gene/?term=280668
Adam21	protein_coding	chr12:81558575-81568474	-	56622	27.0808	12.3448	13.4182	17.5882	12.1761	13.7808	15.7163	10.7081	a disintegrin and metallopeptidase domain 21	http://www.ncbi.nlm.nih.gov/gene/?term=56622
Adam22	protein_coding	chr5:8072347-8368312	-	11496	2868.82	2510.93	3661.11	3486.6	3905.93	4130.29	3715.34	3974.83	a disintegrin and metallopeptidase domain 22	http://www.ncbi.nlm.nih.gov/gene/?term=11496
Adam23	protein_coding	chr1:63445717-63596111	+	23792	2743.9	1505.24	3421.65	3294.17	3413.67	4138.17	3321.38	3805.64	a disintegrin and metallopeptidase domain 23	http://www.ncbi.nlm.nih.gov/gene/?term=23792
Adam33	protein_coding	chr2:131050819-131063814	-	110751	48.9202	199.985	127.989	123.117	149.593	182.103	148.781	137.063	a disintegrin and metallopeptidase domain 33	http://www.ncbi.nlm.nih.gov/gene/?term=110751
Adam8	protein_coding	chr7:139978932-139995207	-	11501	1300.75	1004	800.603	771.778	264.396	165.369	561.597	172.4	a disintegrin and metallopeptidase domain 8	http://www.ncbi.nlm.nih.gov/gene/?term=11501
Adam9	protein_coding	chr8:24949611-25017040	-	11502	1695.61	2523.27	1659.73	1508.45	1293.28	1285.55	1773.85	1390.98	a disintegrin and metallopeptidase domain 9 (meltrin gamma)	http://www.ncbi.nlm.nih.gov/gene/?term=11502
Adamts1	protein_coding	chr16:85793827-85803113	-	11504	3633.2	4974.12	646.139	973.559	456.605	332.707	717.712	278.409	a disintegrin-like and metallopeptidase (reprolysin type) with thrombospondin type 1 motif, 1	http://www.ncbi.nlm.nih.gov/gene/?term=11504
Adamts10	protein_coding	chr17:33523646-33553782	+	224697	307.498	670.733	406.676	367.283	331.365	422.282	410.72	452.951	a disintegrin-like and metallopeptidase (reprolysin type) with thrombospondin type 1 motif, 10	http://www.ncbi.nlm.nih.gov/gene/?term=224697
Adamts12	protein_coding	chr15:11064773-11349232	+	239337	6.9886	93.8203	9.28954	22.7612	6.9578	4.9217	14.6686	3.21242	a disintegrin-like and metallopeptidase (reprolysin type) with thrombospondin type 1 motif, 12	http://www.ncbi.nlm.nih.gov/gene/?term=239337
Adamts13	protein_coding	chr2:26973361-27009625	+	279028	41.9316	40.3263	14.4504	33.1072	15.655	29.5302	30.3849	18.2037	a disintegrin-like and metallopeptidase (reprolysin type) with thrombospondin type 1 motif, 13	http://www.ncbi.nlm.nih.gov/gene/?term=279028
Adamts14	protein_coding	chr10:61197112-61273419	-	237360	110.944	226.306	257.802	106.564	50.444	54.1387	73.3429	44.9738	a disintegrin-like and metallopeptidase (reprolysin type) with thrombospondin type 1 motif, 14	http://www.ncbi.nlm.nih.gov/gene/?term=237360
Adamts15	protein_coding	chr9:30899155-30922452	-	235130	49.7938	241.958	122.828	109.668	96.5394	147.651	114.205	91.0184	a disintegrin-like and metallopeptidase (reprolysin type) with thrombospondin type 1 motif, 15	http://www.ncbi.nlm.nih.gov/gene/?term=235130
Adamts16	protein_coding	chr13:70727798-70841845	-	271127	34.0694	65.8388	53.6729	60.0068	51.3137	56.1074	57.6265	48.1862	a disintegrin-like and metallopeptidase (reprolysin type) with thrombospondin type 1 motif, 16	http://www.ncbi.nlm.nih.gov/gene/?term=271127
Adamts17	protein_coding	chr7:66839699-67153171	+	233332	53.2881	88.0594	127.989	117.944	125.24	127.964	119.444	91.0184	a disintegrin-like and metallopeptidase (reprolysin type) with thrombospondin type 1 motif, 17	http://www.ncbi.nlm.nih.gov/gene/?term=233332
Adamts18	protein_coding	chr8:113697123-113849343	-	208936	11.3565	23.0436	29.933	14.4844	24.3523	41.3423	23.0506	41.7614	a disintegrin-like and metallopeptidase (reprolysin type) with thrombospondin type 1 motif, 18	http://www.ncbi.nlm.nih.gov/gene/?term=208936
Adamts2	protein_coding	chr11:50602085-50807573	+	216725	169.474	616.416	233.271	288.654	247.002	260.85	243.079	208.807	a disintegrin-like and metallopeptidase (reprolysin type) with thrombospondin type 1 motif, 2	http://www.ncbi.nlm.nih.gov/gene/?term=216725
Adamts20	protein_coding	chr15:94268314-94432074	-	223838	145.887	177.765	165.147	158.294	156.55	217.539	160.307	159.55	a disintegrin-like and metallopeptidase (reprolysin type) with thrombospondin type 1 motif, 20	http://www.ncbi.nlm.nih.gov/gene/?term=223838
Adamts3	protein_coding	chr5:89673841-89883668	-	330119	600.146	262.532	383.968	317.622	520.965	567.965	398.147	463.659	a disintegrin-like and metallopeptidase (reprolysin type) with thrombospondin type 1 motif, 3	http://www.ncbi.nlm.nih.gov/gene/?term=330119
Adamts4	protein_coding	chr1:171250129-171262267	+	240913	2103.57	2369.37	1169.45	1203.24	943.651	806.175	1201.78	664.97	a disintegrin-like and metallopeptidase (reprolysin type) with thrombospondin type 1 motif, 4	http://www.ncbi.nlm.nih.gov/gene/?term=240913
Adamts5	protein_coding	chr16:85858157-85901125	-	23794	172.968	340.716	118.7	112.771	53.9229	57.0918	122.587	74.9564	a disintegrin-like and metallopeptidase (reprolysin type) with thrombospondin type 1 motif, 5 (aggrecanase-2)	http://www.ncbi.nlm.nih.gov/gene/?term=23794
Adamts6	protein_coding	chr13:104286518-104496695	+	108154	69.886	79.0066	61.9303	62.076	69.578	78.7473	50.2923	57.8235	a disintegrin-like and metallopeptidase (reprolysin type) with thrombospondin type 1 motif, 6	http://www.ncbi.nlm.nih.gov/gene/?term=108154
Adamts7	protein_coding	chr9:90162904-90200102	+	108153	92.5989	213.976	28.9008	47.5916	15.655	19.6868	15.7163	6.42483	a disintegrin-like and metallopeptidase (reprolysin type) with thrombospondin type 1 motif, 7	http://www.ncbi.nlm.nih.gov/gene/?term=108153
Adamts8	protein_coding	chr9:30942562-30963838	+	30806	101.335	132.501	124.893	108.633	118.283	105.324	117.349	103.868	a disintegrin-like and metallopeptidase (reprolysin type) with thrombospondin type 1 motif, 8	http://www.ncbi.nlm.nih.gov/gene/?term=30806
Adamts9	protein_coding	chr6:92772699-92944450	-	101401	1053.53	1579.31	101.153	250.373	87.8422	48.2327	141.447	74.9564	a disintegrin-like and metallopeptidase (reprolysin type) with thrombospondin type 1 motif, 9	http://www.ncbi.nlm.nih.gov/gene/?term=101401
Adamtsl1	protein_coding	chr4:85513852-86428390	+	77739	207.911	185.172	227.078	188.297	166.987	188.009	259.843	156.338	ADAMTS-like 1	http://www.ncbi.nlm.nih.gov/gene/?term=77739
Adamtsl2	protein_coding	chr2:27079336-27108981	+	77794	89.9782	73.2457	122.828	121.048	108.716	121.074	97.4413	118.859	ADAMTS-like 2	http://www.ncbi.nlm.nih.gov/gene/?term=77794
Adamtsl3	protein_coding	chr7:82335399-82614450	+	269959	82.9896	162.128	117.668	109.668	129.589	75.7942	114.205	71.744	ADAMTS-like 3	http://www.ncbi.nlm.nih.gov/gene/?term=269959
Adamtsl4	protein_coding	chr3:95676201-95687927	-	229595	1091.97	808.171	420.094	384.871	325.277	295.302	407.577	215.232	ADAMTS-like 4	http://www.ncbi.nlm.nih.gov/gene/?term=229595
Adamtsl5	protein_coding	chr10:80339793-80349030	-	66548	198.302	178.588	220.885	234.854	225.259	210.649	160.307	189.533	ADAMTS-like 5	http://www.ncbi.nlm.nih.gov/gene/?term=66548
Adap1	protein_coding	chr5:139271876-139325763	-	231821	4041.16	3194.83	4910.04	4935.05	4943.51	5609.76	5004.08	5313.34	ArfGAP with dual PH domains 1	http://www.ncbi.nlm.nih.gov/gene/?term=231821
Adap2	protein_coding	chr11:80154044-80178827	+	216991	328.464	641.105	274.558	345.557	283.53	241.163	346.807	306.25	ArfGAP with dual PH domains 2	http://www.ncbi.nlm.nih.gov/gene/?term=216991
Adar	protein_coding	chr3:89714469-89753455	+	56417	3674.26	2495.29	3897.48	3901.48	4241.65	4264.16	3941.66	4077.63	adenosine deaminase, RNA-specific	http://www.ncbi.nlm.nih.gov/gene/?term=56417
Adarb1	protein_coding	chr10:77290727-77418292	-	110532	3210.39	2333.99	4253.58	4101.16	4669.55	4530.92	4005.57	4344.26	adenosine deaminase, RNA-specific, B1	http://www.ncbi.nlm.nih.gov/gene/?term=110532
Adarb2	protein_coding	chr13:8202526-8768762	+	94191	172.968	120.979	310.684	233.82	289.618	267.741	251.461	283.763	adenosine deaminase, RNA-specific, B2	http://www.ncbi.nlm.nih.gov/gene/?term=94191
Adat1	protein_coding	chr8:111958920-111992307	-	30947	199.175	111.103	190.952	160.363	222.649	276.6	200.121	219.515	adenosine deaminase, tRNA-specific 1	http://www.ncbi.nlm.nih.gov/gene/?term=30947
Adat2	protein_coding	chr10:13552907-13563376	+	66757	106.576	120.979	82.5737	100.356	112.194	103.356	97.4413	84.5936	adenosine deaminase, tRNA-specific 2	http://www.ncbi.nlm.nih.gov/gene/?term=66757
Adat3	protein_coding	chr10:80602880-80607654	+	100113398	74.2539	57.609	60.8981	55.8684	61.7504	71.8569	50.2923	62.1067	adenosine deaminase, tRNA-specific 3	http://www.ncbi.nlm.nih.gov/gene/?term=100113398
Adck1	protein_coding	chr12:88360494-88461726	+	72113	563.456	445.235	565.63	552.477	483.567	616.197	566.836	552.536	aarF domain containing kinase 1	http://www.ncbi.nlm.nih.gov/gene/?term=72113
Adck2	protein_coding	chr6:39573844-39588769	+	57869	454.259	357.999	446.93	386.941	413.989	443.938	389.765	392.986	aarF domain containing kinase 2	http://www.ncbi.nlm.nih.gov/gene/?term=57869
Adck5	protein_coding	chr15:76576359-76595812	+	268822	226.256	223.029	239.464	206.92	263.527	304.161	220.029	261.276	aarF domain containing kinase 5	http://www.ncbi.nlm.nih.gov/gene/?term=268822
Adcy1	protein_coding	chr11:7063433-7178506	+	432530	10034.8	8633.94	15820.1	15544.9	13685.1	18087.3	15942.6	15494.6	adenylate cyclase 1	http://www.ncbi.nlm.nih.gov/gene/?term=432530
Adcy10	protein_coding	chr1:165483518-165576778	+	271639	9.60932	12.3448	8.25737	8.27681	5.21835	12.7964	12.5731	17.1329	adenylate cyclase 10	http://www.ncbi.nlm.nih.gov/gene/?term=271639
Adcy2	protein_coding	chr13:68620043-68999600	-	210044	1494.69	1501.95	2661.97	2708.58	2751.81	2958.93	2724.16	2965.06	adenylate cyclase 2	http://www.ncbi.nlm.nih.gov/gene/?term=210044
Adcy3	protein_coding	chr12:4133116-4213525	+	104111	1109.44	819.693	1453.3	1397.75	1628.12	1568.05	1370.46	1576.23	adenylate cyclase 3	http://www.ncbi.nlm.nih.gov/gene/?term=104111
Adcy4	protein_coding	chr14:55769056-55784095	-	104110	399.224	549.754	107.346	132.429	80.0147	83.669	106.871	102.797	adenylate cyclase 4	http://www.ncbi.nlm.nih.gov/gene/?term=104110
Adcy5	protein_coding	chr16:35154494-35305743	+	224129	7861.3	2748.77	8157.25	6519.02	12498.8	10543.3	7895.88	9130.76	adenylate cyclase 5	http://www.ncbi.nlm.nih.gov/gene/?term=224129
Adcy6	protein_coding	chr15:98589978-98610287	-	11512	959.185	1363.69	1253.06	1284.97	1277.63	1454.86	1332.74	1266.76	adenylate cyclase 6	http://www.ncbi.nlm.nih.gov/gene/?term=11512
Adcy7	protein_coding	chr8:88272190-88329965	+	11513	296.142	396.679	356.099	325.899	336.583	217.539	355.189	215.232	adenylate cyclase 7	http://www.ncbi.nlm.nih.gov/gene/?term=11513
Adcy8	protein_coding	chr15:64699035-64922296	-	11514	150.255	106.165	412.869	438.671	398.334	373.065	299.658	409.048	adenylate cyclase 8	http://www.ncbi.nlm.nih.gov/gene/?term=11514
Adcy9	protein_coding	chr16:4284886-4437236	-	11515	2941.33	2278.85	3201.8	2764.45	2685.71	3794.63	3215.56	3317.35	adenylate cyclase 9	http://www.ncbi.nlm.nih.gov/gene/?term=11515
Adcyap1	protein_coding	chr17:93198245-93206541	+	11516	116.185	177.765	208.499	168.64	182.642	155.526	208.503	233.436	adenylate cyclase activating polypeptide 1	http://www.ncbi.nlm.nih.gov/gene/?term=11516
Adcyap1r1	protein_coding	chr6:55451501-55501455	+	11517	5437.13	3913.29	4371.25	4104.26	4020.74	4340.94	4012.9	4447.05	adenylate cyclase activating polypeptide 1 receptor 1	http://www.ncbi.nlm.nih.gov/gene/?term=11517
Add1	protein_coding	chr5:34573664-34632308	+	11518	6893.38	6425.05	8402.91	8001.6	8138.88	8390.52	8168.3	8138.12	adducin 1 (alpha)	http://www.ncbi.nlm.nih.gov/gene/?term=11518
Add2	protein_coding	chr6:86028681-86124409	+	11519	5498.28	3404.69	7018.77	6330.72	6864.74	7587.3	7101.69	7456.02	adducin 2 (beta)	http://www.ncbi.nlm.nih.gov/gene/?term=11519
Add3	protein_coding	chr19:53140443-53247326	+	27360	3777.34	3889.43	2788.93	2959.99	2761.38	2578.97	3262.71	2401.82	adducin 3 (gamma)	http://www.ncbi.nlm.nih.gov/gene/?term=27360
Adgb	protein_coding	chr10:10335703-10475093	-	215772	42.8052	58.4319	18.5791	28.9688	27.8312	24.6085	22.0029	14.9913	androglobin	http://www.ncbi.nlm.nih.gov/gene/?term=215772
Adgra1	protein_coding	chr7:139834097-139878088	+	52389	1239.6	1179.34	1543.1	1432.92	1392.43	1373.16	1465.81	1535.53	adhesion G protein-coupled receptor A1	http://www.ncbi.nlm.nih.gov/gene/?term=52389
Adgra2	protein_coding	chr8:27085520-27123436	+	78560	1164.48	4390.63	735.938	1065.64	535.75	535.481	688.375	493.641	adhesion G protein-coupled receptor A2	http://www.ncbi.nlm.nih.gov/gene/?term=78560
Adgra3	protein_coding	chr5:49959951-50058996	-	70693	507.547	531.648	499.571	530.75	453.996	497.092	471.49	452.951	adhesion G protein-coupled receptor A3	http://www.ncbi.nlm.nih.gov/gene/?term=70693
Adgrb1	protein_coding	chr15:74516196-74589465	+	107831	9654.75	7363.25	12820.6	12354.2	12894.5	16121.5	12585.6	14871.3	adhesion G protein-coupled receptor B1	http://www.ncbi.nlm.nih.gov/gene/?term=107831
Adgrb2	protein_coding	chr4:129984773-130022633	+	230775	14805.3	9958.94	11999	12147.2	12250.1	14508.2	11795.6	13142	adhesion G protein-coupled receptor B2	http://www.ncbi.nlm.nih.gov/gene/?term=230775
Adgrb3	protein_coding	chr1:25067476-25834772	-	210933	1436.16	925.858	1409.95	1464.99	1471.57	1735.39	1629.26	1818.23	adhesion G protein-coupled receptor B3	http://www.ncbi.nlm.nih.gov/gene/?term=210933
Adgrd1	protein_coding	chr5:129096750-129204599	+	243277	92.5989	68.3078	121.796	135.533	89.5816	111.23	105.823	89.9476	adhesion G protein-coupled receptor D1	http://www.ncbi.nlm.nih.gov/gene/?term=243277
Adgre1	protein_coding	chr17:57358581-57483529	+	13733	403.592	649.335	720.456	741.809	821.89	306.13	916.786	421.897	adhesion G protein-coupled receptor E1	http://www.ncbi.nlm.nih.gov/gene/?term=13733
Adgre5	protein_coding	chr8:83723245-83741311	-	26364	678.768	759.615	285.912	336.245	261.787	275.615	327.947	210.949	adhesion G protein-coupled receptor E5	http://www.ncbi.nlm.nih.gov/gene/?term=26364
Adgrf2	protein_coding	chr17:42694028-42743753	-	435529	9.60932	8.22985	11.3539	16.5536	15.655	21.6555	16.7641	31.0534	adhesion G protein-coupled receptor F2	http://www.ncbi.nlm.nih.gov/gene/?term=435529
Adgrf4	protein_coding	chr17:42656208-42697569	-	78249	43.6787	16.4597	11.3539	15.519	16.5248	22.6398	26.1939	28.9117	adhesion G protein-coupled receptor F4	http://www.ncbi.nlm.nih.gov/gene/?term=78249
Adgrf5	protein_coding	chr17:43360329-43459557	+	224792	1500.8	3515.79	1012.56	1118.4	849.721	860.314	915.738	840.582	adhesion G protein-coupled receptor F5	http://www.ncbi.nlm.nih.gov/gene/?term=224792
Adgrg1	protein_coding	chr8:94974756-95014208	+	14766	2086.1	2271.44	1964.22	1906.77	2039.5	1756.06	1845.1	1771.11	adhesion G protein-coupled receptor G1	http://www.ncbi.nlm.nih.gov/gene/?term=14766
Adgrg2	protein_coding	chrX:160390318-160498076	+	237175	18.3451	24.6896	26.8365	17.5882	20.8734	16.7338	22.0029	18.2037	adhesion G protein-coupled receptor G2	http://www.ncbi.nlm.nih.gov/gene/?term=237175
Adgrg3	protein_coding	chr8:95017113-95045250	+	54672	82.116	62.5469	18.5791	8.27681	12.1761	4.9217	22.0029	12.8497	adhesion G protein-coupled receptor G3	http://www.ncbi.nlm.nih.gov/gene/?term=54672
Adgrg6	protein_coding	chr10:14402583-14545723	-	215798	128.416	196.693	153.794	163.467	156.55	162.416	173.927	173.47	adhesion G protein-coupled receptor G6	http://www.ncbi.nlm.nih.gov/gene/?term=215798
Adgrl1	protein_coding	chr8:83900098-83941954	+	330814	13191.9	9398.49	16961.7	16851.6	18131.1	19010.6	15908.1	17117.9	adhesion G protein-coupled receptor L1	http://www.ncbi.nlm.nih.gov/gene/?term=330814
Adgrl2	protein_coding	chr3:148815586-148989096	-	99633	1952.44	2088.74	2078.79	2014.37	2018.63	2298.44	1982.35	2029.18	adhesion G protein-coupled receptor L2	http://www.ncbi.nlm.nih.gov/gene/?term=99633
Adgrl3	protein_coding	chr5:81019085-81827825	+	319387	2309.73	1752.96	2471.02	2154.04	2352.6	2706.94	2379.45	2623.47	adhesion G protein-coupled receptor L3	http://www.ncbi.nlm.nih.gov/gene/?term=319387
Adgrl4	protein_coding	chr3:151437882-151545081	+	170757	456.006	1405.66	451.059	470.743	430.514	305.146	442.153	400.481	adhesion G protein-coupled receptor L4	http://www.ncbi.nlm.nih.gov/gene/?term=170757
Adgrv1	protein_coding	chr13:81095068-81633391	-	110789	36.6901	35.3884	43.3512	55.8684	53.9229	45.2797	40.8625	39.6198	adhesion G protein-coupled receptor V1	http://www.ncbi.nlm.nih.gov/gene/?term=110789
Adh1	protein_coding	chr3:138277585-138290698	+	11522	0.873575	25.5125	18.5791	13.4498	3.4789	0.984341	5.23878	6.42483	alcohol dehydrogenase 1 (class I)	http://www.ncbi.nlm.nih.gov/gene/?term=11522
Adh5	protein_coding	chr3:138437200-138455499	+	11532	954.817	1111.85	796.837	873.203	797.537	779.598	850.777	838.441	alcohol dehydrogenase 5 (class III), chi polypeptide	http://www.ncbi.nlm.nih.gov/gene/?term=11532
Adhfe1	protein_coding	chr1:9547948-9577970	+	76187	122.3	245.25	216.756	229.681	188.73	188.009	201.169	199.17	alcohol dehydrogenase, iron containing, 1	http://www.ncbi.nlm.nih.gov/gene/?term=76187
Adi1	protein_coding	chr12:28675207-28682175	+	104923	317.108	278.169	438.673	361.076	367.024	427.204	411.768	439.03	acireductone dioxygenase 1	http://www.ncbi.nlm.nih.gov/gene/?term=104923
Adipor1	protein_coding	chr1:134415378-134433351	+	72674	2126.28	2901.85	1875.46	2022.64	1850.77	1462.73	1935.2	1565.52	adiponectin receptor 1	http://www.ncbi.nlm.nih.gov/gene/?term=72674
Adipor2	protein_coding	chr6:119353150-119417699	-	68465	1848.48	2273.09	1445.04	1555	1411.56	1385.95	1629.26	1484.14	adiponectin receptor 2	http://www.ncbi.nlm.nih.gov/gene/?term=68465
Adk	protein_coding	chr14:21052574-21448569	+	11534	523.271	679.786	720.456	753.189	726.22	615.213	786.864	804.175	adenosine kinase	http://www.ncbi.nlm.nih.gov/gene/?term=11534
Adm	protein_coding	chr7:110627657-110629820	+	11535	450.765	450.173	55.7373	105.529	41.7468	40.358	52.3878	41.7614	adrenomedullin	http://www.ncbi.nlm.nih.gov/gene/?term=11535
Adnp	protein_coding	chr2:168180965-168207112	-	11538	2161.22	2087.91	2072.6	2195.42	2320.42	2447.07	2485.28	2360.05	activity-dependent neuroprotective protein	http://www.ncbi.nlm.nih.gov/gene/?term=11538
Adnp2	protein_coding	chr18:80126315-80151516	-	240442	494.443	430.421	534.665	570.065	556.624	588.636	604.555	536.473	ADNP homeobox 2	http://www.ncbi.nlm.nih.gov/gene/?term=240442
Ado	protein_coding	chr10:67544511-67548955	-	211488	1055.28	1076.46	1365.56	1335.67	1412.43	1336.73	1436.47	1221.79	2-aminoethanethiol (cysteamine) dioxygenase	http://www.ncbi.nlm.nih.gov/gene/?term=211488
Adora1	protein_coding	chr1:134199215-134235457	-	11539	5178.55	3705.9	4952.36	4840.9	4537.35	5219.96	4811.29	5163.42	adenosine A1 receptor	http://www.ncbi.nlm.nih.gov/gene/?term=11539
Adora2a	protein_coding	chr10:75316877-75334792	+	11540	546.858	135.793	749.357	563.857	1696.83	1254.05	845.539	1038.68	adenosine A2a receptor	http://www.ncbi.nlm.nih.gov/gene/?term=11540
Adora2b	protein_coding	chr11:62248984-62266452	+	11541	44.5523	66.6618	63.9946	54.8338	45.2257	45.2797	52.3878	34.2658	adenosine A2b receptor	http://www.ncbi.nlm.nih.gov/gene/?term=11541
Adora3	protein_coding	chr3:105904421-105908928	+	11542	45.4259	79.0066	36.126	64.1452	53.9229	16.7338	54.4833	31.0534	adenosine A3 receptor	http://www.ncbi.nlm.nih.gov/gene/?term=11542
Adpgk	protein_coding	chr9:59291572-59316200	+	72141	359.913	347.3	310.684	342.453	270.484	280.537	297.563	300.896	ADP-dependent glucokinase	http://www.ncbi.nlm.nih.gov/gene/?term=72141
Adprh	protein_coding	chr16:38445399-38452689	-	11544	2214.51	1720.86	2045.76	1858.14	1736.84	1791.5	1739.27	1824.65	ADP-ribosylarginine hydrolase	http://www.ncbi.nlm.nih.gov/gene/?term=11544
Adprhl1	protein_coding	chr8:13218788-13254542	-	234072	12.23	10.6988	19.6113	7.24221	17.3945	13.7808	18.8596	11.7789	ADP-ribosylhydrolase like 1	http://www.ncbi.nlm.nih.gov/gene/?term=234072
Adprhl2	protein_coding	chr4:126316351-126321703	-	100206	645.572	608.186	477.895	524.543	534.011	539.419	465.203	481.862	ADP-ribosylhydrolase like 2	http://www.ncbi.nlm.nih.gov/gene/?term=100206
Adprm	protein_coding	chr11:67037880-67052631	-	66358	137.151	120.979	166.18	148.983	183.512	155.526	144.59	179.895	ADP-ribose/CDP-alcohol diphosphatase, manganese dependent	http://www.ncbi.nlm.nih.gov/gene/?term=66358
Adra1a	protein_coding	chr14:66635251-66771240	+	11549	918.127	433.713	796.837	835.957	681.864	847.517	783.721	824.52	adrenergic receptor, alpha 1a	http://www.ncbi.nlm.nih.gov/gene/?term=11549
Adra1b	protein_coding	chr11:43774605-43901250	-	11548	765.252	743.979	672.976	670.421	537.49	670.336	583.6	563.244	adrenergic receptor, alpha 1b	http://www.ncbi.nlm.nih.gov/gene/?term=11548
Adra1d	protein_coding	chr2:131545357-131562497	-	11550	870.954	570.329	1331.5	1286.01	881.031	1351.5	1137.86	1245.35	adrenergic receptor, alpha 1d	http://www.ncbi.nlm.nih.gov/gene/?term=11550
Adra2a	protein_coding	chr19:54045259-54048982	+	11551	506.673	460.049	759.678	645.591	667.079	856.376	761.718	915.538	adrenergic receptor, alpha 2a	http://www.ncbi.nlm.nih.gov/gene/?term=11551
Adra2b	protein_coding	chr2:127363179-127367221	+	11552	20.0922	6.58388	19.6113	12.4152	42.6165	17.7181	28.2894	10.7081	adrenergic receptor, alpha 2b	http://www.ncbi.nlm.nih.gov/gene/?term=11552
Adra2c	protein_coding	chr5:35278566-35281763	+	11553	741.665	316.026	792.708	817.335	1203.7	1079.82	992.224	1004.42	adrenergic receptor, alpha 2c	http://www.ncbi.nlm.nih.gov/gene/?term=11553
Adrb1	protein_coding	chr19:56722117-56725150	+	11554	566.077	366.228	1115.78	903.206	1001.05	1235.35	884.306	1079.37	adrenergic receptor, beta 1	http://www.ncbi.nlm.nih.gov/gene/?term=11554
Adrb2	protein_coding	chr18:62177713-62179981	-	11555	72.5067	111.926	44.3834	50.6954	47.8348	40.358	55.531	59.9651	adrenergic receptor, beta 2	http://www.ncbi.nlm.nih.gov/gene/?term=11555
Adrb3	protein_coding	chr8:27225776-27230845	-	11556	48.0466	27.1585	39.2225	25.865	40.0073	40.358	41.9102	25.6993	adrenergic receptor, beta 3	http://www.ncbi.nlm.nih.gov/gene/?term=11556
Adrm1	protein_coding	chr2:180171588-180176283	+	56436	2367.39	2556.19	1620.51	1711.23	1565.5	1613.33	1506.67	1576.23	adhesion regulating molecule 1	http://www.ncbi.nlm.nih.gov/gene/?term=56436
Adsl	protein_coding	chr15:80948490-80970947	+	11564	938.219	908.576	539.826	525.577	469.651	520.716	503.97	550.394	adenylosuccinate lyase	http://www.ncbi.nlm.nih.gov/gene/?term=11564
Adss	protein_coding	chr1:177763176-177796695	-	11566	1150.5	1297.85	1109.58	1188.76	1196.74	1262.91	1208.06	1357.78	adenylosuccinate synthetase, non muscle	http://www.ncbi.nlm.nih.gov/gene/?term=11566
Adssl1	protein_coding	chr12:112620047-112641355	+	11565	1477.22	1031.2	903.15	822.508	736.657	718.569	988.033	630.704	adenylosuccinate synthetase like 1	http://www.ncbi.nlm.nih.gov/gene/?term=11565
Aebp1	protein_coding	chr11:5861866-5872248	+	11568	1389.86	3826.06	833.995	1052.19	527.923	593.557	708.283	512.916	AE binding protein 1	http://www.ncbi.nlm.nih.gov/gene/?term=11568
Aebp2	protein_coding	chr6:140622454-140678472	+	11569	1567.19	1439.4	1640.12	1560.18	1667.26	1795.44	1627.16	1577.3	AE binding protein 2	http://www.ncbi.nlm.nih.gov/gene/?term=11569
Aen	protein_coding	chr7:78895927-78911209	+	68048	662.17	557.161	512.989	430.394	433.993	382.909	406.529	361.932	apoptosis enhancing nuclease	http://www.ncbi.nlm.nih.gov/gene/?term=68048
AF357359	snoRNA	chr12:109650709-109650738	+	100303647	81.2425	101.227	157.922	128.29	183.512	118.121	186.5	204.524	snoRNA AF357359	http://www.ncbi.nlm.nih.gov/gene/?term=100303647
Afap1	protein_coding	chr5:35893319-36003923	+	70292	638.583	793.358	549.115	606.276	528.792	590.604	553.215	498.995	actin filament associated protein 1	http://www.ncbi.nlm.nih.gov/gene/?term=70292
Afap1l1	protein_coding	chr18:61730262-61786662	-	106877	830.77	1684.65	743.164	774.916	569.67	617.182	674.754	656.404	actin filament associated protein 1-like 1	http://www.ncbi.nlm.nih.gov/gene/?term=106877
Afap1l2	protein_coding	chr19:56912354-57028589	-	226250	286.533	381.865	350.938	271.065	301.794	201.79	291.276	179.895	actin filament associated protein 1-like 2	http://www.ncbi.nlm.nih.gov/gene/?term=226250
Afdn	protein_coding	chr17:13760391-13905798	+	17356	2963.17	3068.09	2202.65	2134.38	2276.94	2310.25	2248.48	2267.97	afadin, adherens junction formation factor	http://www.ncbi.nlm.nih.gov/gene/?term=17356
Aff1	protein_coding	chr5:103692362-103855322	+	17355	1616.99	2199.84	687.426	776.985	640.987	684.117	763.814	679.961	AF4/FMR2 family, member 1	http://www.ncbi.nlm.nih.gov/gene/?term=17355
Aff2	protein_coding	chrX:69360190-69872054	+	14266	356.419	241.135	297.265	335.211	306.143	329.754	242.031	285.905	AF4/FMR2 family, member 2	http://www.ncbi.nlm.nih.gov/gene/?term=14266
Aff3	protein_coding	chr1:38175393-38630178	-	16764	1002.86	610.655	1285.05	1360.5	1422	1370.2	1176.63	1346	AF4/FMR2 family, member 3	http://www.ncbi.nlm.nih.gov/gene/?term=16764
Aff4	protein_coding	chr11:53350640-53421830	+	93736	3481.2	2688.69	2948.91	2961.03	3307.56	2980.58	3172.6	3073.21	AF4/FMR2 family, member 4	http://www.ncbi.nlm.nih.gov/gene/?term=93736
Afg1l	protein_coding	chr10:42312581-42478565	-	215951	176.462	172.827	228.11	272.1	247.002	200.805	225.267	251.639	AFG1 like ATPase	http://www.ncbi.nlm.nih.gov/gene/?term=215951
Afg3l1	protein_coding	chr8:123477862-123503916	+	114896	946.955	1044.37	831.93	800.781	860.158	633.915	763.814	789.183	AFG3-like AAA ATPase 1	http://www.ncbi.nlm.nih.gov/gene/?term=114896
Afg3l2	protein_coding	chr18:67404764-67449192	-	69597	1766.37	1614.7	1740.24	1578.8	1706.4	1726.53	1710.98	1833.22	AFG3-like AAA ATPase 2	http://www.ncbi.nlm.nih.gov/gene/?term=69597
Afmid	protein_coding	chr11:117825503-117839908	+	71562	83.8632	83.1215	51.6086	42.4186	42.6165	58.0761	39.8147	40.6906	arylformamidase	http://www.ncbi.nlm.nih.gov/gene/?term=71562
Aftph	protein_coding	chr11:20685084-20741595	-	216549	1102.45	897.054	1156.03	1099.78	1301.11	1281.61	1241.59	1370.63	aftiphilin	http://www.ncbi.nlm.nih.gov/gene/?term=216549
Aga	protein_coding	chr8:53511683-53523422	+	11593	157.243	212.33	149.665	141.74	132.198	104.34	162.402	127.426	aspartylglucosaminidase	http://www.ncbi.nlm.nih.gov/gene/?term=11593
Agap1	protein_coding	chr1:89454811-89895282	+	347722	4706.82	3446.66	4193.71	4026.67	4381.67	4179.51	4068.43	3717.84	ArfGAP with GTPase domain, ankyrin repeat and PH domain 1	http://www.ncbi.nlm.nih.gov/gene/?term=347722
Agap2	protein_coding	chr10:127075269-127093170	+	216439	26526.1	16091.8	26226.4	27182.1	30826.5	33155.5	25726.6	30289.9	ArfGAP with GTPase domain, ankyrin repeat and PH domain 2	http://www.ncbi.nlm.nih.gov/gene/?term=216439
Agap3	protein_coding	chr5:24452177-24502047	+	213990	7716.29	5319.78	6648.22	6707.32	7109.13	7697.54	6579.9	7604.86	ArfGAP with GTPase domain, ankyrin repeat and PH domain 3	http://www.ncbi.nlm.nih.gov/gene/?term=213990
Agbl2	protein_coding	chr2:90782685-90834437	+	271813	44.5523	32.0964	53.6729	40.3494	42.6165	35.4363	46.1012	41.7614	ATP/GTP binding protein-like 2	http://www.ncbi.nlm.nih.gov/gene/?term=271813
Agbl3	protein_coding	chr6:34780432-34860939	+	76223	180.83	119.333	143.472	106.564	139.156	146.667	115.253	149.913	ATP/GTP binding protein-like 3	http://www.ncbi.nlm.nih.gov/gene/?term=76223
Agbl4	protein_coding	chr4:110397649-111664324	+	78933	92.5989	105.342	175.469	111.737	141.765	194.899	138.304	187.391	ATP/GTP binding protein-like 4	http://www.ncbi.nlm.nih.gov/gene/?term=78933
Agbl5	protein_coding	chr5:30888639-30906666	+	231093	230.624	289.691	259.075	295.896	287.879	291.365	302.801	249.498	ATP/GTP binding protein-like 5	http://www.ncbi.nlm.nih.gov/gene/?term=231093
Ager	protein_coding	chr17:34597460-34600937	+	11596	40.1844	83.1215	16.5147	30.0034	8.69724	16.7338	17.8118	17.1329	advanced glycosylation end product-specific receptor	http://www.ncbi.nlm.nih.gov/gene/?term=11596
Agfg1	protein_coding	chr1:82839017-82901001	+	15463	1424.8	1398.25	1560.64	1368.78	1671.61	1428.28	1562.2	1566.59	ArfGAP with FG repeats 1	http://www.ncbi.nlm.nih.gov/gene/?term=15463
Agfg2	protein_coding	chr5:137650463-137684806	-	231801	1376.75	1255.88	960.952	1027.36	979.31	1080.81	935.646	1083.65	ArfGAP with FG repeats 2	http://www.ncbi.nlm.nih.gov/gene/?term=231801
Aggf1	protein_coding	chr13:95350683-95375357	-	66549	1112.06	1052.6	1248.93	1202.21	1234.14	1175.3	1288.74	1288.18	angiogenic factor with G patch and FHA domains 1	http://www.ncbi.nlm.nih.gov/gene/?term=66549
Agk	protein_coding	chr6:40325076-40397570	+	69923	329.338	247.719	448.995	450.051	430.514	471.499	437.962	489.358	acylglycerol kinase	http://www.ncbi.nlm.nih.gov/gene/?term=69923
Agl	protein_coding	chr3:116739999-116808166	-	77559	811.551	846.852	847.413	796.643	818.411	743.177	798.39	715.298	amylo-1,6-glucosidase, 4-alpha-glucanotransferase	http://www.ncbi.nlm.nih.gov/gene/?term=77559
Agmat	protein_coding	chr4:141746675-141759263	+	75986	12.23	5.7609	25.8043	22.7612	16.5248	24.6085	15.7163	18.2037	agmatine ureohydrolase (agmatinase)	http://www.ncbi.nlm.nih.gov/gene/?term=75986
Agmo	protein_coding	chr12:37241639-37581932	+	319660	34.0694	42.7952	61.9303	75.5259	53.9229	71.8569	72.2951	104.939	alkylglycerol monooxygenase	http://www.ncbi.nlm.nih.gov/gene/?term=319660
Ago1	protein_coding	chr4:126435012-126468707	-	236511	1486.82	1214.73	1873.39	1812.62	1786.41	1849.58	1773.85	1734.7	argonaute RISC catalytic subunit 1	http://www.ncbi.nlm.nih.gov/gene/?term=236511
Ago2	protein_coding	chr15:73101625-73184947	-	239528	1451.01	944.787	1339.76	1333.6	1592.47	1308.19	1224.83	1195.02	argonaute RISC catalytic subunit 2	http://www.ncbi.nlm.nih.gov/gene/?term=239528
Ago3	protein_coding	chr4:126326994-126431670	-	214150	427.178	469.102	756.582	672.491	772.315	715.616	656.943	672.466	argonaute RISC catalytic subunit 3	http://www.ncbi.nlm.nih.gov/gene/?term=214150
Ago4	protein_coding	chr4:126489487-126533586	-	76850	124.921	146.491	194.048	204.851	209.604	205.727	207.456	194.887	argonaute RISC catalytic subunit 4	http://www.ncbi.nlm.nih.gov/gene/?term=76850
Agpat1	protein_coding	chr17:34604195-34613449	+	55979	2157.73	1677.24	2522.63	2636.16	2894.44	2510.07	2398.31	2387.9	1-acylglycerol-3-phosphate O-acyltransferase 1 (lysophosphatidic acid acyltransferase, alpha)	http://www.ncbi.nlm.nih.gov/gene/?term=55979
Agpat2	protein_coding	chr2:26593057-26604417	-	67512	107.45	189.287	63.9946	82.7681	57.4018	28.5459	70.1996	33.195	1-acylglycerol-3-phosphate O-acyltransferase 2 (lysophosphatidic acid acyltransferase, beta)	http://www.ncbi.nlm.nih.gov/gene/?term=67512
Agpat3	protein_coding	chr10:78269174-78352497	-	28169	5942.93	5117.32	6351.98	6357.62	6126.34	6642.33	6382.93	6570.46	1-acylglycerol-3-phosphate O-acyltransferase 3	http://www.ncbi.nlm.nih.gov/gene/?term=28169
Agpat4	protein_coding	chr17:12118485-12219649	+	68262	885.805	912.691	925.858	959.075	821.89	795.347	890.592	799.892	1-acylglycerol-3-phosphate O-acyltransferase 4 (lysophosphatidic acid acyltransferase, delta)	http://www.ncbi.nlm.nih.gov/gene/?term=68262
Agpat5	protein_coding	chr8:18846279-18884413	+	52123	755.642	879.771	767.936	812.162	805.365	666.399	748.097	698.165	1-acylglycerol-3-phosphate O-acyltransferase 5 (lysophosphatidic acid acyltransferase, epsilon)	http://www.ncbi.nlm.nih.gov/gene/?term=52123
Agps	protein_coding	chr2:75832177-75931350	+	228061	668.285	812.286	682.265	787.331	721.871	665.414	803.628	718.51	alkylglycerone phosphate synthase	http://www.ncbi.nlm.nih.gov/gene/?term=228061
Agrn	protein_coding	chr4:156165290-156197533	-	11603	2991.12	3958.56	4091.53	3771.12	3996.38	4664.79	3790.78	3991.96	agrin	http://www.ncbi.nlm.nih.gov/gene/?term=11603
Agrp	protein_coding	chr8:105566695-105579845	-	11604	6.9886	4.93791	11.3539	18.6228	10.4367	11.8121	11.5253	22.4869	agouti related neuropeptide	http://www.ncbi.nlm.nih.gov/gene/?term=11604
Agt	protein_coding	chr8:124556587-124569706	-	11606	346.809	71.5997	298.298	234.854	224.389	371.096	244.127	337.304	angiotensinogen (serpin peptidase inhibitor, clade A, member 8)	http://www.ncbi.nlm.nih.gov/gene/?term=11606
Agtpbp1	protein_coding	chr13:59449534-59557370	-	67269	2157.73	2197.37	3700.34	3739.05	4046.83	4128.32	3854.69	4159.01	ATP/GTP binding protein 1	http://www.ncbi.nlm.nih.gov/gene/?term=67269
Agtr1a	protein_coding	chr13:30336356-30382867	+	11607	3.4943	3.29194	14.4504	7.24221	6.08807	18.7025	2.09551	19.2745	angiotensin II receptor, type 1a	http://www.ncbi.nlm.nih.gov/gene/?term=11607
Agtrap	protein_coding	chr4:148077061-148088064	-	11610	427.178	687.193	344.745	400.391	279.182	277.584	361.476	204.524	angiotensin II, type I receptor-associated protein	http://www.ncbi.nlm.nih.gov/gene/?term=11610
Ahctf1	protein_coding	chr1:179744904-179804015	-	226747	1005.48	1002.4	832.963	815.265	936.693	818.971	874.876	840.582	AT hook containing transcription factor 1	http://www.ncbi.nlm.nih.gov/gene/?term=226747
Ahcy	protein_coding	chr2:155059310-155074497	-	269378	1457.12	1243.53	778.257	824.577	625.332	729.396	677.898	628.563	S-adenosylhomocysteine hydrolase	http://www.ncbi.nlm.nih.gov/gene/?term=269378
Ahcyl1	protein_coding	chr3:107663120-107696560	-	229709	4782.82	4691.84	6359.21	6425.91	6309.85	7052.8	6750.69	6955.95	S-adenosylhomocysteine hydrolase-like 1	http://www.ncbi.nlm.nih.gov/gene/?term=229709
Ahcyl2	protein_coding	chr6:29768379-29912310	+	74340	2457.37	2166.1	3142.96	2998.27	2944.02	3035.71	3006.01	2932.94	S-adenosylhomocysteine hydrolase-like 2	http://www.ncbi.nlm.nih.gov/gene/?term=74340
Ahdc1	protein_coding	chr4:133011265-133078110	+	230793	2289.64	1654.2	2232.59	2221.29	2191.71	2440.18	2112.27	2365.41	AT hook, DNA binding motif, containing 1	http://www.ncbi.nlm.nih.gov/gene/?term=230793
Ahi1	protein_coding	chr10:20952232-21080429	+	52906	3773.84	1499.48	2415.28	2420.97	2755.29	2736.47	2343.83	2992.9	Abelson helper integration site 1	http://www.ncbi.nlm.nih.gov/gene/?term=52906
Ahnak	protein_coding	chr19:8989284-9076935	+	66395	5323.57	8921.98	2814.73	2911.37	2130.82	1960.81	2684.35	1895.33	AHNAK nucleoprotein (desmoyokin)	http://www.ncbi.nlm.nih.gov/gene/?term=66395
Ahnak2	protein_coding	chr12:112772197-112802658	-	100041194	138.025	228.79	76.3807	95.1833	74.7963	50.2014	102.68	49.257	AHNAK nucleoprotein 2	http://www.ncbi.nlm.nih.gov/gene/?term=100041194
Ahr	protein_coding	chr12:35497979-35534989	-	11622	194.807	253.479	199.209	248.304	175.684	186.04	213.742	189.533	aryl-hydrocarbon receptor	http://www.ncbi.nlm.nih.gov/gene/?term=11622
Ahrr	protein_coding	chr13:74211118-74292331	-	11624	13.1036	19.7516	11.3539	20.692	13.0459	24.6085	9.4298	14.9913	aryl-hydrocarbon receptor repressor	http://www.ncbi.nlm.nih.gov/gene/?term=11624
Ahsa1	protein_coding	chr12:87266415-87273998	+	217737	1551.47	1366.98	1657.67	1752.61	1702.05	1459.78	1504.58	1651.18	AHA1, activator of heat shock protein ATPase 1	http://www.ncbi.nlm.nih.gov/gene/?term=217737
Ahsa2	protein_coding	chr11:23487882-23498045	-	268390	553.846	661.68	736.971	670.421	734.047	733.334	735.524	790.254	AHA1, activator of heat shock protein ATPase 2	http://www.ncbi.nlm.nih.gov/gene/?term=268390
AI115009	lncRNA	chr3:152666913-152681432	+	99542	17.4715	17.2827	17.5469	24.8304	17.3945	27.5615	24.0984	24.6285	expressed sequence AI115009	http://www.ncbi.nlm.nih.gov/gene/?term=99542
AI197445	lncRNA	chr13:107469822-107479188	+	105120	13.9772	6.58388	8.25737	8.27681	20.0037	11.8121	5.23878	19.2745	expressed sequence AI197445	http://www.ncbi.nlm.nih.gov/gene/?term=105120
AI225912	lncRNA	chr8:105198056-105201427	+	102015	13.9772	15.6367	14.4504	8.27681	8.69724	6.89038	14.6686	2.14161	expressed sequence AI225912	http://www.ncbi.nlm.nih.gov/gene/?term=102015
AI413582	protein_coding	chr17:27563769-27565728	-	106672	455.133	367.874	507.828	499.712	474.87	449.844	462.06	434.747	expressed sequence AI413582	http://www.ncbi.nlm.nih.gov/gene/?term=106672
AI429214	protein_coding	chr8:36993575-36995533	+	621080	34.0694	27.9815	33.0295	27.9342	51.3137	33.4676	52.3878	27.8409	expressed sequence AI429214	http://www.ncbi.nlm.nih.gov/gene/?term=621080
AI450353	lncRNA	chr11:83293430-83294929	+	103729	7.86217	5.7609	6.19303	8.27681	25.222	17.7181	9.4298	22.4869	expressed sequence AI450353	http://www.ncbi.nlm.nih.gov/gene/?term=103729
AI467606	protein_coding	chr7:127090780-127094049	+	101602	64.6445	80.6525	52.6408	40.3494	32.1798	31.4989	52.3878	26.7701	expressed sequence AI467606	http://www.ncbi.nlm.nih.gov/gene/?term=101602
AI504432	lncRNA	chr3:107039504-107054322	+	229694	199.175	213.976	411.836	349.695	400.073	314.989	426.436	459.375	expressed sequence AI504432	http://www.ncbi.nlm.nih.gov/gene/?term=229694
AI593442	protein_coding	chr9:52673032-52682134	-	330941	1434.41	1021.32	3003.62	2947.58	3164.93	3771.99	2883.42	3359.12	expressed sequence AI593442	http://www.ncbi.nlm.nih.gov/gene/?term=330941
AI597479	protein_coding	chr1:43098710-43115946	+	98404	371.269	326.725	387.064	402.46	493.134	482.327	423.293	469.013	expressed sequence AI597479	http://www.ncbi.nlm.nih.gov/gene/?term=98404
AI606473	lncRNA	chr3:154330821-154334687	+	99686	21.8394	2.46896	20.6434	23.7958	23.4826	10.8277	20.9551	8.56644	expressed sequence AI606473	http://www.ncbi.nlm.nih.gov/gene/?term=99686
AI661453	protein_coding	chr17:47436639-47470638	+	224833	38.4373	46.9102	24.7721	37.2456	19.1339	16.7338	28.2894	27.8409	expressed sequence AI661453	http://www.ncbi.nlm.nih.gov/gene/?term=224833
AI662270	lncRNA	chr11:83223576-83226584	+	100043636	21.8394	49.3791	6.19303	4.1384	11.3064	6.89038	9.4298	0	expressed sequence AI662270	http://www.ncbi.nlm.nih.gov/gene/?term=100043636
AI837181	protein_coding	chr19:5425144-5427317	+	107242	1512.16	1392.49	1244.8	1329.46	1211.53	1339.69	1175.58	1198.23	expressed sequence AI837181	http://www.ncbi.nlm.nih.gov/gene/?term=107242
AI839979	lncRNA	chr5:31569592-31571397	-	100740	35.8166	52.6711	23.7399	17.5882	9.56697	22.6398	15.7163	9.63725	expressed sequence AI839979	http://www.ncbi.nlm.nih.gov/gene/?term=100740
AI854703	transcribed_pseudogene	chr6:48628167-48633688	+	243373	409.707	301.213	533.633	518.335	469.651	569.933	457.869	541.827	expressed sequence AI854703	http://www.ncbi.nlm.nih.gov/gene/?term=243373
AI987944	protein_coding	chr7:41372923-41393379	-	233168	69.886	90.5284	74.3164	65.1799	80.0147	64.9665	78.5817	82.452	expressed sequence AI987944	http://www.ncbi.nlm.nih.gov/gene/?term=233168
Aida	protein_coding	chr1:183297060-183324501	+	108909	692.745	872.364	565.63	586.619	652.293	549.262	623.414	669.253	axin interactor, dorsalization associated	http://www.ncbi.nlm.nih.gov/gene/?term=108909
Aif1	protein_coding	chr17:35170986-35176083	-	11629	128.416	223.852	206.434	181.055	237.435	109.262	223.172	130.638	allograft inflammatory factor 1	http://www.ncbi.nlm.nih.gov/gene/?term=11629
Aif1l	protein_coding	chr2:31950303-31973442	+	108897	204.417	209.038	138.311	213.128	165.248	120.09	158.211	104.939	allograft inflammatory factor 1-like	http://www.ncbi.nlm.nih.gov/gene/?term=108897
Aifm1	protein_coding	chrX:48474944-48513563	-	26926	311.866	373.635	396.354	427.29	364.415	366.175	386.622	418.685	apoptosis-inducing factor, mitochondrion-associated 1	http://www.ncbi.nlm.nih.gov/gene/?term=26926
Aifm2	protein_coding	chr10:61715263-61739260	+	71361	266.44	358.822	176.501	227.612	160.029	143.714	222.124	177.754	apoptosis-inducing factor, mitochondrion-associated 2	http://www.ncbi.nlm.nih.gov/gene/?term=71361
Aifm3	protein_coding	chr16:17489624-17507485	+	72168	986.266	1563.67	1966.29	1781.58	1467.23	2430.34	1904.82	2096.64	apoptosis-inducing factor, mitochondrion-associated 3	http://www.ncbi.nlm.nih.gov/gene/?term=72168
Aig1	protein_coding	chr10:13647054-13869038	-	66253	511.041	526.711	501.635	507.989	538.359	509.888	454.726	540.757	androgen-induced 1	http://www.ncbi.nlm.nih.gov/gene/?term=66253
Aim2	protein_coding	chr1:173349547-173466040	+	383619	83.8632	161.305	65.0268	79.6643	90.4513	78.7473	142.495	69.6023	absent in melanoma 2	http://www.ncbi.nlm.nih.gov/gene/?term=383619
Aimp1	protein_coding	chr3:132660498-132684390	-	13722	767.872	792.535	502.668	587.653	547.926	538.434	547.976	656.404	aminoacyl tRNA synthetase complex-interacting multifunctional protein 1	http://www.ncbi.nlm.nih.gov/gene/?term=13722
Aimp2	protein_coding	chr5:143902704-143909839	-	231872	345.062	334.955	372.614	368.318	383.548	372.081	339.473	366.215	aminoacyl tRNA synthetase complex-interacting multifunctional protein 2	http://www.ncbi.nlm.nih.gov/gene/?term=231872
Aip	protein_coding	chr19:4113756-4126559	-	11632	1266.68	1281.39	1335.63	1354.29	1459.4	1271.77	1262.55	1311.74	aryl-hydrocarbon receptor-interacting protein	http://www.ncbi.nlm.nih.gov/gene/?term=11632
Airn	lncRNA	chr17:12741311-12859884	+	104103	13.1036	26.3355	6.19303	9.31141	2.60917	6.89038	20.9551	11.7789	antisense Igf2r RNA	http://www.ncbi.nlm.nih.gov/gene/?term=104103
Ajap1	protein_coding	chr4:153373221-153483795	-	230959	1422.18	924.212	1086.88	1017.01	1251.53	1302.28	1205.97	1269.98	adherens junction associated protein 1	http://www.ncbi.nlm.nih.gov/gene/?term=230959
Ajm1	protein_coding	chr2:25575416-25580099	-	381353	2709.83	2131.53	3232.76	2921.71	3218.85	4112.58	3294.14	3370.89	apical junction component 1	http://www.ncbi.nlm.nih.gov/gene/?term=381353
Ajuba	protein_coding	chr14:54567469-54577661	-	16475	193.934	309.442	124.893	108.633	77.4055	84.6533	119.444	61.0359	ajuba LIM protein	http://www.ncbi.nlm.nih.gov/gene/?term=16475
Ak1	protein_coding	chr2:32621758-32635058	+	11636	2801.55	2165.27	2683.65	2640.3	2532.64	2663.63	2426.6	2627.76	adenylate kinase 1	http://www.ncbi.nlm.nih.gov/gene/?term=11636
Ak2	protein_coding	chr4:128993224-129011529	+	11637	483.087	711.882	398.418	453.155	375.721	337.629	371.953	321.242	adenylate kinase 2	http://www.ncbi.nlm.nih.gov/gene/?term=11637
Ak3	protein_coding	chr19:28995053-29048080	-	56248	1266.68	1625.4	1597.8	1449.48	1382.86	1420.4	1638.69	1331.01	adenylate kinase 3	http://www.ncbi.nlm.nih.gov/gene/?term=56248
Ak4	protein_coding	chr4:101416478-101467771	+	11639	283.038	265.001	634.786	622.83	712.304	584.698	593.03	645.696	adenylate kinase 4	http://www.ncbi.nlm.nih.gov/gene/?term=11639
Ak5	protein_coding	chr3:152462815-152668406	-	229949	2059.89	1613.05	2311.03	2430.28	2426.53	2495.3	2282.01	2659.88	adenylate kinase 5	http://www.ncbi.nlm.nih.gov/gene/?term=229949
Ak6	protein_coding	chr13:100651343-100666415	+	102216272	70.7596	100.404	125.925	131.394	129.589	79.7316	120.492	88.8768	adenylate kinase 6	http://www.ncbi.nlm.nih.gov/gene/?term=102216272
Ak7	protein_coding	chr12:105703858-105782447	+	78801	105.703	172.004	60.8981	75.5259	40.0073	82.6846	48.1967	39.6198	adenylate kinase 7	http://www.ncbi.nlm.nih.gov/gene/?term=78801
Ak8	protein_coding	chr2:28698275-28813165	+	68870	40.1844	29.6275	29.933	38.2802	24.3523	50.2014	42.958	39.6198	adenylate kinase 8	http://www.ncbi.nlm.nih.gov/gene/?term=68870
Ak9	protein_coding	chr10:41303432-41433569	+	633979	10.4829	10.6988	14.4504	11.3806	4.34862	9.84341	6.28653	10.7081	adenylate kinase 9	http://www.ncbi.nlm.nih.gov/gene/?term=633979
Akain1	protein_coding	chr17:69437911-69489233	+	320722	146.761	83.1215	88.7668	113.806	101.758	86.622	102.68	124.213	A kinase (PRKA) anchor inhibitor 1	http://www.ncbi.nlm.nih.gov/gene/?term=320722
Akap1	protein_coding	chr11:88830792-88864596	-	11640	843.873	570.329	995.013	899.068	1067.15	939.061	924.12	1062.24	A kinase (PRKA) anchor protein 1	http://www.ncbi.nlm.nih.gov/gene/?term=11640
Akap10	protein_coding	chr11:61865203-61930308	-	56697	751.274	680.609	957.855	996.321	1014.97	920.359	1045.66	1017.26	A kinase (PRKA) anchor protein 10	http://www.ncbi.nlm.nih.gov/gene/?term=56697
Akap11	protein_coding	chr14:78492246-78536980	-	219181	4408.06	2934.77	4243.26	3794.92	4132.06	4401.97	4044.34	4730.82	A kinase (PRKA) anchor protein 11	http://www.ncbi.nlm.nih.gov/gene/?term=219181
Akap12	protein_coding	chr10:4266329-4359471	+	83397	5372.49	6760.82	1202.48	1526.04	891.468	870.157	1290.83	902.689	A kinase (PRKA) anchor protein (gravin) 12	http://www.ncbi.nlm.nih.gov/gene/?term=83397
Akap13	protein_coding	chr7:75455526-75754609	+	75547	1527.88	2150.46	1254.09	1272.56	1199.35	1033.56	1348.46	883.414	A kinase (PRKA) anchor protein 13	http://www.ncbi.nlm.nih.gov/gene/?term=75547
Akap17b	protein_coding	chrX:36608173-36645465	-	338351	178.209	206.569	297.265	273.135	300.925	339.598	314.327	325.525	A kinase (PRKA) anchor protein 17B	http://www.ncbi.nlm.nih.gov/gene/?term=338351
Akap5	protein_coding	chr12:76324617-76334517	+	238276	1458.87	641.105	1904.36	1799.17	3049.25	2599.64	2072.46	2527.1	A kinase (PRKA) anchor protein 5	http://www.ncbi.nlm.nih.gov/gene/?term=238276
Akap6	protein_coding	chr12:52698588-53155568	+	238161	3952.93	2384.19	4485.82	4314.29	4309.48	4803.58	4325.13	4489.89	A kinase (PRKA) anchor protein 6	http://www.ncbi.nlm.nih.gov/gene/?term=238161
Akap7	protein_coding	chr10:25169090-25299217	-	432442	316.234	413.139	368.485	435.567	434.862	399.642	430.627	428.322	A kinase (PRKA) anchor protein 7	http://www.ncbi.nlm.nih.gov/gene/?term=432442
Akap8	protein_coding	chr17:32303672-32321238	-	56399	1169.72	1618.81	1087.91	1109.09	1104.55	1385.95	1249.97	1337.44	A kinase (PRKA) anchor protein 8	http://www.ncbi.nlm.nih.gov/gene/?term=56399
Akap8l	protein_coding	chr17:32321424-32350616	-	54194	1230.87	1478.9	1593.67	1589.15	1838.6	2126.18	1725.65	2007.76	A kinase (PRKA) anchor protein 8-like	http://www.ncbi.nlm.nih.gov/gene/?term=54194
Akap9	protein_coding	chr5:3927736-4080204	+	100986	1841.5	1338.17	1926.03	1810.55	2278.68	2040.54	1910.06	2075.22	A kinase (PRKA) anchor protein (yotiao) 9	http://www.ncbi.nlm.nih.gov/gene/?term=100986
Akip1	protein_coding	chr7:109703678-109712186	+	57373	95.2197	148.137	63.9946	67.2491	61.7504	63.9821	70.1996	40.6906	A kinase (PRKA) interacting protein 1	http://www.ncbi.nlm.nih.gov/gene/?term=57373
Akirin1	protein_coding	chr4:123735195-123750299	-	68050	1481.58	1821.27	1244.8	1248.76	1202.83	1075.88	1226.92	1218.58	akirin 1	http://www.ncbi.nlm.nih.gov/gene/?term=68050
Akirin2	protein_coding	chr4:34550615-34566965	+	433693	1372.39	1055.07	1335.63	1410.16	1527.24	1405.64	1313.89	1371.7	akirin 2	http://www.ncbi.nlm.nih.gov/gene/?term=433693
Akna	protein_coding	chr4:63367123-63411094	-	100182	428.925	387.626	243.593	237.958	265.266	190.962	280.798	157.408	AT-hook transcription factor	http://www.ncbi.nlm.nih.gov/gene/?term=100182
Akr1a1	protein_coding	chr4:116636510-116651674	-	58810	6011.94	6848.06	5311.56	5736.86	5000.92	5035.89	5430.52	5332.61	aldo-keto reductase family 1, member A1 (aldehyde reductase)	http://www.ncbi.nlm.nih.gov/gene/?term=58810
Akr1b10	protein_coding	chr6:34384247-34396949	+	67861	145.013	203.277	232.239	210.024	224.389	166.354	196.978	194.887	aldo-keto reductase family 1, member B10 (aldose reductase)	http://www.ncbi.nlm.nih.gov/gene/?term=67861
Akr1b3	protein_coding	chr6:34303930-34317489	-	11677	624.606	823.808	674.008	669.387	648.814	552.215	670.563	586.801	aldo-keto reductase family 1, member B3 (aldose reductase)	http://www.ncbi.nlm.nih.gov/gene/?term=11677
Akr1b8	protein_coding	chr6:34354146-34368461	+	14187	144.14	321.787	53.6729	94.1487	66.9688	52.1701	91.1547	41.7614	aldo-keto reductase family 1, member B8	http://www.ncbi.nlm.nih.gov/gene/?term=14187
Akr1c14	protein_coding	chr13:4048991-4090560	+	105387	10.4829	24.6896	12.3861	14.4844	12.1761	12.7964	10.4776	8.56644	aldo-keto reductase family 1, member C14	http://www.ncbi.nlm.nih.gov/gene/?term=105387
Akr1c18	protein_coding	chr13:4132615-4150646	-	105349	13.9772	18.9287	18.5791	17.5882	18.2642	19.6868	23.0506	20.3453	aldo-keto reductase family 1, member C18	http://www.ncbi.nlm.nih.gov/gene/?term=105349
Akr1e1	protein_coding	chr13:4591123-4609164	-	56043	230.624	218.091	275.59	235.889	270.484	219.508	283.942	293.401	aldo-keto reductase family 1, member E1	http://www.ncbi.nlm.nih.gov/gene/?term=56043
Akr7a5	protein_coding	chr4:139310720-139318786	+	110198	442.902	387.626	446.93	482.124	359.196	382.909	398.147	352.295	aldo-keto reductase family 7, member A5 (aflatoxin aldehyde reductase)	http://www.ncbi.nlm.nih.gov/gene/?term=110198
Akt1	protein_coding	chr12:112653821-112674884	-	11651	5555.06	5858.83	4066.76	4283.25	4128.58	4228.73	4240.27	4240.39	thymoma viral proto-oncogene 1	http://www.ncbi.nlm.nih.gov/gene/?term=11651
Akt1s1	protein_coding	chr7:44849224-44855421	+	67605	1697.36	1696.17	1508	1551.9	1514.19	1319.02	1379.89	1346	AKT1 substrate 1 (proline-rich)	http://www.ncbi.nlm.nih.gov/gene/?term=67605
Akt2	protein_coding	chr7:27591552-27640826	+	11652	2671.39	2804.73	2542.24	2660.99	2840.52	2082.86	2197.14	2024.89	thymoma viral proto-oncogene 2	http://www.ncbi.nlm.nih.gov/gene/?term=11652
Akt3	protein_coding	chr1:177020076-177261781	-	23797	1762	1567.79	2812.67	2618.57	2954.45	2965.82	2785.98	3062.5	thymoma viral proto-oncogene 3	http://www.ncbi.nlm.nih.gov/gene/?term=23797
Aktip	protein_coding	chr8:91111781-91135494	-	14339	1545.35	1427.06	1791.85	1733.99	1796.85	1748.19	1707.84	1726.14	thymoma viral proto-oncogene 1 interacting protein	http://www.ncbi.nlm.nih.gov/gene/?term=14339
Alad	protein_coding	chr4:62505984-62520063	-	17025	443.776	511.074	456.22	422.117	437.471	414.407	411.768	418.685	aminolevulinate, delta-, dehydratase	http://www.ncbi.nlm.nih.gov/gene/?term=17025
Alas1	protein_coding	chr9:106233455-106247954	-	11655	1312.11	1601.53	1249.96	1236.35	1142.82	1080.81	1159.87	1160.75	aminolevulinic acid synthase 1	http://www.ncbi.nlm.nih.gov/gene/?term=11655
Alas2	protein_coding	chrX:150547417-150570622	+	11656	129.289	71.5997	19.6113	28.9688	10.4367	14.7651	12.5731	13.9205	aminolevulinic acid synthase 2, erythroid	http://www.ncbi.nlm.nih.gov/gene/?term=11656
Alcam	protein_coding	chr16:52248996-52453081	-	11658	1325.21	1654.2	1923.97	1832.28	2670.92	2295.48	2118.56	2436.08	activated leukocyte cell adhesion molecule	http://www.ncbi.nlm.nih.gov/gene/?term=11658
Aldh16a1	protein_coding	chr7:45141833-45154536	-	69748	287.406	426.306	237.399	235.889	226.128	170.291	250.414	161.692	aldehyde dehydrogenase 16 family, member A1	http://www.ncbi.nlm.nih.gov/gene/?term=69748
Aldh18a1	protein_coding	chr19:40550257-40588463	-	56454	484.834	497.083	495.442	526.612	483.567	423.266	450.535	431.535	aldehyde dehydrogenase 18 family, member A1	http://www.ncbi.nlm.nih.gov/gene/?term=56454
Aldh1a1	protein_coding	chr19:20492583-20643463	+	11668	309.246	482.269	895.925	760.432	752.312	650.649	748.097	700.307	aldehyde dehydrogenase family 1, subfamily A1	http://www.ncbi.nlm.nih.gov/gene/?term=11668
Aldh1a2	protein_coding	chr9:71215789-71296243	+	19378	543.364	2156.22	274.558	357.972	132.198	112.215	250.414	128.497	aldehyde dehydrogenase family 1, subfamily A2	http://www.ncbi.nlm.nih.gov/gene/?term=19378
Aldh1a3	protein_coding	chr7:66390892-66427477	-	56847	89.9782	106.165	20.6434	15.519	17.3945	11.8121	29.3372	13.9205	aldehyde dehydrogenase family 1, subfamily A3	http://www.ncbi.nlm.nih.gov/gene/?term=56847
Aldh1a7	protein_coding	chr19:20692953-20727556	-	26358	4.36787	7.40687	8.25737	11.3806	10.4367	9.84341	7.33429	16.0621	aldehyde dehydrogenase family 1, subfamily A7	http://www.ncbi.nlm.nih.gov/gene/?term=26358
Aldh1b1	protein_coding	chr4:45799022-45804608	+	72535	255.957	175.296	223.981	251.408	264.396	266.756	237.84	230.223	aldehyde dehydrogenase 1 family, member B1	http://www.ncbi.nlm.nih.gov/gene/?term=72535
Aldh1l1	protein_coding	chr6:90550768-90599171	+	107747	2711.58	3223.63	2248.07	2512.01	2062.12	1922.42	2229.62	1709.01	aldehyde dehydrogenase 1 family, member L1	http://www.ncbi.nlm.nih.gov/gene/?term=107747
Aldh1l2	protein_coding	chr10:83487447-83534146	-	216188	115.312	148.96	184.759	198.643	192.209	128.949	255.652	124.213	aldehyde dehydrogenase 1 family, member L2	http://www.ncbi.nlm.nih.gov/gene/?term=216188
Aldh2	protein_coding	chr5:121566027-121593824	-	11669	2085.22	4025.22	2532.95	2678.58	2202.14	2123.22	2350.12	2088.07	aldehyde dehydrogenase 2, mitochondrial	http://www.ncbi.nlm.nih.gov/gene/?term=11669
Aldh3a1	protein_coding	chr11:61208510-61218418	+	11670	23.5865	40.3263	18.5791	27.9342	17.3945	17.7181	13.6208	25.6993	aldehyde dehydrogenase family 3, subfamily A1	http://www.ncbi.nlm.nih.gov/gene/?term=11670
Aldh3a2	protein_coding	chr11:61223417-61267528	-	11671	936.472	962.07	912.44	948.729	963.655	926.265	937.741	871.635	aldehyde dehydrogenase family 3, subfamily A2	http://www.ncbi.nlm.nih.gov/gene/?term=11671
Aldh3b1	protein_coding	chr19:3913491-3930898	-	67689	355.545	441.943	238.432	244.166	195.688	147.651	212.694	146.7	aldehyde dehydrogenase 3 family, member B1	http://www.ncbi.nlm.nih.gov/gene/?term=67689
Aldh3b2	protein_coding	chr19:3972328-3981665	+	621603	19.2186	9.87582	27.8686	25.865	16.5248	20.6712	8.38204	32.1242	aldehyde dehydrogenase 3 family, member B2	http://www.ncbi.nlm.nih.gov/gene/?term=621603
Aldh4a1	protein_coding	chr4:139622871-139649691	+	212647	581.801	664.972	620.335	671.456	620.114	596.51	620.271	552.536	aldehyde dehydrogenase 4 family, member A1	http://www.ncbi.nlm.nih.gov/gene/?term=212647
Aldh5a1	protein_coding	chr13:24907579-24937661	-	214579	1662.41	1117.61	1857.91	1877.8	2009.06	1960.81	1821	1812.87	aldhehyde dehydrogenase family 5, subfamily A1	http://www.ncbi.nlm.nih.gov/gene/?term=214579
Aldh6a1	protein_coding	chr12:84430717-84451024	-	104776	855.23	967.008	826.769	801.816	841.024	1043.4	967.078	1115.78	aldehyde dehydrogenase family 6, subfamily A1	http://www.ncbi.nlm.nih.gov/gene/?term=104776
Aldh7a1	protein_coding	chr18:56524722-56572991	-	110695	1159.23	1754.6	1997.25	1940.91	1725.53	1646.8	1684.79	1709.01	aldehyde dehydrogenase family 7, member A1	http://www.ncbi.nlm.nih.gov/gene/?term=110695
Aldh9a1	protein_coding	chr1:167349963-167368530	+	56752	809.804	1036.96	585.241	664.214	616.635	519.732	550.072	487.216	aldehyde dehydrogenase 9, subfamily A1	http://www.ncbi.nlm.nih.gov/gene/?term=56752
Aldoa	protein_coding	chr7:126795234-126800994	-	11674	31509	24164.5	29134.1	29113.7	27986.9	28643.3	27391.5	30680.7	aldolase A, fructose-bisphosphate	http://www.ncbi.nlm.nih.gov/gene/?term=11674
Aldob	protein_coding	chr4:49535993-49549546	-	230163	16.5979	32.0964	16.5147	23.7958	15.655	13.7808	14.6686	19.2745	aldolase B, fructose-bisphosphate	http://www.ncbi.nlm.nih.gov/gene/?term=230163
Aldoc	protein_coding	chr11:78323073-78327781	+	11676	12409.1	12053.4	16415.7	16367.4	14045.2	15348.8	13899.5	15824.4	aldolase C, fructose-bisphosphate	http://www.ncbi.nlm.nih.gov/gene/?term=11676
Alg1	protein_coding	chr16:5233621-5244909	+	208211	642.078	683.078	593.499	570.065	534.881	585.683	569.979	555.748	asparagine-linked glycosylation 1 (beta-1,4-mannosyltransferase)	http://www.ncbi.nlm.nih.gov/gene/?term=208211
Alg10b	protein_coding	chr15:90224311-90230554	+	380959	741.665	709.413	461.381	492.47	516.616	490.202	518.639	469.013	asparagine-linked glycosylation 10B (alpha-1,2-glucosyltransferase)	http://www.ncbi.nlm.nih.gov/gene/?term=380959
Alg11	protein_coding	chr8:22060721-22071627	+	207958	421.937	326.725	467.574	435.567	487.915	449.844	463.108	508.632	asparagine-linked glycosylation 11 (alpha-1,2-mannosyltransferase)	http://www.ncbi.nlm.nih.gov/gene/?term=207958
Alg12	protein_coding	chr15:88805243-88819318	-	223774	172.094	167.889	194.048	202.782	156.55	203.759	180.214	175.612	asparagine-linked glycosylation 12 (alpha-1,6-mannosyltransferase)	http://www.ncbi.nlm.nih.gov/gene/?term=223774
Alg13	protein_coding	chrX:144317966-144374450	+	67574	73.3803	119.333	76.3807	74.4913	84.3633	108.277	98.489	111.364	asparagine-linked glycosylation 13	http://www.ncbi.nlm.nih.gov/gene/?term=67574
Alg14	protein_coding	chr3:121291712-121363096	+	66789	139.772	231.259	149.665	140.706	125.24	152.573	145.638	160.621	asparagine-linked glycosylation 14	http://www.ncbi.nlm.nih.gov/gene/?term=66789
Alg2	protein_coding	chr4:47469833-47474367	-	56737	2791.07	1903.56	2395.67	2177.83	2205.62	2502.19	2219.15	2529.24	asparagine-linked glycosylation 2 (alpha-1,3-mannosyltransferase)	http://www.ncbi.nlm.nih.gov/gene/?term=56737
Alg3	protein_coding	chr16:20605458-20610761	-	208624	203.543	242.781	191.984	212.093	160.029	162.416	171.832	154.196	asparagine-linked glycosylation 3 (alpha-1,3-mannosyltransferase)	http://www.ncbi.nlm.nih.gov/gene/?term=208624
Alg5	protein_coding	chr3:54735539-54749795	+	66248	359.039	505.313	219.853	228.647	186.121	197.852	280.798	185.249	asparagine-linked glycosylation 5 (dolichyl-phosphate beta-glucosyltransferase)	http://www.ncbi.nlm.nih.gov/gene/?term=66248
Alg6	protein_coding	chr4:99715596-99763460	+	320438	110.944	140.73	132.118	114.841	87.8422	113.199	128.874	160.621	asparagine-linked glycosylation 6 (alpha-1,3,-glucosyltransferase)	http://www.ncbi.nlm.nih.gov/gene/?term=320438
Alg8	protein_coding	chr7:97371567-97392159	+	381903	111.818	130.855	101.153	94.1487	117.413	81.7003	96.3935	89.9476	asparagine-linked glycosylation 8 (alpha-1,3-glucosyltransferase)	http://www.ncbi.nlm.nih.gov/gene/?term=381903
Alg9	protein_coding	chr9:50775225-50843639	+	102580	368.649	364.582	354.035	382.802	369.633	392.752	342.616	286.976	asparagine-linked glycosylation 9 (alpha 1,2 mannosyltransferase)	http://www.ncbi.nlm.nih.gov/gene/?term=102580
Alk	protein_coding	chr17:71868988-72604702	-	11682	217.52	30.4505	291.072	213.128	272.224	303.177	261.939	249.498	anaplastic lymphoma kinase	http://www.ncbi.nlm.nih.gov/gene/?term=11682
Alkal2	protein_coding	chr12:30884324-30893856	+	100294583	33.1958	17.2827	39.2225	30.0034	32.1798	21.6555	27.2416	44.9738	ALK and LTK ligand 2	http://www.ncbi.nlm.nih.gov/gene/?term=100294583
Alkbh1	protein_coding	chr12:87428077-87443839	-	211064	164.232	181.057	136.247	106.564	136.547	154.541	146.686	176.683	alkB homolog 1, histone H2A dioxygenase	http://www.ncbi.nlm.nih.gov/gene/?term=211064
Alkbh2	protein_coding	chr5:114123926-114131233	-	231642	76.8746	65.0158	87.7346	78.6297	101.758	68.9038	89.0592	68.5315	alkB homolog 2, alpha-ketoglutarate-dependent dioxygenase	http://www.ncbi.nlm.nih.gov/gene/?term=231642
Alkbh3	protein_coding	chr2:93980624-94010824	-	69113	240.233	334.955	197.145	193.47	186.121	197.852	222.124	186.32	alkB homolog 3, alpha-ketoglutarate-dependent dioxygenase	http://www.ncbi.nlm.nih.gov/gene/?term=69113
Alkbh3os1	lncRNA	chr2:93980034-93983575	+	70852	10.4829	19.7516	8.25737	6.2076	8.69724	10.8277	10.4776	16.0621	alkB homolog 3, opposite strand 1	http://www.ncbi.nlm.nih.gov/gene/?term=70852
Alkbh4	protein_coding	chr5:136136145-136141800	+	72041	88.2311	144.845	156.89	108.633	132.198	113.199	126.778	114.576	alkB homolog 4, lysine demethylase	http://www.ncbi.nlm.nih.gov/gene/?term=72041
Alkbh5	protein_coding	chr11:60537683-60558512	+	268420	2336.81	2515.04	2139.69	2153	2047.33	1983.45	2180.38	1914.6	alkB homolog 5, RNA demethylase	http://www.ncbi.nlm.nih.gov/gene/?term=268420
Alkbh6	protein_coding	chr7:30308753-30314303	+	233065	382.626	371.166	432.48	500.747	413.989	415.392	407.577	459.375	alkB homolog 6	http://www.ncbi.nlm.nih.gov/gene/?term=233065
Alkbh7	protein_coding	chr17:56997339-56999340	+	66400	198.302	237.02	234.303	274.169	255.699	190.962	186.5	213.09	alkB homolog 7	http://www.ncbi.nlm.nih.gov/gene/?term=66400
Alkbh8	protein_coding	chr9:3335231-3391154	+	67667	374.764	367.051	574.92	516.266	648.814	632.931	587.791	693.882	alkB homolog 8, tRNA methyltransferase	http://www.ncbi.nlm.nih.gov/gene/?term=67667
Alms1	protein_coding	chr6:85587498-85726611	+	236266	97.8404	110.28	153.794	156.225	162.638	122.058	134.113	134.921	ALMS1, centrosome and basal body associated	http://www.ncbi.nlm.nih.gov/gene/?term=236266
Alox12	protein_coding	chr11:70241457-70255380	-	11684	31.4487	24.6896	10.3217	17.5882	6.9578	9.84341	8.38204	1.07081	arachidonate 12-lipoxygenase	http://www.ncbi.nlm.nih.gov/gene/?term=11684
Alox12b	protein_coding	chr11:69157072-69169791	+	11686	53.2881	160.482	144.504	105.529	91.3211	141.745	133.065	143.488	arachidonate 12-lipoxygenase, 12R type	http://www.ncbi.nlm.nih.gov/gene/?term=11686
Alox15	protein_coding	chr11:70344147-70390538	-	11687	47.173	27.1585	66.059	62.076	86.1027	102.371	71.2474	101.726	arachidonate 15-lipoxygenase	http://www.ncbi.nlm.nih.gov/gene/?term=11687
Alox5	protein_coding	chr6:116410071-116461178	-	11689	290.027	194.225	83.6059	50.6954	28.7009	33.4676	38.767	32.1242	arachidonate 5-lipoxygenase	http://www.ncbi.nlm.nih.gov/gene/?term=11689
Alox5ap	protein_coding	chr5:149265004-149288153	+	11690	890.173	821.339	246.689	271.065	169.596	106.309	264.034	131.709	arachidonate 5-lipoxygenase activating protein	http://www.ncbi.nlm.nih.gov/gene/?term=11690
Alox8	protein_coding	chr11:69183885-69197843	-	11688	69.0124	52.6711	60.8981	79.6643	48.7046	63.9821	71.2474	67.4607	arachidonate 8-lipoxygenase	http://www.ncbi.nlm.nih.gov/gene/?term=11688
Aloxe3	protein_coding	chr11:69125417-69149115	+	23801	187.819	174.473	74.3164	109.668	77.4055	112.215	81.7249	111.364	arachidonate lipoxygenase 3	http://www.ncbi.nlm.nih.gov/gene/?term=23801
Alpk1	protein_coding	chr3:127666718-127780547	-	71481	57.6559	124.271	83.6059	64.1452	117.413	78.7473	129.922	97.4433	alpha-kinase 1	http://www.ncbi.nlm.nih.gov/gene/?term=71481
Alpk2	protein_coding	chr18:65265529-65393888	-	225638	13.1036	3.29194	8.25737	6.2076	0.869724	4.9217	7.33429	4.28322	alpha-kinase 2	http://www.ncbi.nlm.nih.gov/gene/?term=225638
Alpk3	protein_coding	chr7:81057469-81105612	+	116904	13.1036	28.8045	16.5147	19.6574	11.3064	15.7495	6.28653	18.2037	alpha-kinase 3	http://www.ncbi.nlm.nih.gov/gene/?term=116904
Alpl	protein_coding	chr4:137741731-137796384	-	11647	84.7368	167.066	185.791	173.813	177.424	160.448	144.59	117.789	alkaline phosphatase, liver/bone/kidney	http://www.ncbi.nlm.nih.gov/gene/?term=11647
Als2	protein_coding	chr1:59162756-59237231	-	74018	839.505	680.609	972.306	1083.23	1049.76	956.779	982.795	951.946	alsin Rho guanine nucleotide exchange factor	http://www.ncbi.nlm.nih.gov/gene/?term=74018
Als2cl	protein_coding	chr9:110880120-110900530	+	235633	331.085	668.264	290.04	285.55	230.477	211.633	321.661	195.957	ALS2 C-terminal like	http://www.ncbi.nlm.nih.gov/gene/?term=235633
Alx3	protein_coding	chr3:107595031-107605875	+	11694	27.9544	141.553	35.0938	44.4878	21.7431	6.89038	10.4776	18.2037	aristaless-like homeobox 3	http://www.ncbi.nlm.nih.gov/gene/?term=11694
Alx4	protein_coding	chr2:93642434-93681341	+	11695	55.0352	511.897	63.9946	136.567	45.2257	42.3266	56.5788	41.7614	aristaless-like homeobox 4	http://www.ncbi.nlm.nih.gov/gene/?term=11695
Alyref	protein_coding	chr11:120594504-120598399	-	21681	953.944	1085.52	786.515	851.476	807.104	681.164	806.772	602.863	Aly/REF export factor	http://www.ncbi.nlm.nih.gov/gene/?term=21681
Alyref2	protein_coding	chr1:171503478-171504750	+	56009	69.0124	91.3514	102.185	87.9411	90.4513	92.528	83.8204	88.8768	Aly/REF export factor 2	http://www.ncbi.nlm.nih.gov/gene/?term=56009
Amacr	protein_coding	chr15:10981756-10996624	+	17117	144.14	142.376	187.855	186.228	180.033	202.774	171.832	168.116	alpha-methylacyl-CoA racemase	http://www.ncbi.nlm.nih.gov/gene/?term=17117
Ambra1	protein_coding	chr2:91730138-91918849	+	228361	1586.41	1371.09	1532.77	1493.96	1546.37	1731.46	1456.38	1610.49	autophagy/beclin 1 regulator 1	http://www.ncbi.nlm.nih.gov/gene/?term=228361
Amd1	protein_coding	chr10:40287458-40302188	-	11702	818.54	824.631	1274.73	1048.05	1290.67	1119.2	1242.64	1265.69	S-adenosylmethionine decarboxylase 1	http://www.ncbi.nlm.nih.gov/gene/?term=11702
Amd2	protein_coding	chr10:35708691-35711891	-	100041585	7.86217	10.6988	12.3861	6.2076	11.3064	9.84341	11.5253	8.56644	S-adenosylmethionine decarboxylase 2	http://www.ncbi.nlm.nih.gov/gene/?term=100041585
Amdhd2	protein_coding	chr17:24155833-24163733	-	245847	377.384	389.272	379.839	396.252	343.541	311.052	402.338	298.755	amidohydrolase domain containing 2	http://www.ncbi.nlm.nih.gov/gene/?term=245847
Amer1	protein_coding	chrX:95420313-95444840	-	72345	151.128	207.392	191.984	189.332	146.983	181.119	144.59	176.683	APC membrane recruitment 1	http://www.ncbi.nlm.nih.gov/gene/?term=72345
Amer2	protein_coding	chr14:60373288-60388197	+	72125	1744.53	1441.05	2119.05	1950.22	2207.36	2331.9	1969.78	2393.25	APC membrane recruitment 2	http://www.ncbi.nlm.nih.gov/gene/?term=72125
Amer3	protein_coding	chr1:34578907-34590944	+	211383	532.007	384.334	568.727	553.511	538.359	687.07	562.645	619.996	APC membrane recruitment 3	http://www.ncbi.nlm.nih.gov/gene/?term=211383
Amfr	protein_coding	chr8:93971588-94012640	-	23802	6209.37	5450.63	4438.34	4420.85	4238.17	4246.45	4492.78	4196.49	autocrine motility factor receptor	http://www.ncbi.nlm.nih.gov/gene/?term=23802
Amh	protein_coding	chr10:80805240-80807679	+	11705	55.9088	36.2113	13.4182	24.8304	24.3523	24.6085	26.1939	21.4161	anti-Mullerian hormone	http://www.ncbi.nlm.nih.gov/gene/?term=11705
Amhr2	protein_coding	chr15:102445002-102454640	+	110542	28.828	11.5218	14.4504	13.4498	12.1761	22.6398	8.38204	13.9205	anti-Mullerian hormone type 2 receptor	http://www.ncbi.nlm.nih.gov/gene/?term=110542
Amigo1	protein_coding	chr3:108186289-108192286	+	229715	1865.08	1197.44	2530.88	2311.3	2476.11	2532.71	2245.34	2331.14	adhesion molecule with Ig like domain 1	http://www.ncbi.nlm.nih.gov/gene/?term=229715
Amigo2	protein_coding	chr15:97244074-97247287	-	105827	456.88	305.327	179.598	280.377	180.903	163.401	167.641	221.657	adhesion molecule with Ig like domain 2	http://www.ncbi.nlm.nih.gov/gene/?term=105827
Amigo3	protein_coding	chr9:108053159-108055701	+	320844	77.7482	131.678	82.5737	65.1799	51.3137	110.246	68.1041	67.4607	adhesion molecule with Ig like domain 3	http://www.ncbi.nlm.nih.gov/gene/?term=320844
Ammecr1	protein_coding	chrX:142851146-142966726	-	56068	106.576	183.526	75.3485	106.564	100.018	91.5437	99.5368	111.364	Alport syndrome, mental retardation, midface hypoplasia and elliptocytosis chromosomal region gene 1	http://www.ncbi.nlm.nih.gov/gene/?term=56068
Ammecr1l	protein_coding	chr18:31758504-31784083	+	225339	416.695	588.434	583.177	521.439	554.014	538.434	635.988	541.827	AMME chromosomal region gene 1-like	http://www.ncbi.nlm.nih.gov/gene/?term=225339
Amn	protein_coding	chr12:111271096-111276426	+	93835	131.036	156.367	137.279	154.156	139.156	167.338	136.208	121.001	amnionless	http://www.ncbi.nlm.nih.gov/gene/?term=93835
Amn1	protein_coding	chr6:149157261-149188712	-	232566	117.059	88.8824	114.571	99.3217	127.849	93.5124	118.396	144.559	antagonist of mitotic exit network 1	http://www.ncbi.nlm.nih.gov/gene/?term=232566
Amot	protein_coding	chrX:145446424-145505966	-	27494	367.775	408.201	450.027	412.806	403.552	397.674	341.568	358.72	angiomotin	http://www.ncbi.nlm.nih.gov/gene/?term=27494
Amotl1	protein_coding	chr9:14541966-14662974	-	75723	2516.77	2450.85	1329.44	1306.7	1166.3	1067.03	1326.46	920.893	angiomotin-like 1	http://www.ncbi.nlm.nih.gov/gene/?term=75723
Amotl2	protein_coding	chr9:102717091-102733418	+	56332	1235.23	1152.18	718.391	676.629	587.934	642.774	714.569	503.278	angiomotin-like 2	http://www.ncbi.nlm.nih.gov/gene/?term=56332
Ampd2	protein_coding	chr3:108074059-108086687	-	109674	1244.84	1019.68	1174.61	1254.97	1145.43	1174.32	1063.47	1211.08	adenosine monophosphate deaminase 2	http://www.ncbi.nlm.nih.gov/gene/?term=109674
Ampd3	protein_coding	chr7:110767790-110812409	+	11717	1506.04	1416.36	745.228	655.937	714.914	526.622	854.968	548.252	adenosine monophosphate deaminase 3	http://www.ncbi.nlm.nih.gov/gene/?term=11717
Amph	protein_coding	chr13:18948142-19154032	+	218038	3495.17	2949.58	3919.16	3965.62	3486.73	4173.6	3973.09	4348.54	amphiphysin	http://www.ncbi.nlm.nih.gov/gene/?term=218038
Amt	protein_coding	chr9:108296905-108302302	+	434437	243.727	276.523	357.131	393.148	435.732	397.674	345.759	335.162	aminomethyltransferase	http://www.ncbi.nlm.nih.gov/gene/?term=434437
Amy1	protein_coding	chr3:113555952-113577750	-	11722	159.864	156.367	145.536	150.017	121.761	192.931	165.545	186.32	amylase 1, salivary	http://www.ncbi.nlm.nih.gov/gene/?term=11722
Amz1	protein_coding	chr5:140724127-140753312	+	231842	400.097	207.392	361.26	373.491	474	375.034	350.998	305.179	archaelysin family metallopeptidase 1	http://www.ncbi.nlm.nih.gov/gene/?term=231842
Amz2	protein_coding	chr11:109425946-109438148	+	13929	472.604	460.872	589.37	617.657	662.73	527.607	609.794	642.483	archaelysin family metallopeptidase 2	http://www.ncbi.nlm.nih.gov/gene/?term=13929
Anapc1	protein_coding	chr2:128610083-128687406	-	17222	1608.25	1617.99	1427.49	1519.83	1442.87	1452.89	1609.35	1444.52	anaphase promoting complex subunit 1	http://www.ncbi.nlm.nih.gov/gene/?term=17222
Anapc10	protein_coding	chr8:79711736-79777321	+	68999	96.0932	108.634	125.925	92.0795	115.673	93.5124	77.5339	78.1688	anaphase promoting complex subunit 10	http://www.ncbi.nlm.nih.gov/gene/?term=68999
Anapc11	protein_coding	chr11:120598421-120608198	+	66156	946.955	867.426	937.212	994.251	782.752	779.598	781.626	809.529	anaphase promoting complex subunit 11	http://www.ncbi.nlm.nih.gov/gene/?term=66156
Anapc13	protein_coding	chr9:102626296-102634244	+	69010	234.118	353.061	283.847	288.654	329.626	236.242	302.801	251.639	anaphase promoting complex subunit 13	http://www.ncbi.nlm.nih.gov/gene/?term=69010
Anapc15	protein_coding	chr7:101881300-101901849	+	75430	428.052	406.555	359.196	402.46	393.115	356.331	358.332	355.507	anaphase promoting complex C subunit 15	http://www.ncbi.nlm.nih.gov/gene/?term=75430
Anapc16	protein_coding	chr10:59987409-60003135	-	52717	773.114	873.187	586.273	692.148	654.903	566.98	736.572	709.944	anaphase promoting complex subunit 16	http://www.ncbi.nlm.nih.gov/gene/?term=52717
Anapc2	protein_coding	chr2:25272466-25285916	+	99152	1997.87	1878.88	2481.34	2270.95	2112.56	2148.82	2197.14	2067.72	anaphase promoting complex subunit 2	http://www.ncbi.nlm.nih.gov/gene/?term=99152
Anapc4	protein_coding	chr5:52834135-52866734	+	52206	783.597	869.072	689.491	723.186	819.28	729.396	815.154	782.759	anaphase promoting complex subunit 4	http://www.ncbi.nlm.nih.gov/gene/?term=52206
Anapc5	protein_coding	chr5:122787459-122822339	-	59008	2338.56	3407.98	2950.98	2991.03	2876.18	2915.62	3001.82	2860.12	anaphase-promoting complex subunit 5	http://www.ncbi.nlm.nih.gov/gene/?term=59008
Anapc7	protein_coding	chr5:122422444-122444912	+	56317	989.76	984.29	859.799	800.781	767.967	752.036	809.915	823.449	anaphase promoting complex subunit 7	http://www.ncbi.nlm.nih.gov/gene/?term=56317
Ang	protein_coding	chr14:51091077-51102009	+	11727	38.4373	85.5905	69.1555	64.1452	86.9724	56.1074	94.298	58.8943	angiogenin, ribonuclease, RNase A family, 5	http://www.ncbi.nlm.nih.gov/gene/?term=11727
Angel1	protein_coding	chr12:86699719-86734303	-	68737	397.477	212.33	275.59	271.065	220.91	258.882	268.225	281.622	angel homolog 1	http://www.ncbi.nlm.nih.gov/gene/?term=68737
Angel2	protein_coding	chr1:190925108-190946963	+	52477	896.288	821.339	821.609	804.919	900.165	942.014	851.825	971.22	angel homolog 2	http://www.ncbi.nlm.nih.gov/gene/?term=52477
Angpt1	protein_coding	chr15:42424667-42676977	-	11600	34.0694	88.8824	75.3485	67.2491	63.4899	86.622	72.2951	79.2396	angiopoietin 1	http://www.ncbi.nlm.nih.gov/gene/?term=11600
Angpt2	protein_coding	chr8:18690263-18741562	-	11601	1308.62	1872.29	52.6408	255.546	40.0073	25.5929	61.8176	23.5577	angiopoietin 2	http://www.ncbi.nlm.nih.gov/gene/?term=11601
Angpt4	protein_coding	chr2:151911207-151945337	+	11602	6.9886	20.5746	18.5791	14.4844	7.82752	0	7.33429	5.35403	angiopoietin 4	http://www.ncbi.nlm.nih.gov/gene/?term=11602
Angptl1	protein_coding	chr1:156839023-156861078	+	72713	8.73575	3.29194	16.5147	12.4152	18.2642	14.7651	11.5253	22.4869	angiopoietin-like 1	http://www.ncbi.nlm.nih.gov/gene/?term=72713
Angptl2	protein_coding	chr2:33215951-33247725	+	26360	176.462	497.906	139.343	199.678	120.892	57.0918	160.307	53.5403	angiopoietin-like 2	http://www.ncbi.nlm.nih.gov/gene/?term=26360
Angptl4	protein_coding	chr17:33774900-33781575	-	57875	836.011	1041.9	110.442	187.263	78.2752	68.9038	120.492	141.346	angiopoietin-like 4	http://www.ncbi.nlm.nih.gov/gene/?term=57875
Angptl6	protein_coding	chr9:20873808-20879822	-	70726	137.151	111.103	157.922	153.121	148.723	136.823	135.16	152.054	angiopoietin-like 6	http://www.ncbi.nlm.nih.gov/gene/?term=70726
Angptl7	protein_coding	chr4:148495181-148500462	-	654812	26.2072	76.5376	20.6434	16.5536	17.3945	24.6085	11.5253	26.7701	angiopoietin-like 7	http://www.ncbi.nlm.nih.gov/gene/?term=654812
Ank	protein_coding	chr15:27466677-27594909	+	11732	4317.21	4022.75	4476.53	4785.03	4546.05	4966	4601.74	4843.25	progressive ankylosis	http://www.ncbi.nlm.nih.gov/gene/?term=11732
Ank1	protein_coding	chr8:22974836-23150501	+	11733	1184.57	897.877	1880.62	1756.75	1732.49	2007.07	1609.35	1609.42	ankyrin 1, erythroid	http://www.ncbi.nlm.nih.gov/gene/?term=11733
Ank2	protein_coding	chr3:126921607-127500347	-	109676	11478.8	7488.34	14417.4	13260.5	13700.8	14331	13444.8	13487.9	ankyrin 2, brain	http://www.ncbi.nlm.nih.gov/gene/?term=109676
Ank3	protein_coding	chr10:69533486-70027436	+	11735	9090.42	4235.9	10549.8	9484.19	10027.1	11465.6	10169.5	10126.6	ankyrin 3, epithelial	http://www.ncbi.nlm.nih.gov/gene/?term=11735
Ankdd1a	protein_coding	chr9:65488464-65520412	-	330963	71.6331	43.6182	33.0295	52.7646	78.2752	81.7003	50.2923	72.8148	ankyrin repeat and death domain containing 1A	http://www.ncbi.nlm.nih.gov/gene/?term=330963
Ankdd1b	protein_coding	chr13:96416134-96471258	-	271144	48.0466	43.6182	53.6729	75.5259	68.7082	69.8882	84.8682	92.0893	ankyrin repeat and death domain containing 1B	http://www.ncbi.nlm.nih.gov/gene/?term=271144
Ankef1	protein_coding	chr2:136532321-136555854	+	319196	2.62072	4.11493	9.28954	9.31141	4.34862	15.7495	9.4298	12.8497	ankyrin repeat and EF-hand domain containing 1	http://www.ncbi.nlm.nih.gov/gene/?term=319196
Ankfn1	protein_coding	chr11:89390092-89777901	-	382543	48.9202	14.8137	87.7346	80.6989	72.1871	94.4967	79.6294	50.3278	ankyrin-repeat and fibronectin type III domain containing 1	http://www.ncbi.nlm.nih.gov/gene/?term=382543
Ankfy1	protein_coding	chr11:72690002-72772146	+	11736	1137.39	1263.28	1066.23	1098.75	1110.64	955.795	1191.3	988.353	ankyrin repeat and FYVE domain containing 1	http://www.ncbi.nlm.nih.gov/gene/?term=11736
Ankhd1	protein_coding	chr18:36560603-36658908	+	108857	1064.89	962.893	939.276	998.39	1043.67	1047.34	1012.13	991.566	ankyrin repeat and KH domain containing 1	http://www.ncbi.nlm.nih.gov/gene/?term=108857
Ankib1	protein_coding	chr5:3689999-3803124	-	70797	1160.98	1042.72	1008.43	1019.08	1143.69	1103.45	1110.62	1097.58	ankyrin repeat and IBR domain containing 1	http://www.ncbi.nlm.nih.gov/gene/?term=70797
Ankk1	protein_coding	chr9:49415194-49427041	-	244859	0	1.64597	13.4182	15.519	40.8771	12.7964	11.5253	14.9913	ankyrin repeat and kinase domain containing 1	http://www.ncbi.nlm.nih.gov/gene/?term=244859
Ankle1	protein_coding	chr8:71405986-71410728	+	234396	3.4943	47.7331	35.0938	28.9688	53.9229	18.7025	53.4355	20.3453	ankyrin repeat and LEM domain containing 1	http://www.ncbi.nlm.nih.gov/gene/?term=234396
Ankle2	protein_coding	chr5:110231004-110256651	+	71782	797.574	819.693	799.933	809.058	801.886	726.443	782.673	867.352	ankyrin repeat and LEM domain containing 2	http://www.ncbi.nlm.nih.gov/gene/?term=71782
Ankmy1	protein_coding	chr1:92859840-92902987	-	241158	121.427	80.6525	99.0885	74.4913	86.9724	72.8412	69.1519	59.9651	ankyrin repeat and MYND domain containing 1	http://www.ncbi.nlm.nih.gov/gene/?term=241158
Ankmy2	protein_coding	chr12:36157124-36197291	+	217473	647.319	520.95	629.625	681.802	667.948	714.631	682.089	694.953	ankyrin repeat and MYND domain containing 2	http://www.ncbi.nlm.nih.gov/gene/?term=217473
Ankra2	protein_coding	chr13:98263076-98274754	+	68558	407.959	364.582	328.231	345.557	370.503	375.034	426.436	476.508	ankyrin repeat, family A (RFXANK-like), 2	http://www.ncbi.nlm.nih.gov/gene/?term=68558
Ankrd10	protein_coding	chr8:11611581-11635926	-	102334	629.848	598.31	597.627	521.439	600.98	675.258	584.648	653.191	ankyrin repeat domain 10	http://www.ncbi.nlm.nih.gov/gene/?term=102334
Ankrd11	protein_coding	chr8:122883321-123042284	-	77087	5839.85	5404.54	5052.48	5048.85	5467.96	5574.32	5117.24	5263.01	ankyrin repeat domain 11	http://www.ncbi.nlm.nih.gov/gene/?term=77087
Ankrd12	protein_coding	chr17:65965703-66078804	-	106585	1410.82	1431.99	1469.81	1429.82	1704.66	1438.12	1450.09	1735.78	ankyrin repeat domain 12	http://www.ncbi.nlm.nih.gov/gene/?term=106585
Ankrd13a	protein_coding	chr5:114774948-114805821	+	68420	2259.94	3676.27	1674.18	1856.07	1598.55	1610.38	1948.83	1544.1	ankyrin repeat domain 13a	http://www.ncbi.nlm.nih.gov/gene/?term=68420
Ankrd13b	protein_coding	chr11:77470485-77490042	-	268445	2038.92	1645.15	2041.64	1899.53	2097.78	2263	1945.68	2251.9	ankyrin repeat domain 13b	http://www.ncbi.nlm.nih.gov/gene/?term=268445
Ankrd13c	protein_coding	chr3:157945420-158008034	+	433667	1523.51	1263.28	1518.32	1620.18	1646.39	1542.46	1610.4	1541.96	ankyrin repeat domain 13c	http://www.ncbi.nlm.nih.gov/gene/?term=433667
Ankrd13d	protein_coding	chr19:4270180-4284053	-	68423	689.251	543.993	931.019	913.553	839.284	1013.87	829.822	913.397	ankyrin repeat domain 13 family, member D	http://www.ncbi.nlm.nih.gov/gene/?term=68423
Ankrd16	protein_coding	chr2:11777753-11790327	+	320816	452.512	656.742	406.676	417.979	415.728	583.714	498.732	510.774	ankyrin repeat domain 16	http://www.ncbi.nlm.nih.gov/gene/?term=320816
Ankrd17	protein_coding	chr5:90227166-90368693	-	81702	2820.77	2577.59	3101.68	2807.91	3153.62	3129.22	3127.55	3121.4	ankyrin repeat domain 17	http://www.ncbi.nlm.nih.gov/gene/?term=81702
Ankrd2	protein_coding	chr19:42035917-42045111	+	56642	16.5979	9.87582	6.19303	9.31141	6.9578	4.9217	9.4298	4.28322	ankyrin repeat domain 2 (stretch responsive muscle)	http://www.ncbi.nlm.nih.gov/gene/?term=56642
Ankrd23	protein_coding	chr1:36530193-36536556	-	78321	71.6331	77.3606	76.3807	54.8338	55.6624	65.9508	64.9608	56.7527	ankyrin repeat domain 23	http://www.ncbi.nlm.nih.gov/gene/?term=78321
Ankrd24	protein_coding	chr10:81627821-81647612	+	70615	498.811	557.161	744.196	722.151	684.473	889.844	690.471	752.776	ankyrin repeat domain 24	http://www.ncbi.nlm.nih.gov/gene/?term=70615
Ankrd26	protein_coding	chr6:118501300-118562280	-	232339	248.969	162.951	303.458	263.823	352.238	303.177	298.61	328.737	ankyrin repeat domain 26	http://www.ncbi.nlm.nih.gov/gene/?term=232339
Ankrd27	protein_coding	chr7:35586226-35639237	+	245886	558.214	658.388	591.434	635.245	595.761	712.663	621.319	671.395	ankyrin repeat domain 27 (VPS9 domain)	http://www.ncbi.nlm.nih.gov/gene/?term=245886
Ankrd28	protein_coding	chr14:31698768-31830567	-	105522	1534.87	1707.69	1198.35	1239.45	1143.69	1153.65	1394.56	1196.09	ankyrin repeat domain 28	http://www.ncbi.nlm.nih.gov/gene/?term=105522
Ankrd29	protein_coding	chr18:12252357-12306013	-	225187	143.266	168.712	287.976	274.169	313.101	289.396	320.613	337.304	ankyrin repeat domain 29	http://www.ncbi.nlm.nih.gov/gene/?term=225187
Ankrd33b	protein_coding	chr15:31291479-31367802	-	67434	3891.78	2896.91	2455.54	2301.99	2446.53	2910.7	2422.41	3374.11	ankyrin repeat domain 33B	http://www.ncbi.nlm.nih.gov/gene/?term=67434
Ankrd34a	protein_coding	chr3:96595928-96600126	+	545554	1030.82	616.416	1564.77	1495	1587.25	1592.66	1329.6	1637.26	ankyrin repeat domain 34A	http://www.ncbi.nlm.nih.gov/gene/?term=545554
Ankrd34b	protein_coding	chr13:92425905-92441658	+	218440	199.175	160.482	367.453	311.415	386.158	433.11	390.813	388.702	ankyrin repeat domain 34B	http://www.ncbi.nlm.nih.gov/gene/?term=218440
Ankrd34c	protein_coding	chr9:89723933-89738735	-	330998	78.6217	60.9009	222.949	148.983	159.16	197.852	215.838	188.462	ankyrin repeat domain 34C	http://www.ncbi.nlm.nih.gov/gene/?term=330998
Ankrd35	protein_coding	chr3:96670131-96691034	+	213121	370.396	270.762	331.327	283.481	269.615	311.052	300.706	273.055	ankyrin repeat domain 35	http://www.ncbi.nlm.nih.gov/gene/?term=213121
Ankrd37	protein_coding	chr8:45996908-46000414	-	654824	47.173	41.9722	73.2842	49.6608	86.9724	94.4967	68.1041	76.0272	ankyrin repeat domain 37	http://www.ncbi.nlm.nih.gov/gene/?term=654824
Ankrd39	protein_coding	chr1:36538171-36547252	-	109346	293.521	300.39	182.694	195.54	181.772	180.134	145.638	141.346	ankyrin repeat domain 39	http://www.ncbi.nlm.nih.gov/gene/?term=109346
Ankrd40	protein_coding	chr11:94328001-94341847	+	71452	2420.68	2194.08	2629.97	2622.71	2860.52	2554.36	2716.83	2714.49	ankyrin repeat domain 40	http://www.ncbi.nlm.nih.gov/gene/?term=71452
Ankrd42	protein_coding	chr7:92584183-92637142	-	73845	297.015	213.153	262.172	255.546	263.527	238.21	239.936	260.206	ankyrin repeat domain 42	http://www.ncbi.nlm.nih.gov/gene/?term=73845
Ankrd44	protein_coding	chr1:54645340-54928983	-	329154	283.912	391.741	297.265	286.584	260.917	242.148	279.751	229.152	ankyrin repeat domain 44	http://www.ncbi.nlm.nih.gov/gene/?term=329154
Ankrd45	protein_coding	chr1:161142447-161170510	+	73844	565.203	599.133	804.062	822.508	867.985	854.408	826.679	996.92	ankyrin repeat domain 45	http://www.ncbi.nlm.nih.gov/gene/?term=73844
Ankrd46	protein_coding	chr15:36477668-36496791	-	68839	4367.87	3424.44	3270.95	3093.46	3076.22	3287.7	3279.47	3579.7	ankyrin repeat domain 46	http://www.ncbi.nlm.nih.gov/gene/?term=68839
Ankrd49	protein_coding	chr9:14779620-14784573	-	56503	114.438	149.783	84.6381	91.0449	113.064	82.6846	107.919	78.1688	ankyrin repeat domain 49	http://www.ncbi.nlm.nih.gov/gene/?term=56503
Ankrd50	protein_coding	chr3:38449259-38484862	-	99696	1690.37	1661.61	1621.54	1507.41	1622.91	1593.65	1575.82	1500.2	ankyrin repeat domain 50	http://www.ncbi.nlm.nih.gov/gene/?term=99696
Ankrd52	protein_coding	chr10:128377124-128394006	+	237615	1509.54	1687.12	1821.78	1703.99	1772.5	1785.59	1677.46	1674.74	ankyrin repeat domain 52	http://www.ncbi.nlm.nih.gov/gene/?term=237615
Ankrd53	protein_coding	chr6:83762646-83768354	+	75305	20.0922	13.9907	40.2547	30.0034	23.4826	29.5302	33.5282	20.3453	ankyrin repeat domain 53	http://www.ncbi.nlm.nih.gov/gene/?term=75305
Ankrd54	protein_coding	chr15:79053094-79062927	-	223690	409.707	393.387	345.778	343.487	294.837	314.989	325.852	338.374	ankyrin repeat domain 54	http://www.ncbi.nlm.nih.gov/gene/?term=223690
Ankrd55	protein_coding	chr13:112288451-112384005	+	77318	51.5409	25.5125	91.8633	61.0414	66.0991	47.2484	37.7192	72.8148	ankyrin repeat domain 55	http://www.ncbi.nlm.nih.gov/gene/?term=77318
Ankrd6	protein_coding	chr4:32804027-32950885	-	140577	749.527	447.704	750.389	746.982	851.46	743.177	742.859	707.802	ankyrin repeat domain 6	http://www.ncbi.nlm.nih.gov/gene/?term=140577
Ankrd61	protein_coding	chr5:143890637-143895067	-	66729	27.9544	26.3355	11.3539	15.519	20.8734	28.5459	11.5253	26.7701	ankyrin repeat domain 61	http://www.ncbi.nlm.nih.gov/gene/?term=66729
Ankrd63	protein_coding	chr2:118699103-118703963	-	383787	788.838	79.8296	1105.46	1138.06	2021.24	1633.02	1193.39	1553.74	ankyrin repeat domain 63	http://www.ncbi.nlm.nih.gov/gene/?term=383787
Ankrd7	protein_coding	chr6:18855842-18879589	+	75196	6.9886	15.6367	13.4182	14.4844	29.5706	22.6398	22.0029	29.9825	ankyrin repeat domain 7	http://www.ncbi.nlm.nih.gov/gene/?term=75196
Ankrd9	protein_coding	chr12:110976420-110979082	-	74251	331.958	283.107	355.067	351.764	289.618	342.551	287.085	337.304	ankyrin repeat domain 9	http://www.ncbi.nlm.nih.gov/gene/?term=74251
Anks1	protein_coding	chr17:27909304-28062779	+	224650	1351.42	1389.2	1127.13	1096.68	1083.68	1139.87	1077.09	1035.47	ankyrin repeat and SAM domain containing 1	http://www.ncbi.nlm.nih.gov/gene/?term=224650
Anks1b	protein_coding	chr10:89872915-90973300	+	77531	4282.26	2770.17	5484.96	5116.1	6202.01	6326.36	5813.99	6134.64	ankyrin repeat and sterile alpha motif domain containing 1B	http://www.ncbi.nlm.nih.gov/gene/?term=77531
Anks3	protein_coding	chr16:4941415-4965537	-	72615	547.731	586.788	643.043	656.972	713.174	859.329	686.28	745.28	ankyrin repeat and sterile alpha motif domain containing 3	http://www.ncbi.nlm.nih.gov/gene/?term=72615
Anks6	protein_coding	chr4:47015365-47057327	-	75691	255.084	318.495	316.877	308.311	304.404	330.738	299.658	291.259	ankyrin repeat and sterile alpha motif domain containing 6	http://www.ncbi.nlm.nih.gov/gene/?term=75691
Ankub1	protein_coding	chr3:57667422-57692537	-	242037	20.0922	16.4597	35.0938	18.6228	13.9156	24.6085	22.0029	18.2037	ankrin repeat and ubiquitin domain containing 1	http://www.ncbi.nlm.nih.gov/gene/?term=242037
Ankzf1	protein_coding	chr1:75192160-75199387	+	52231	308.372	349.769	374.678	382.802	386.158	471.499	405.481	407.977	ankyrin repeat and zinc finger domain containing 1	http://www.ncbi.nlm.nih.gov/gene/?term=52231
Anln	protein_coding	chr9:22331214-22389211	-	68743	587.042	813.932	703.941	699.39	568.8	647.696	760.67	607.147	anillin, actin binding protein	http://www.ncbi.nlm.nih.gov/gene/?term=68743
Ano1	protein_coding	chr7:144588549-144752026	-	101772	117.059	197.516	85.6702	86.9065	104.367	87.6063	96.3935	98.5141	anoctamin 1, calcium activated chloride channel	http://www.ncbi.nlm.nih.gov/gene/?term=101772
Ano10	protein_coding	chr9:122175874-122294444	-	102566	381.752	488.853	347.842	347.626	323.538	300.224	324.804	295.542	anoctamin 10	http://www.ncbi.nlm.nih.gov/gene/?term=102566
Ano2	protein_coding	chr6:125690419-126040133	+	243634	90.8518	8.22985	56.7694	67.2491	178.294	161.432	88.0115	127.426	anoctamin 2	http://www.ncbi.nlm.nih.gov/gene/?term=243634
Ano3	protein_coding	chr2:110655201-110950391	-	228432	776.608	627.115	1258.22	1273.59	1689	1542.46	1511.91	1742.2	anoctamin 3	http://www.ncbi.nlm.nih.gov/gene/?term=228432
Ano4	protein_coding	chr10:88948932-89345205	-	320091	296.142	212.33	269.397	245.2	235.695	274.631	286.037	283.763	anoctamin 4	http://www.ncbi.nlm.nih.gov/gene/?term=320091
Ano5	protein_coding	chr7:51510007-51598707	+	233246	27.9544	12.3448	21.6756	22.7612	20.0037	29.5302	18.8596	22.4869	anoctamin 5	http://www.ncbi.nlm.nih.gov/gene/?term=233246
Ano6	protein_coding	chr15:95790843-95975472	+	105722	1528.76	2390.77	628.593	778.02	548.796	565.996	690.471	470.084	anoctamin 6	http://www.ncbi.nlm.nih.gov/gene/?term=105722
Ano8	protein_coding	chr8:71476016-71486092	-	382014	2489.69	1776.82	2345.09	2437.52	2354.34	2576.02	2131.13	2190.87	anoctamin 8	http://www.ncbi.nlm.nih.gov/gene/?term=382014
Anp32a	protein_coding	chr9:62341343-62378804	+	11737	2577.05	3069.73	2371.93	2410.62	2550.9	2253.16	2596.34	2689.86	acidic (leucine-rich) nuclear phosphoprotein 32 family, member A	http://www.ncbi.nlm.nih.gov/gene/?term=11737
Anp32b	protein_coding	chr4:46450926-46472657	+	67628	1464.99	1978.46	1009.46	1022.19	1033.23	797.316	1066.62	864.14	acidic (leucine-rich) nuclear phosphoprotein 32 family, member B	http://www.ncbi.nlm.nih.gov/gene/?term=67628
Anp32e	protein_coding	chr3:95929245-95947387	+	66471	2077.36	2380.07	2004.48	2048.51	2026.46	1939.15	2134.28	2126.62	acidic (leucine-rich) nuclear phosphoprotein 32 family, member E	http://www.ncbi.nlm.nih.gov/gene/?term=66471
Anpep	protein_coding	chr7:79821803-79848210	-	16790	174.715	535.763	125.925	180.021	135.677	79.7316	165.545	87.806	alanyl (membrane) aminopeptidase	http://www.ncbi.nlm.nih.gov/gene/?term=16790
Antkmt	protein_coding	chr17:25790500-25792787	-	214917	1133.9	1003.22	1264.41	1266.35	1229.79	1292.44	1194.44	1169.32	adenine nucleotide translocase lysine methyltransferase	http://www.ncbi.nlm.nih.gov/gene/?term=214917
Antxr1	protein_coding	chr6:87133853-87335809	-	69538	535.501	661.68	416.997	438.671	322.668	363.222	413.863	327.666	anthrax toxin receptor 1	http://www.ncbi.nlm.nih.gov/gene/?term=69538
Antxr2	protein_coding	chr5:97884688-98031017	-	71914	257.705	291.337	50.5764	73.4567	56.5321	31.4989	66.0086	31.0534	anthrax toxin receptor 2	http://www.ncbi.nlm.nih.gov/gene/?term=71914
Anxa1	protein_coding	chr19:20373434-20390671	-	16952	242.854	885.532	62.9625	126.221	21.7431	23.6242	47.149	36.4074	annexin A1	http://www.ncbi.nlm.nih.gov/gene/?term=16952
Anxa11	protein_coding	chr14:25842127-25886804	+	11744	608.882	601.602	476.863	451.086	327.016	499.061	421.198	465.8	annexin A11	http://www.ncbi.nlm.nih.gov/gene/?term=11744
Anxa2	protein_coding	chr9:69453683-69491792	+	12306	2284.4	2472.92	2902.12	1274.63	594.892	456.734	914.69	447.597	annexin A2	http://www.ncbi.nlm.nih.gov/gene/?term=12306
Anxa3	protein_coding	chr5:96793385-96845968	+	11745	543.364	984.29	599.692	497.643	407.901	318.926	582.552	268.772	annexin A3	http://www.ncbi.nlm.nih.gov/gene/?term=11745
Anxa4	protein_coding	chr6:86736840-86793634	-	11746	158.991	434.536	171.34	161.398	165.248	91.5437	201.169	110.293	annexin A4	http://www.ncbi.nlm.nih.gov/gene/?term=11746
Anxa5	protein_coding	chr3:36448923-36475887	-	11747	1016.84	2202.31	1151.9	1355.33	1128.03	819.956	1284.55	861.998	annexin A5	http://www.ncbi.nlm.nih.gov/gene/?term=11747
Anxa6	protein_coding	chr11:54978953-55033471	-	11749	2086.1	2121.66	2328.58	2232.67	2183.88	2017.9	1994.93	2091.28	annexin A6	http://www.ncbi.nlm.nih.gov/gene/?term=11749
Anxa7	protein_coding	chr14:20455261-20480133	-	11750	2256.44	2309.3	1447.1	1456.72	1395.91	1188.1	1445.9	1400.61	annexin A7	http://www.ncbi.nlm.nih.gov/gene/?term=11750
Anxa8	protein_coding	chr14:34085979-34100571	+	11752	28.828	69.1308	11.3539	10.346	8.69724	5.90604	10.4776	6.42483	annexin A8	http://www.ncbi.nlm.nih.gov/gene/?term=11752
Anxa9	protein_coding	chr3:95296093-95315180	-	71790	30.5751	60.0779	30.9651	33.1072	26.9615	27.5615	31.4327	14.9913	annexin A9	http://www.ncbi.nlm.nih.gov/gene/?term=71790
Aoah	protein_coding	chr13:20794103-21036617	+	27052	28.828	27.9815	9.28954	9.31141	5.21835	5.90604	17.8118	3.21242	acyloxyacyl hydrolase	http://www.ncbi.nlm.nih.gov/gene/?term=27052
Aoc2	protein_coding	chr11:101323640-101329807	+	237940	77.7482	87.2364	85.6702	69.3183	112.194	129.933	66.0086	125.284	amine oxidase, copper containing 2 (retina-specific)	http://www.ncbi.nlm.nih.gov/gene/?term=237940
Aoc3	protein_coding	chr11:101330606-101339430	+	11754	23.5865	55.963	24.7721	24.8304	26.0917	9.84341	28.2894	8.56644	amine oxidase, copper containing 3	http://www.ncbi.nlm.nih.gov/gene/?term=11754
Aopep	protein_coding	chr13:62964893-63326096	+	72061	550.352	705.298	613.11	614.553	584.455	691.007	640.179	659.616	aminopeptidase O	http://www.ncbi.nlm.nih.gov/gene/?term=72061
Aox1	protein_coding	chr1:58029809-58106410	+	11761	145.887	371.166	168.244	192.436	109.585	158.479	159.259	124.213	aldehyde oxidase 1	http://www.ncbi.nlm.nih.gov/gene/?term=11761
Aox3	protein_coding	chr1:58113135-58202221	+	71724	15.7243	48.5561	34.0617	40.3494	37.3982	31.4989	47.149	35.3366	aldehyde oxidase 3	http://www.ncbi.nlm.nih.gov/gene/?term=71724
Aox4	protein_coding	chr1:58210397-58268600	+	71872	15.7243	6.58388	20.6434	14.4844	13.0459	18.7025	23.0506	12.8497	aldehyde oxidase 4	http://www.ncbi.nlm.nih.gov/gene/?term=71872
Ap1ar	protein_coding	chr3:127807007-127837523	-	211556	1579.42	1222.13	1690.7	1738.13	2000.37	2060.23	1816.81	1888.9	adaptor-related protein complex 1 associated regulatory protein	http://www.ncbi.nlm.nih.gov/gene/?term=211556
Ap1b1	protein_coding	chr11:4947320-5042794	+	11764	6172.68	3730.59	4474.46	4203.58	3913.76	4762.24	4320.94	4706.19	adaptor protein complex AP-1, beta 1 subunit	http://www.ncbi.nlm.nih.gov/gene/?term=11764
Ap1g1	protein_coding	chr8:109778583-109864210	+	11765	1532.25	1433.64	1777.4	1577.77	1710.75	1665.5	1738.23	1777.54	adaptor protein complex AP-1, gamma 1 subunit	http://www.ncbi.nlm.nih.gov/gene/?term=11765
Ap1g2	protein_coding	chr14:55098835-55106593	-	11766	121.427	278.992	137.279	102.425	112.194	109.262	129.922	156.338	adaptor protein complex AP-1, gamma 2 subunit	http://www.ncbi.nlm.nih.gov/gene/?term=11766
Ap1m1	protein_coding	chr8:72240013-72257386	+	11767	1076.24	1022.97	1044.56	1056.33	979.31	1034.54	1073.95	1004.42	adaptor-related protein complex AP-1, mu subunit 1	http://www.ncbi.nlm.nih.gov/gene/?term=11767
Ap1m2	protein_coding	chr9:21294615-21312349	-	11768	5.24145	4.93791	9.28954	6.2076	10.4367	16.7338	8.38204	17.1329	adaptor protein complex AP-1, mu 2 subunit	http://www.ncbi.nlm.nih.gov/gene/?term=11768
Ap1s1	protein_coding	chr5:137034993-137046108	-	11769	4440.38	3166.02	3664.21	3532.13	4140.76	3715.89	3666.1	4072.27	adaptor protein complex AP-1, sigma 1	http://www.ncbi.nlm.nih.gov/gene/?term=11769
Ap1s2	protein_coding	chrX:163908454-163933666	+	108012	623.732	463.341	550.147	453.155	609.677	464.609	584.648	629.633	adaptor-related protein complex 1, sigma 2 subunit	http://www.ncbi.nlm.nih.gov/gene/?term=108012
Ap1s3	protein_coding	chr1:79606869-79672018	-	252903	21.8394	23.0436	17.5469	30.0034	25.222	32.4832	32.4804	24.6285	adaptor-related protein complex AP-1, sigma 3	http://www.ncbi.nlm.nih.gov/gene/?term=252903
Ap2a1	protein_coding	chr7:44900373-44929490	-	11771	7227.09	5425.94	6826.78	6694.9	6600.34	7136.47	6446.84	6900.27	adaptor-related protein complex 2, alpha 1 subunit	http://www.ncbi.nlm.nih.gov/gene/?term=11771
Ap2a2	protein_coding	chr7:141562180-141633011	+	11772	9157.69	6420.11	6176.52	6101.04	5827.15	6232.85	6215.29	6859.58	adaptor-related protein complex 2, alpha 2 subunit	http://www.ncbi.nlm.nih.gov/gene/?term=11772
Ap2b1	protein_coding	chr11:83298719-83405035	+	71770	5478.19	4304.21	6814.4	6520.05	7080.43	7221.12	6869.08	7698.02	adaptor-related protein complex 2, beta 1 subunit	http://www.ncbi.nlm.nih.gov/gene/?term=71770
Ap2m1	protein_coding	chr16:20535480-20544909	+	11773	8387.19	7589.57	9317.41	9472.8	9387.81	9020.5	9187.77	9957.42	adaptor-related protein complex 2, mu 1 subunit	http://www.ncbi.nlm.nih.gov/gene/?term=11773
Ap2s1	protein_coding	chr7:16738444-16749290	+	232910	2078.23	2161.98	1967.32	1932.63	1754.23	1753.11	1818.9	1942.44	adaptor-related protein complex 2, sigma 1 subunit	http://www.ncbi.nlm.nih.gov/gene/?term=232910
Ap3b1	protein_coding	chr13:94358960-94566316	+	11774	860.471	936.557	824.705	834.923	801.886	731.365	824.584	775.263	adaptor-related protein complex 3, beta 1 subunit	http://www.ncbi.nlm.nih.gov/gene/?term=11774
Ap3b2	protein_coding	chr7:81460399-81493997	-	11775	1969.04	1375.21	2444.18	2477.87	2391.74	2609.49	2386.79	2544.23	adaptor-related protein complex 3, beta 2 subunit	http://www.ncbi.nlm.nih.gov/gene/?term=11775
Ap3d1	protein_coding	chr10:80706956-80742303	-	11776	3857.71	3059.04	3695.17	3589.03	3582.4	3596.78	3522.55	3561.5	adaptor-related protein complex 3, delta 1 subunit	http://www.ncbi.nlm.nih.gov/gene/?term=11776
Ap3m1	protein_coding	chr14:21033106-21052553	-	55946	477.845	669.087	541.89	541.096	550.536	515.795	544.833	584.66	adaptor-related protein complex 3, mu 1 subunit	http://www.ncbi.nlm.nih.gov/gene/?term=55946
Ap3m2	protein_coding	chr8:22787354-22807292	-	64933	1888.67	1372.74	2412.19	2357.86	2436.1	2514.99	2314.49	2841.92	adaptor-related protein complex 3, mu 2 subunit	http://www.ncbi.nlm.nih.gov/gene/?term=64933
Ap3s1	protein_coding	chr18:46741694-46790826	+	11777	506.673	692.954	611.046	618.691	713.174	685.101	638.083	763.484	adaptor-related protein complex 3, sigma 1 subunit	http://www.ncbi.nlm.nih.gov/gene/?term=11777
Ap3s2	protein_coding	chr7:79875325-79920640	-	11778	1564.57	1228.72	1518.32	1417.4	1358.51	1474.54	1439.62	1514.12	adaptor-related protein complex 3, sigma 2 subunit	http://www.ncbi.nlm.nih.gov/gene/?term=11778
Ap4b1	protein_coding	chr3:103809511-103822025	+	67489	348.556	362.113	295.201	294.861	240.914	274.631	308.04	297.684	adaptor-related protein complex AP-4, beta 1	http://www.ncbi.nlm.nih.gov/gene/?term=67489
Ap4e1	protein_coding	chr2:127008679-127069814	+	108011	229.75	306.973	284.879	259.685	263.527	268.725	294.419	264.489	adaptor-related protein complex AP-4, epsilon 1	http://www.ncbi.nlm.nih.gov/gene/?term=108011
Ap4m1	protein_coding	chr5:138172021-138180429	+	11781	476.098	600.779	533.633	524.543	543.578	454.765	516.543	533.261	adaptor-related protein complex AP-4, mu 1	http://www.ncbi.nlm.nih.gov/gene/?term=11781
Ap4s1	protein_coding	chr12:51680481-51738933	+	11782	453.385	463.341	657.493	615.587	586.194	605.37	609.794	646.766	adaptor-related protein complex AP-4, sigma 1	http://www.ncbi.nlm.nih.gov/gene/?term=11782
Ap5b1	protein_coding	chr19:5560250-5571262	+	381201	198.302	162.951	148.633	173.813	134.807	106.309	176.023	114.576	adaptor-related protein complex 5, beta 1 subunit	http://www.ncbi.nlm.nih.gov/gene/?term=381201
Ap5m1	protein_coding	chr14:49066408-49094114	+	74385	241.107	255.948	298.298	319.692	347.02	320.895	375.096	329.808	adaptor-related protein complex 5, mu 1 subunit	http://www.ncbi.nlm.nih.gov/gene/?term=74385
Ap5s1	protein_coding	chr2:131210360-131213514	+	69596	335.453	326.725	290.04	336.245	328.756	315.973	306.992	291.259	adaptor-related protein 5 complex, sigma 1 subunit	http://www.ncbi.nlm.nih.gov/gene/?term=69596
Ap5z1	protein_coding	chr5:142463207-142478716	+	231855	493.57	424.66	557.373	507.989	496.613	510.873	503.97	462.588	adaptor-related protein complex 5, zeta 1 subunit	http://www.ncbi.nlm.nih.gov/gene/?term=231855
Apaf1	protein_coding	chr10:90989311-91082743	-	11783	245.475	387.626	278.686	241.062	281.791	223.445	257.748	205.595	apoptotic peptidase activating factor 1	http://www.ncbi.nlm.nih.gov/gene/?term=11783
Apba1	protein_coding	chr19:23758806-23949598	+	319924	5438.88	3266.43	5494.25	5584.78	5362.72	6116.69	5245.06	5562.83	amyloid beta (A4) precursor protein binding, family A, member 1	http://www.ncbi.nlm.nih.gov/gene/?term=319924
Apba2	protein_coding	chr7:64501560-64753878	+	11784	3782.58	2598.16	4763.47	4355.67	4062.48	4731.73	4093.58	4477.04	amyloid beta (A4) precursor protein-binding, family A, member 2	http://www.ncbi.nlm.nih.gov/gene/?term=11784
Apba3	protein_coding	chr10:81266935-81273247	+	57267	532.007	588.434	543.954	458.328	494.873	437.047	454.726	392.986	amyloid beta (A4) precursor protein-binding, family A, member 3	http://www.ncbi.nlm.nih.gov/gene/?term=57267
Apbb1	protein_coding	chr7:105558465-105581924	-	11785	7825.48	5094.28	9521.78	9115.87	8471.99	9948.73	8916.4	10223	amyloid beta (A4) precursor protein-binding, family B, member 1	http://www.ncbi.nlm.nih.gov/gene/?term=11785
Apbb1ip	protein_coding	chr2:22755971-22875653	+	54519	335.453	434.536	302.426	280.377	289.618	166.354	357.285	169.187	amyloid beta (A4) precursor protein-binding, family B, member 1 interacting protein	http://www.ncbi.nlm.nih.gov/gene/?term=54519
Apbb2	protein_coding	chr5:66298725-66619064	-	11787	1317.35	1473.97	1309.83	1172.2	1151.52	1213.69	1200.73	1151.12	amyloid beta (A4) precursor protein-binding, family B, member 2	http://www.ncbi.nlm.nih.gov/gene/?term=11787
Apbb3	protein_coding	chr18:36671154-36679366	-	225372	673.526	556.338	670.912	559.719	666.209	784.52	672.659	697.094	amyloid beta (A4) precursor protein-binding, family B, member 3	http://www.ncbi.nlm.nih.gov/gene/?term=225372
Apc	protein_coding	chr18:34220297-34322190	+	11789	4675.37	3803.84	5522.12	5210.25	5621.9	5644.21	5393.84	5601.38	APC, WNT signaling pathway regulator	http://www.ncbi.nlm.nih.gov/gene/?term=11789
Apc2	protein_coding	chr10:80295956-80318257	+	23805	4621.21	2787.45	4737.67	4449.82	4555.62	5260.32	4129.2	4225.4	APC regulator of WNT signaling pathway 2	http://www.ncbi.nlm.nih.gov/gene/?term=23805
Apcdd1	protein_coding	chr18:62922327-62953815	+	494504	1114.68	1932.37	1118.87	1100.82	1128.03	965.638	1163.01	793.467	adenomatosis polyposis coli down-regulated 1	http://www.ncbi.nlm.nih.gov/gene/?term=494504
Apeh	protein_coding	chr9:108085413-108094490	-	235606	408.833	383.511	380.871	430.394	367.893	327.785	395.004	301.967	acylpeptide hydrolase	http://www.ncbi.nlm.nih.gov/gene/?term=235606
Apex1	protein_coding	chr14:50924949-50927188	+	11792	725.941	697.891	558.405	646.625	543.578	502.998	586.743	522.553	apurinic/apyrimidinic endonuclease 1	http://www.ncbi.nlm.nih.gov/gene/?term=11792
Apex2	protein_coding	chrX:150426974-150588206	-	77622	73.3803	79.0066	125.925	113.806	127.849	116.152	139.351	122.072	apurinic/apyrimidinic endonuclease 2	http://www.ncbi.nlm.nih.gov/gene/?term=77622
Aph1a	protein_coding	chr3:95893921-95898592	+	226548	1024.7	1459.15	785.483	756.293	658.381	624.072	755.432	644.625	aph1 homolog A, gamma secretase subunit	http://www.ncbi.nlm.nih.gov/gene/?term=226548
Aph1b	protein_coding	chr9:66775202-66797345	-	208117	408.833	382.688	308.619	370.387	473.13	396.689	424.341	515.057	aph1 homolog B, gamma secretase subunit	http://www.ncbi.nlm.nih.gov/gene/?term=208117
Aph1c	protein_coding	chr9:66814991-66834706	-	68318	86.4839	110.28	159.987	173.813	135.677	135.839	161.354	119.93	aph1 homolog C, gamma secretase subunit	http://www.ncbi.nlm.nih.gov/gene/?term=68318
Api5	protein_coding	chr2:94411727-94438186	-	11800	1627.47	1942.25	1489.42	1558.11	1537.67	1446.98	1708.89	1628.69	apoptosis inhibitor 5	http://www.ncbi.nlm.nih.gov/gene/?term=11800
Apip	protein_coding	chr2:103073675-103092649	+	56369	89.1046	136.616	114.571	137.602	140.026	117.137	134.113	129.567	APAF1 interacting protein	http://www.ncbi.nlm.nih.gov/gene/?term=56369
Aplf	protein_coding	chr6:87628425-87672237	-	72103	106.576	106.165	123.861	143.81	123.501	112.215	124.683	118.859	aprataxin and PNKP like factor	http://www.ncbi.nlm.nih.gov/gene/?term=72103
Apln	protein_coding	chrX:48025146-48034853	-	30878	2082.6	3215.4	418.03	989.078	602.719	395.705	403.386	360.861	apelin	http://www.ncbi.nlm.nih.gov/gene/?term=30878
Aplnr	protein_coding	chr2:85136360-85139923	+	23796	44.5523	79.0066	8.25737	5.173	6.08807	3.93736	7.33429	3.21242	apelin receptor	http://www.ncbi.nlm.nih.gov/gene/?term=23796
Aplp1	protein_coding	chr7:30434980-30445582	-	11803	25541.6	16668.7	30057.9	29135.4	30148.1	31543.2	28203.5	29800.5	amyloid beta (A4) precursor-like protein 1	http://www.ncbi.nlm.nih.gov/gene/?term=11803
Aplp2	protein_coding	chr9:31149557-31211848	-	11804	9480.91	8983.71	10294.9	10137	9877.46	10557.1	10226.1	10620.2	amyloid beta (A4) precursor-like protein 2	http://www.ncbi.nlm.nih.gov/gene/?term=11804
Apmap	protein_coding	chr2:150583080-150608567	-	71881	1089.35	1138.19	904.182	961.144	924.517	860.314	851.825	1019.41	adipocyte plasma membrane associated protein	http://www.ncbi.nlm.nih.gov/gene/?term=71881
Apoa2	protein_coding	chr1:171221564-171226379	+	11807	22.7129	13.9907	13.4182	14.4844	20.8734	23.6242	14.6686	17.1329	apolipoprotein A-II	http://www.ncbi.nlm.nih.gov/gene/?term=11807
Apobec1	protein_coding	chr6:122577792-122603024	-	11810	170.347	541.524	217.788	265.892	216.561	108.277	309.088	122.072	apolipoprotein B mRNA editing enzyme, catalytic polypeptide 1	http://www.ncbi.nlm.nih.gov/gene/?term=11810
Apobec3	protein_coding	chr15:79892058-79918218	+	80287	1084.11	1463.27	966.113	999.424	1014.97	1044.39	1005.85	1048.32	apolipoprotein B mRNA editing enzyme, catalytic polypeptide 3	http://www.ncbi.nlm.nih.gov/gene/?term=80287
Apobr	protein_coding	chr7:126584918-126589125	+	171504	295.268	320.141	124.893	137.602	95.6697	70.8725	161.354	56.7527	apolipoprotein B receptor	http://www.ncbi.nlm.nih.gov/gene/?term=171504
Apoc1	protein_coding	chr7:19689480-19692659	-	11812	6.11502	8.22985	10.3217	11.3806	12.1761	2.95302	8.38204	6.42483	apolipoprotein C-I	http://www.ncbi.nlm.nih.gov/gene/?term=11812
Apoc2	protein_coding	chr7:19671579-19677941	-	11813	34.943	71.5997	18.5791	25.865	26.0917	0	27.2416	3.21242	apolipoprotein C-II	http://www.ncbi.nlm.nih.gov/gene/?term=11813
Apod	protein_coding	chr16:31296192-31314808	-	11815	18817.7	21205.9	10290.8	7964.36	4720.86	8031.24	10238.7	7978.57	apolipoprotein D	http://www.ncbi.nlm.nih.gov/gene/?term=11815
Apoe	protein_coding	chr7:19696244-19701310	-	11816	27681	33575.3	43144.8	46776.4	42239.9	38371.6	39434.4	38998.7	apolipoprotein E	http://www.ncbi.nlm.nih.gov/gene/?term=11816
Apof	protein_coding	chr10:128268699-128271250	+	103161	13.1036	15.6367	4.12869	16.5536	9.56697	5.90604	6.28653	1.07081	apolipoprotein F	http://www.ncbi.nlm.nih.gov/gene/?term=103161
Apol6	protein_coding	chr15:77045050-77057108	+	71939	30.5751	37.8573	10.3217	3.1038	5.21835	0.984341	0	5.35403	apolipoprotein L 6	http://www.ncbi.nlm.nih.gov/gene/?term=71939
Apol8	protein_coding	chr15:77745109-77757062	-	239552	96.0932	146.491	85.6702	76.5605	84.3633	84.6533	86.9637	59.9651	apolipoprotein L 8	http://www.ncbi.nlm.nih.gov/gene/?term=239552
Apold1	protein_coding	chr6:134982001-134986836	+	381823	593.157	753.031	102.185	180.021	58.2715	69.8882	92.2025	148.842	apolipoprotein L domain containing 1	http://www.ncbi.nlm.nih.gov/gene/?term=381823
Apoo	protein_coding	chrX:94367010-94417093	+	68316	211.405	226.321	260.107	291.757	321.798	259.866	286.037	307.321	apolipoprotein O	http://www.ncbi.nlm.nih.gov/gene/?term=68316
Apool	protein_coding	chrX:112311352-112372755	+	68117	55.9088	86.4134	41.2869	42.4186	50.444	31.4989	56.5788	38.549	apolipoprotein O-like	http://www.ncbi.nlm.nih.gov/gene/?term=68117
App	protein_coding	chr16:84952666-85175255	-	11820	34964	31591.1	37616.5	37392.5	36915.5	39802.8	37651.1	38226.7	amyloid beta (A4) precursor protein	http://www.ncbi.nlm.nih.gov/gene/?term=11820
Appbp2	protein_coding	chr11:85191308-85235120	-	66884	704.101	573.621	765.871	672.491	688.822	717.584	712.474	639.271	amyloid beta precursor protein (cytoplasmic tail) binding protein 2	http://www.ncbi.nlm.nih.gov/gene/?term=66884
Appl1	protein_coding	chr14:26918986-26970611	-	72993	1160.11	959.601	1151.9	1207.38	1205.44	1200.9	1261.5	1309.59	adaptor protein, phosphotyrosine interaction, PH domain and leucine zipper containing 1	http://www.ncbi.nlm.nih.gov/gene/?term=72993
Appl2	protein_coding	chr10:83600033-83648877	-	216190	641.204	806.525	1181.84	1268.42	1278.49	1237.32	1219.59	1257.13	adaptor protein, phosphotyrosine interaction, PH domain and leucine zipper containing 2	http://www.ncbi.nlm.nih.gov/gene/?term=216190
Aprt	protein_coding	chr8:122574637-122576907	-	11821	701.481	963.716	489.249	453.155	428.774	410.47	466.251	399.41	adenine phosphoribosyl transferase	http://www.ncbi.nlm.nih.gov/gene/?term=11821
Aptx	protein_coding	chr4:40682078-40721667	-	66408	412.327	278.169	505.764	483.159	478.348	561.074	529.116	527.907	aprataxin	http://www.ncbi.nlm.nih.gov/gene/?term=66408
Aqp1	protein_coding	chr6:55336299-55348555	+	11826	62.8974	185.172	139.343	139.671	10.4367	11.8121	72.2951	14.9913	aquaporin 1	http://www.ncbi.nlm.nih.gov/gene/?term=11826
Aqp11	protein_coding	chr7:97726379-97738247	-	66333	212.279	235.374	269.397	231.751	183.512	272.662	193.835	239.86	aquaporin 11	http://www.ncbi.nlm.nih.gov/gene/?term=66333
Aqp4	protein_coding	chr18:15389394-15410982	-	11829	1176.71	1689.59	2027.19	2023.68	2467.41	1383	2169.9	1487.35	aquaporin 4	http://www.ncbi.nlm.nih.gov/gene/?term=11829
Aqp6	protein_coding	chr15:99598468-99605478	+	11831	3.4943	1.64597	4.12869	13.4498	6.9578	4.9217	6.28653	6.42483	aquaporin 6	http://www.ncbi.nlm.nih.gov/gene/?term=11831
Aqp9	protein_coding	chr9:71110659-71167849	-	64008	24.4601	30.4505	39.2225	18.6228	20.8734	26.5772	39.8147	18.2037	aquaporin 9	http://www.ncbi.nlm.nih.gov/gene/?term=64008
Aqr	protein_coding	chr2:114101161-114175339	-	11834	746.033	752.208	770	738.705	760.139	734.318	729.238	763.484	aquarius	http://www.ncbi.nlm.nih.gov/gene/?term=11834
Ar	protein_coding	chrX:98148757-98323218	+	11835	476.098	330.84	522.279	541.096	520.965	577.808	576.265	617.855	androgen receptor	http://www.ncbi.nlm.nih.gov/gene/?term=11835
Araf	protein_coding	chrX:20797707-20860521	+	11836	2283.52	1770.24	1925	1905.73	2043.85	2159.64	2021.12	2316.15	Araf proto-oncogene, serine/threonine kinase	http://www.ncbi.nlm.nih.gov/gene/?term=11836
Arap1	protein_coding	chr7:101347921-101412586	+	69710	956.565	1253.41	894.893	833.888	788.84	561.074	835.061	560.031	ArfGAP with RhoGAP domain, ankyrin repeat and PH domain 1	http://www.ncbi.nlm.nih.gov/gene/?term=69710
Arap2	protein_coding	chr5:62602445-62766192	-	212285	896.288	926.681	1465.68	1420.51	1304.59	1375.12	1554.87	1439.16	ArfGAP with RhoGAP domain, ankyrin repeat and PH domain 2	http://www.ncbi.nlm.nih.gov/gene/?term=212285
Arap3	protein_coding	chr18:37972623-37999531	-	106952	727.688	1441.05	369.517	466.605	390.506	216.555	346.807	242.002	ArfGAP with RhoGAP domain, ankyrin repeat and PH domain 3	http://www.ncbi.nlm.nih.gov/gene/?term=106952
Arc	protein_coding	chr15:74669081-74672570	-	11838	782.723	525.888	3024.26	3012.76	1976.88	3910.79	2657.11	5025.29	activity regulated cytoskeletal-associated protein	http://www.ncbi.nlm.nih.gov/gene/?term=11838
Arcn1	protein_coding	chr9:44742143-44767808	-	213827	2349.04	2662.36	2018.93	2044.37	1885.56	1762.95	2078.75	1893.18	archain 1	http://www.ncbi.nlm.nih.gov/gene/?term=213827
Arel1	protein_coding	chr12:84918140-84970878	-	68497	2483.57	1606.47	2624.81	2545.12	3228.42	3304.43	2938.95	3152.45	apoptosis resistant E3 ubiquitin protein ligase 1	http://www.ncbi.nlm.nih.gov/gene/?term=68497
Arf1	protein_coding	chr11:59211412-59228267	-	11840	9269.5	8321.2	7334.61	7344.63	7189.14	7216.2	7316.48	7812.6	ADP-ribosylation factor 1	http://www.ncbi.nlm.nih.gov/gene/?term=11840
Arf2	protein_coding	chr11:103966725-103985350	+	11841	984.519	1192.51	719.424	774.916	797.537	708.725	779.53	755.989	ADP-ribosylation factor 2	http://www.ncbi.nlm.nih.gov/gene/?term=11841
Arf3	protein_coding	chr15:98737624-98763118	-	11842	28170.2	17860.4	26868.5	26684.4	30073.3	30471.2	26631.8	30968.8	ADP-ribosylation factor 3	http://www.ncbi.nlm.nih.gov/gene/?term=11842
Arf4	protein_coding	chr14:26638134-26656842	+	11843	1842.37	2034.42	1429.56	1564.32	1597.68	1283.58	1434.38	1477.71	ADP-ribosylation factor 4	http://www.ncbi.nlm.nih.gov/gene/?term=11843
Arf5	protein_coding	chr6:28423604-28426602	+	11844	3275.91	2783.34	2747.64	2884.47	2794.42	2948.1	2744.07	2983.26	ADP-ribosylation factor 5	http://www.ncbi.nlm.nih.gov/gene/?term=11844
Arf6	protein_coding	chr12:69372150-69375980	+	11845	2787.58	3854.86	2104.6	2390.96	2205.62	2054.32	2282.01	1917.81	ADP-ribosylation factor 6	http://www.ncbi.nlm.nih.gov/gene/?term=11845
Arfgap1	protein_coding	chr2:180967225-180982526	+	228998	2374.38	1873.11	2033.38	1955.4	1862.95	2205.91	1970.83	2009.9	ADP-ribosylation factor GTPase activating protein 1	http://www.ncbi.nlm.nih.gov/gene/?term=228998
Arfgap2	protein_coding	chr2:91265115-91277371	+	77038	1618.73	1404.01	1445.04	1418.44	1401.13	1456.82	1462.67	1437.02	ADP-ribosylation factor GTPase activating protein 2	http://www.ncbi.nlm.nih.gov/gene/?term=77038
Arfgap3	protein_coding	chr15:83299739-83350375	-	66251	696.239	724.227	469.638	449.017	434.862	379.955	409.672	389.773	ADP-ribosylation factor GTPase activating protein 3	http://www.ncbi.nlm.nih.gov/gene/?term=66251
Arfgef1	protein_coding	chr1:10137507-10232670	-	211673	1289.4	1065.77	1619.48	1440.16	1636.82	1537.54	1542.3	1631.91	ADP-ribosylation factor guanine nucleotide-exchange factor 1(brefeldin A-inhibited)	http://www.ncbi.nlm.nih.gov/gene/?term=211673
Arfgef2	protein_coding	chr2:166805451-166898052	+	99371	2593.64	2062.4	2092.21	2028.85	1795.11	2052.35	2194	1929.59	ADP-ribosylation factor guanine nucleotide-exchange factor 2 (brefeldin A-inhibited)	http://www.ncbi.nlm.nih.gov/gene/?term=99371
Arfgef3	protein_coding	chr10:18588011-18743758	-	215821	1410.82	646.866	1466.72	1269.46	1216.74	1240.27	1014.23	1087.94	ARFGEF family member 3	http://www.ncbi.nlm.nih.gov/gene/?term=215821
Arfip1	protein_coding	chr3:84496093-84582751	-	99889	327.591	465.81	359.196	352.799	341.802	299.24	330.043	289.117	ADP-ribosylation factor interacting protein 1	http://www.ncbi.nlm.nih.gov/gene/?term=99889
Arfip2	protein_coding	chr7:105634201-105640416	-	76932	2313.23	1842.66	1712.37	1767.1	1628.99	1719.64	1606.21	1897.47	ADP-ribosylation factor interacting protein 2	http://www.ncbi.nlm.nih.gov/gene/?term=76932
Arfrp1	protein_coding	chr2:181357690-181365404	-	76688	400.971	442.766	447.962	426.256	394.855	431.141	367.762	421.897	ADP-ribosylation factor related protein 1	http://www.ncbi.nlm.nih.gov/gene/?term=76688
Arg1	protein_coding	chr10:24915207-24927470	-	11846	1594.27	1818.8	16.5147	201.747	8.69724	1.96868	35.6237	2.14161	arginase, liver	http://www.ncbi.nlm.nih.gov/gene/?term=11846
Arg2	protein_coding	chr12:79130788-79156301	+	11847	46.2995	49.3791	35.0938	30.0034	60.8807	37.4049	40.8625	54.6111	arginase type II	http://www.ncbi.nlm.nih.gov/gene/?term=11847
Arglu1	protein_coding	chr8:8666297-8690550	-	234023	1050.04	1222.13	1158.1	1192.89	1365.47	1572.98	1459.52	1562.3	arginine and glutamate rich 1	http://www.ncbi.nlm.nih.gov/gene/?term=234023
Arhgap1	protein_coding	chr2:91650118-91672325	+	228359	1553.22	1554.62	1211.77	1234.28	1199.35	1261.92	1168.25	1260.34	Rho GTPase activating protein 1	http://www.ncbi.nlm.nih.gov/gene/?term=228359
Arhgap10	protein_coding	chr8:77250366-77517999	-	78514	421.937	360.468	418.03	407.633	520.965	514.81	445.296	584.66	Rho GTPase activating protein 10	http://www.ncbi.nlm.nih.gov/gene/?term=78514
Arhgap11a	protein_coding	chr2:113831492-113848661	-	228482	327.591	628.761	230.174	281.411	252.22	153.557	309.088	140.275	Rho GTPase activating protein 11A	http://www.ncbi.nlm.nih.gov/gene/?term=228482
Arhgap12	protein_coding	chr18:6024448-6136098	-	75415	453.385	442.766	525.375	490.401	535.75	462.64	517.591	491.5	Rho GTPase activating protein 12	http://www.ncbi.nlm.nih.gov/gene/?term=75415
Arhgap15	protein_coding	chr2:43748798-44395953	+	76117	86.4839	98.7582	101.153	111.737	110.455	144.698	128.874	154.196	Rho GTPase activating protein 15	http://www.ncbi.nlm.nih.gov/gene/?term=76117
Arhgap17	protein_coding	chr7:123279149-123369948	-	70497	376.511	632.876	408.74	411.771	342.671	340.582	410.72	259.135	Rho GTPase activating protein 17	http://www.ncbi.nlm.nih.gov/gene/?term=70497
Arhgap18	protein_coding	chr10:26772408-26918648	+	73910	193.934	355.53	181.662	185.194	177.424	161.432	163.45	174.541	Rho GTPase activating protein 18	http://www.ncbi.nlm.nih.gov/gene/?term=73910
Arhgap19	protein_coding	chr19:41766588-41802084	-	71085	160.738	395.033	243.593	205.886	187.86	167.338	230.506	173.47	Rho GTPase activating protein 19	http://www.ncbi.nlm.nih.gov/gene/?term=71085
Arhgap20	protein_coding	chr9:51765351-51853059	+	244867	982.772	965.362	1221.06	1140.13	1340.25	1302.28	1258.35	1297.82	Rho GTPase activating protein 20	http://www.ncbi.nlm.nih.gov/gene/?term=244867
Arhgap20os	lncRNA	chr9:51839493-51875885	-	408028	5.24145	7.40687	5.16086	2.0692	12.1761	11.8121	4.19102	6.42483	Rho GTPase activating protein 20, opposite strand	http://www.ncbi.nlm.nih.gov/gene/?term=408028
Arhgap21	protein_coding	chr2:20847919-20968691	-	71435	2666.15	2648.37	3324.62	2990	3135.36	3768.06	3476.45	3555.07	Rho GTPase activating protein 21	http://www.ncbi.nlm.nih.gov/gene/?term=71435
Arhgap22	protein_coding	chr14:33213994-33369936	+	239027	184.324	268.293	219.853	206.92	251.35	159.463	229.458	198.099	Rho GTPase activating protein 22	http://www.ncbi.nlm.nih.gov/gene/?term=239027
Arhgap23	protein_coding	chr11:97404357-97502402	+	58996	4549.58	4041.68	4319.64	4496.38	4052.05	4170.65	4141.78	3753.17	Rho GTPase activating protein 23	http://www.ncbi.nlm.nih.gov/gene/?term=58996
Arhgap24	protein_coding	chr5:102207198-102905035	+	231532	163.359	241.958	204.37	197.609	174.815	156.51	179.166	118.859	Rho GTPase activating protein 24	http://www.ncbi.nlm.nih.gov/gene/?term=231532
Arhgap25	protein_coding	chr6:87458544-87533261	-	232201	317.108	346.477	280.751	332.107	292.227	234.273	323.756	265.56	Rho GTPase activating protein 25	http://www.ncbi.nlm.nih.gov/gene/?term=232201
Arhgap26	protein_coding	chr18:38601617-39376285	+	71302	1991.75	1461.62	2557.72	2476.83	2698.76	2888.06	2710.54	2585.99	Rho GTPase activating protein 26	http://www.ncbi.nlm.nih.gov/gene/?term=71302
Arhgap27	protein_coding	chr11:103331484-103363692	-	544817	757.389	965.362	529.504	536.958	576.627	589.62	582.552	469.013	Rho GTPase activating protein 27	http://www.ncbi.nlm.nih.gov/gene/?term=544817
Arhgap28	protein_coding	chr17:67842706-68004197	-	268970	25.3337	95.4663	13.4182	12.4152	22.6128	5.90604	23.0506	16.0621	Rho GTPase activating protein 28	http://www.ncbi.nlm.nih.gov/gene/?term=268970
Arhgap29	protein_coding	chr3:121953113-122016677	+	214137	508.421	1465.74	426.287	522.473	366.154	314.989	509.209	342.658	Rho GTPase activating protein 29	http://www.ncbi.nlm.nih.gov/gene/?term=214137
Arhgap30	protein_coding	chr1:171388960-171410240	+	226652	393.982	506.136	280.751	272.1	246.132	150.604	272.416	142.417	Rho GTPase activating protein 30	http://www.ncbi.nlm.nih.gov/gene/?term=226652
Arhgap31	protein_coding	chr16:38598343-38713035	-	12549	1768.99	2638.49	1170.48	1286.01	1010.62	848.502	1187.11	915.538	Rho GTPase activating protein 31	http://www.ncbi.nlm.nih.gov/gene/?term=12549
Arhgap32	protein_coding	chr9:32016625-32268443	+	330914	4933.95	3782.44	7754.71	7276.35	7890.14	9345.33	8053.05	8062.09	Rho GTPase activating protein 32	http://www.ncbi.nlm.nih.gov/gene/?term=330914
Arhgap33	protein_coding	chr7:30522225-30535171	-	233071	1758.51	1484.67	3044.91	3018.97	4373.84	3565.28	2781.79	3230.62	Rho GTPase activating protein 33	http://www.ncbi.nlm.nih.gov/gene/?term=233071
Arhgap35	protein_coding	chr7:16494473-16614993	-	232906	4495.42	3635.13	5221.76	5013.68	5047.01	5066.4	4839.58	4918.21	Rho GTPase activating protein 35	http://www.ncbi.nlm.nih.gov/gene/?term=232906
Arhgap36	protein_coding	chrX:49448360-49500244	+	75404	195.681	6.58388	78.445	56.903	60.8807	75.7942	44.0057	70.6731	Rho GTPase activating protein 36	http://www.ncbi.nlm.nih.gov/gene/?term=75404
Arhgap39	protein_coding	chr15:76723985-76818166	-	223666	1849.36	1576.02	2038.54	1836.42	2198.66	2315.17	2079.79	2108.42	Rho GTPase activating protein 39	http://www.ncbi.nlm.nih.gov/gene/?term=223666
Arhgap4	protein_coding	chrX:73894352-73911345	-	171207	162.485	157.19	155.858	140.706	154.811	110.246	144.59	108.151	Rho GTPase activating protein 4	http://www.ncbi.nlm.nih.gov/gene/?term=171207
Arhgap40	protein_coding	chr2:158512796-158550628	+	545481	14.8508	9.05284	13.4182	5.173	9.56697	7.87473	10.4776	24.6285	Rho GTPase activating protein 40	http://www.ncbi.nlm.nih.gov/gene/?term=545481
Arhgap42	protein_coding	chr9:8992507-9239027	-	71544	213.152	270.762	244.625	229.681	212.213	238.21	247.27	250.568	Rho GTPase activating protein 42	http://www.ncbi.nlm.nih.gov/gene/?term=71544
Arhgap44	protein_coding	chr11:65002039-65162972	-	216831	3422.67	2110.13	4080.17	3974.94	4046.83	4637.23	4072.63	4418.14	Rho GTPase activating protein 44	http://www.ncbi.nlm.nih.gov/gene/?term=216831
Arhgap45	protein_coding	chr10:80016672-80031471	+	70719	712.837	1048.48	581.113	634.21	593.152	446.891	621.319	326.596	Rho GTPase activating protein 45	http://www.ncbi.nlm.nih.gov/gene/?term=70719
Arhgap5	protein_coding	chr12:52503763-52571978	+	11855	936.472	953.84	1397.56	1308.77	1513.32	1238.3	1265.69	1470.22	Rho GTPase activating protein 5	http://www.ncbi.nlm.nih.gov/gene/?term=11855
Arhgap6	protein_coding	chrX:168795094-169304440	+	11856	243.727	83.9445	131.086	150.017	212.213	207.696	177.071	232.365	Rho GTPase activating protein 6	http://www.ncbi.nlm.nih.gov/gene/?term=11856
Arhgap8	protein_coding	chr15:84720034-84772857	+	73167	23.5865	32.0964	5.16086	12.4152	2.60917	3.93736	5.23878	7.49564	Rho GTPase activating protein 8	http://www.ncbi.nlm.nih.gov/gene/?term=73167
Arhgap9	protein_coding	chr10:127321913-127329947	+	216445	221.014	274.054	126.957	129.325	91.3211	64.9665	105.823	57.8235	Rho GTPase activating protein 9	http://www.ncbi.nlm.nih.gov/gene/?term=216445
Arhgdia	protein_coding	chr11:120578099-120581624	-	192662	9338.52	11101.2	7496.66	7724.33	6986.5	6236.78	6756.97	6037.2	Rho GDP dissociation inhibitor (GDI) alpha	http://www.ncbi.nlm.nih.gov/gene/?term=192662
Arhgdib	protein_coding	chr6:136923655-136941899	-	11857	814.172	1148.89	415.965	485.228	407.031	226.398	422.245	248.427	Rho, GDP dissociation inhibitor (GDI) beta	http://www.ncbi.nlm.nih.gov/gene/?term=11857
Arhgdig	protein_coding	chr17:26199183-26201350	-	14570	773.987	517.658	683.298	877.341	888.858	894.766	814.106	896.264	Rho GDP dissociation inhibitor (GDI) gamma	http://www.ncbi.nlm.nih.gov/gene/?term=14570
Arhgef1	protein_coding	chr7:24902986-24926594	+	16801	1619.61	2461.55	1199.38	1223.93	1185.43	1382.01	1341.13	1181.1	Rho guanine nucleotide exchange factor (GEF) 1	http://www.ncbi.nlm.nih.gov/gene/?term=16801
Arhgef10	protein_coding	chr8:14906412-15001085	+	234094	1299.88	1316.78	1706.18	1520.86	1373.29	1653.69	1632.4	1321.37	Rho guanine nucleotide exchange factor (GEF) 10	http://www.ncbi.nlm.nih.gov/gene/?term=234094
Arhgef10l	protein_coding	chr4:140514485-140666007	-	72754	2822.52	2252.51	1699.99	1820.9	1576.81	2001.16	1628.21	1789.32	Rho guanine nucleotide exchange factor (GEF) 10-like	http://www.ncbi.nlm.nih.gov/gene/?term=72754
Arhgef11	protein_coding	chr3:87617548-87738039	+	213498	2160.35	1850.07	2273.87	2091.96	1929.92	2199.02	2208.67	1988.49	Rho guanine nucleotide exchange factor (GEF) 11	http://www.ncbi.nlm.nih.gov/gene/?term=213498
Arhgef12	protein_coding	chr9:42963842-43105718	-	69632	6419.03	5712.34	6238.45	5910.67	5874.99	6094.05	5952.3	5582.11	Rho guanine nucleotide exchange factor (GEF) 12	http://www.ncbi.nlm.nih.gov/gene/?term=69632
Arhgef15	protein_coding	chr11:68928900-68956934	-	442801	732.929	909.399	419.062	458.328	487.915	395.705	417.007	434.747	Rho guanine nucleotide exchange factor (GEF) 15	http://www.ncbi.nlm.nih.gov/gene/?term=442801
Arhgef16	protein_coding	chr4:154278469-154300107	-	230972	11.3565	8.22985	22.7078	12.4152	11.3064	12.7964	6.28653	5.35403	Rho guanine nucleotide exchange factor (GEF) 16	http://www.ncbi.nlm.nih.gov/gene/?term=230972
Arhgef17	protein_coding	chr7:100869746-100932161	-	207212	6706.43	4617.77	6385.01	6172.43	5920.21	7090.21	6010.97	6449.46	Rho guanine nucleotide exchange factor (GEF) 17	http://www.ncbi.nlm.nih.gov/gene/?term=207212
Arhgef18	protein_coding	chr8:3353338-3456601	+	102098	1342.68	981.821	1464.65	1351.19	1475.05	1611.37	1284.55	1358.85	rho/rac guanine nucleotide exchange factor (GEF) 18	http://www.ncbi.nlm.nih.gov/gene/?term=102098
Arhgef19	protein_coding	chr4:141239605-141257915	+	213649	368.649	330.84	619.303	652.833	473.13	564.027	541.69	469.013	Rho guanine nucleotide exchange factor (GEF) 19	http://www.ncbi.nlm.nih.gov/gene/?term=213649
Arhgef2	protein_coding	chr3:88593105-88649532	+	16800	2702.84	3279.6	3478.42	3518.68	3582.4	3775.93	3600.09	3509.03	rho/rac guanine nucleotide exchange factor (GEF) 2	http://www.ncbi.nlm.nih.gov/gene/?term=16800
Arhgef25	protein_coding	chr10:127182521-127190083	-	52666	2690.61	2775.93	3309.14	3500.05	3323.22	3855.66	3213.47	3709.27	Rho guanine nucleotide exchange factor (GEF) 25	http://www.ncbi.nlm.nih.gov/gene/?term=52666
Arhgef26	protein_coding	chr3:62338777-62462221	+	622434	695.366	724.227	765.871	680.767	708.825	510.873	714.569	506.491	Rho guanine nucleotide exchange factor (GEF) 26	http://www.ncbi.nlm.nih.gov/gene/?term=622434
Arhgef28	protein_coding	chr13:97898594-98206675	-	110596	799.321	710.236	740.067	782.158	793.189	892.797	780.578	848.078	Rho guanine nucleotide exchange factor (GEF) 28	http://www.ncbi.nlm.nih.gov/gene/?term=110596
Arhgef3	protein_coding	chr14:27114461-27403916	+	71704	1029.94	1074.82	1272.67	1172.2	1369.82	1337.72	1394.56	1820.37	Rho guanine nucleotide exchange factor (GEF) 3	http://www.ncbi.nlm.nih.gov/gene/?term=71704
Arhgef33	protein_coding	chr17:80306923-80433497	+	381112	111.818	62.5469	49.5442	60.0068	56.5321	77.7629	55.531	59.9651	Rho guanine nucleotide exchange factor (GEF) 33	http://www.ncbi.nlm.nih.gov/gene/?term=381112
Arhgef37	protein_coding	chr18:61491657-61536928	-	328967	87.3575	110.28	107.346	102.425	60.8807	153.557	93.2502	87.806	Rho guanine nucleotide exchange factor (GEF) 37	http://www.ncbi.nlm.nih.gov/gene/?term=328967
Arhgef39	protein_coding	chr4:43496139-43508747	-	230098	27.9544	45.2642	40.2547	37.2456	33.0495	24.6085	28.2894	19.2745	Rho guanine nucleotide exchange factor (GEF) 39	http://www.ncbi.nlm.nih.gov/gene/?term=230098
Arhgef4	protein_coding	chr1:34677949-34812754	+	226970	4451.74	2965.22	4825.4	4911.25	4793.05	5363.67	4880.44	5312.26	Rho guanine nucleotide exchange factor (GEF) 4	http://www.ncbi.nlm.nih.gov/gene/?term=226970
Arhgef40	protein_coding	chr14:51984428-52006247	+	268739	1248.34	2106.84	951.662	1043.91	723.611	701.835	840.3	642.483	Rho guanine nucleotide exchange factor (GEF) 40	http://www.ncbi.nlm.nih.gov/gene/?term=268739
Arhgef5	protein_coding	chr6:43265644-43289320	+	54324	165.979	395.856	114.571	86.9065	80.8844	77.7629	106.871	69.6023	Rho guanine nucleotide exchange factor (GEF) 5	http://www.ncbi.nlm.nih.gov/gene/?term=54324
Arhgef6	protein_coding	chrX:57231485-57338758	-	73341	176.462	316.026	243.593	201.747	216.561	195.884	250.414	190.603	Rac/Cdc42 guanine nucleotide exchange factor (GEF) 6	http://www.ncbi.nlm.nih.gov/gene/?term=73341
Arhgef7	protein_coding	chr8:11728001-11835219	+	54126	2537.74	2462.37	2459.67	2651.68	2748.33	2630.16	2476.89	2589.21	Rho guanine nucleotide exchange factor (GEF7)	http://www.ncbi.nlm.nih.gov/gene/?term=54126
Arhgef9	protein_coding	chrX:95048930-95196853	-	236915	4599.37	2900.2	5281.62	5084.03	5960.22	6512.4	5810.85	6713.95	CDC42 guanine nucleotide exchange factor (GEF) 9	http://www.ncbi.nlm.nih.gov/gene/?term=236915
Arid1a	protein_coding	chr4:133679008-133756769	-	93760	4256.06	3837.58	4385.7	4286.35	4583.45	4882.33	4065.29	3804.57	AT rich interactive domain 1A (SWI-like)	http://www.ncbi.nlm.nih.gov/gene/?term=93760
Arid1b	protein_coding	chr17:4994297-5347656	+	239985	2763.99	2413.82	2774.48	2680.65	2711.8	2984.52	2710.54	2478.91	AT rich interactive domain 1B (SWI-like)	http://www.ncbi.nlm.nih.gov/gene/?term=239985
Arid2	protein_coding	chr15:96287522-96405463	+	77044	834.264	1004.04	887.668	810.092	920.168	818.971	805.724	839.511	AT rich interactive domain 2 (ARID, RFX-like)	http://www.ncbi.nlm.nih.gov/gene/?term=77044
Arid3a	protein_coding	chr10:79927043-79955018	+	13496	311.866	271.585	161.019	162.432	182.642	175.213	202.217	127.426	AT rich interactive domain 3A (BRIGHT-like)	http://www.ncbi.nlm.nih.gov/gene/?term=13496
Arid3b	protein_coding	chr9:57790353-57836847	-	56380	85.6103	101.227	154.826	113.806	131.328	157.495	134.113	140.275	AT rich interactive domain 3B (BRIGHT-like)	http://www.ncbi.nlm.nih.gov/gene/?term=56380
Arid4a	protein_coding	chr12:71015081-71099351	+	238247	605.387	635.345	640.979	695.252	774.925	765.817	638.083	852.361	AT rich interactive domain 4A (RBP1-like)	http://www.ncbi.nlm.nih.gov/gene/?term=238247
Arid4b	protein_coding	chr13:14063609-14199603	+	94246	558.214	720.935	707.038	582.48	718.392	726.443	641.226	767.767	AT rich interactive domain 4B (RBP1-like)	http://www.ncbi.nlm.nih.gov/gene/?term=94246
Arid5a	protein_coding	chr1:36307733-36324037	+	214855	702.354	874.01	229.142	294.861	221.78	186.04	237.84	216.303	AT rich interactive domain 5A (MRF1-like)	http://www.ncbi.nlm.nih.gov/gene/?term=214855
Arid5b	protein_coding	chr10:68092523-68279355	-	71371	925.989	1057.54	887.668	820.438	765.358	827.831	864.398	919.822	AT rich interactive domain 5B (MRF1-like)	http://www.ncbi.nlm.nih.gov/gene/?term=71371
Arih1	protein_coding	chr9:59388554-59488186	-	23806	1814.42	1836.9	1921.9	2098.17	2114.3	1959.82	2059.89	1958.5	ariadne RBR E3 ubiquitin protein ligase 1	http://www.ncbi.nlm.nih.gov/gene/?term=23806
Arih2	protein_coding	chr9:108602942-108653681	-	23807	1131.28	1168.64	908.311	921.829	845.372	941.03	904.213	975.504	ariadne RBR E3 ubiquitin protein ligase 2	http://www.ncbi.nlm.nih.gov/gene/?term=23807
Arl1	protein_coding	chr10:88730920-88744094	+	104303	2128.03	2111.78	1650.44	1593.29	1653.35	1610.38	1855.57	1928.52	ADP-ribosylation factor-like 1	http://www.ncbi.nlm.nih.gov/gene/?term=104303
Arl10	protein_coding	chr13:54575047-54582765	+	56795	567.824	400.794	613.11	563.857	557.493	513.826	491.397	516.128	ADP-ribosylation factor-like 10	http://www.ncbi.nlm.nih.gov/gene/?term=56795
Arl11	protein_coding	chr14:61306290-61311937	+	219144	98.714	162.128	78.445	93.1141	98.2789	36.4206	97.4413	49.257	ADP-ribosylation factor-like 11	http://www.ncbi.nlm.nih.gov/gene/?term=219144
Arl13b	protein_coding	chr16:62793308-62847055	-	68146	189.566	214.799	119.732	142.775	126.11	115.168	142.495	155.267	ADP-ribosylation factor-like 13B	http://www.ncbi.nlm.nih.gov/gene/?term=68146
Arl14ep	protein_coding	chr2:106962529-106974397	-	212772	349.43	416.43	460.349	469.709	541.838	498.076	492.445	495.783	ADP-ribosylation factor-like 14 effector protein	http://www.ncbi.nlm.nih.gov/gene/?term=212772
Arl15	protein_coding	chr13:113794506-114157462	+	218639	519.777	457.58	409.772	506.954	517.486	536.466	498.732	516.128	ADP-ribosylation factor-like 15	http://www.ncbi.nlm.nih.gov/gene/?term=218639
Arl16	protein_coding	chr11:120464326-120467600	-	70317	329.338	278.992	264.236	276.238	278.312	324.832	280.798	346.941	ADP-ribosylation factor-like 16	http://www.ncbi.nlm.nih.gov/gene/?term=70317
Arl2	protein_coding	chr19:6134389-6141137	-	56327	740.792	590.08	801.997	802.85	708.825	746.13	648.561	758.13	ADP-ribosylation factor-like 2	http://www.ncbi.nlm.nih.gov/gene/?term=56327
Arl2bp	protein_coding	chr8:94666600-94674457	+	107566	2269.55	2348.8	2191.3	2116.79	2009.06	2012.98	2170.95	2096.64	ADP-ribosylation factor-like 2 binding protein	http://www.ncbi.nlm.nih.gov/gene/?term=107566
Arl3	protein_coding	chr19:46531109-46573182	-	56350	1043.05	836.976	1200.42	1158.75	1200.22	1123.13	1083.38	1247.49	ADP-ribosylation factor-like 3	http://www.ncbi.nlm.nih.gov/gene/?term=56350
Arl4a	protein_coding	chr12:40033291-40037987	-	11861	588.789	715.174	439.705	414.875	510.528	525.638	480.92	647.837	ADP-ribosylation factor-like 4A	http://www.ncbi.nlm.nih.gov/gene/?term=11861
Arl4c	protein_coding	chr1:88698225-88702191	-	320982	2014.46	2019.61	2018.93	1954.36	1669	1693.07	1856.62	1475.57	ADP-ribosylation factor-like 4C	http://www.ncbi.nlm.nih.gov/gene/?term=320982
Arl4d	protein_coding	chr11:101665541-101667832	+	80981	474.351	460.872	310.684	419.013	343.541	494.139	378.24	627.492	ADP-ribosylation factor-like 4D	http://www.ncbi.nlm.nih.gov/gene/?term=80981
Arl5a	protein_coding	chr2:52397949-52424874	-	75423	1057.9	1174.4	1213.83	1262.21	1216.74	1223.54	1333.79	1313.88	ADP-ribosylation factor-like 5A	http://www.ncbi.nlm.nih.gov/gene/?term=75423
Arl5b	protein_coding	chr2:15055252-15082456	+	75869	230.624	221.383	268.365	284.515	334.844	304.161	339.473	358.72	ADP-ribosylation factor-like 5B	http://www.ncbi.nlm.nih.gov/gene/?term=75869
Arl5c	protein_coding	chr11:97989575-97996285	-	217151	55.9088	53.494	51.6086	57.9376	40.0073	28.5459	62.8653	40.6906	ADP-ribosylation factor-like 5C	http://www.ncbi.nlm.nih.gov/gene/?term=217151
Arl6	protein_coding	chr16:59612949-59639409	-	56297	262.946	232.082	213.66	287.619	231.347	249.038	258.796	297.684	ADP-ribosylation factor-like 6	http://www.ncbi.nlm.nih.gov/gene/?term=56297
Arl6ip1	protein_coding	chr7:118118890-118129625	-	54208	3695.22	4668.79	4125.59	4218.07	3872.88	3691.28	4327.23	4312.13	ADP-ribosylation factor-like 6 interacting protein 1	http://www.ncbi.nlm.nih.gov/gene/?term=54208
Arl6ip4	protein_coding	chr5:124116108-124118195	+	65105	898.909	890.47	680.201	682.837	647.075	666.399	613.985	634.988	ADP-ribosylation factor-like 6 interacting protein 4	http://www.ncbi.nlm.nih.gov/gene/?term=65105
Arl6ip5	protein_coding	chr6:97210792-97233315	+	65106	1924.49	1942.25	1927.06	2002.99	1893.39	1805.28	1806.33	1970.28	ADP-ribosylation factor-like 6 interacting protein 5	http://www.ncbi.nlm.nih.gov/gene/?term=65106
Arl6ip6	protein_coding	chr2:53192084-53219221	+	65103	164.232	194.225	154.826	146.913	180.903	157.495	145.638	156.338	ADP-ribosylation factor-like 6 interacting protein 6	http://www.ncbi.nlm.nih.gov/gene/?term=65103
Arl8a	protein_coding	chr1:135146834-135156268	+	68724	4378.36	3576.69	3614.67	3899.41	3666.76	3696.2	3722.67	3687.85	ADP-ribosylation factor-like 8A	http://www.ncbi.nlm.nih.gov/gene/?term=68724
Arl8b	protein_coding	chr6:108783059-108823723	+	67166	2124.53	2134.82	2679.52	2781.01	2926.62	2564.21	2997.63	2846.2	ADP-ribosylation factor-like 8B	http://www.ncbi.nlm.nih.gov/gene/?term=67166
Armc1	protein_coding	chr3:19131402-19163095	-	74252	889.299	767.022	958.887	1014.94	1150.65	1017.81	1038.33	1213.22	armadillo repeat containing 1	http://www.ncbi.nlm.nih.gov/gene/?term=74252
Armc10	protein_coding	chr5:21646006-21662699	+	67211	359.039	460.049	286.944	330.038	319.189	272.662	304.897	361.932	armadillo repeat containing 10	http://www.ncbi.nlm.nih.gov/gene/?term=67211
Armc2	protein_coding	chr10:41908463-42018382	-	213402	88.2311	59.2549	190.952	130.36	152.202	155.526	140.399	153.125	armadillo repeat containing 2	http://www.ncbi.nlm.nih.gov/gene/?term=213402
Armc3	protein_coding	chr2:19198865-19310243	+	70882	25.3337	18.9287	10.3217	9.31141	18.2642	23.6242	11.5253	7.49564	armadillo repeat containing 3	http://www.ncbi.nlm.nih.gov/gene/?term=70882
Armc4	protein_coding	chr18:7088233-7298273	-	74934	22.7129	32.0964	13.4182	12.4152	19.1339	10.8277	15.7163	8.56644	armadillo repeat containing 4	http://www.ncbi.nlm.nih.gov/gene/?term=74934
Armc5	protein_coding	chr7:128237357-128245100	+	233912	763.504	846.852	615.174	597.999	532.271	572.886	576.265	466.871	armadillo repeat containing 5	http://www.ncbi.nlm.nih.gov/gene/?term=233912
Armc6	protein_coding	chr8:70220172-70234446	-	76813	446.397	345.654	470.67	447.982	479.218	477.405	457.869	451.88	armadillo repeat containing 6	http://www.ncbi.nlm.nih.gov/gene/?term=76813
Armc7	protein_coding	chr11:115475635-115490468	+	276905	221.888	201.631	143.472	152.086	173.945	188.993	182.309	198.099	armadillo repeat containing 7	http://www.ncbi.nlm.nih.gov/gene/?term=276905
Armc8	protein_coding	chr9:99478385-99568907	-	74125	959.185	770.314	998.11	917.691	1068.02	1006	1050.9	1229.28	armadillo repeat containing 8	http://www.ncbi.nlm.nih.gov/gene/?term=74125
Armc9	protein_coding	chr1:86154729-86278284	+	78795	832.517	497.906	548.083	501.781	595.761	600.448	566.836	564.314	armadillo repeat containing 9	http://www.ncbi.nlm.nih.gov/gene/?term=78795
Armcx1	protein_coding	chrX:134717913-134721917	+	78248	819.413	603.248	778.257	872.168	803.625	869.173	947.171	1061.17	armadillo repeat containing, X-linked 1	http://www.ncbi.nlm.nih.gov/gene/?term=78248
Armcx2	protein_coding	chrX:134804142-134809221	-	67416	1297.26	1100.33	1529.68	1438.1	1605.51	1443.04	1394.56	1521.61	armadillo repeat containing, X-linked 2	http://www.ncbi.nlm.nih.gov/gene/?term=67416
Armcx3	protein_coding	chrX:134756552-134761457	+	71703	596.652	548.931	750.389	674.56	779.273	789.441	809.915	904.83	armadillo repeat containing, X-linked 3	http://www.ncbi.nlm.nih.gov/gene/?term=71703
Armcx4	protein_coding	chrX:134685650-134697775	+	100503043	1672.9	1096.22	1428.53	1473.27	1525.5	1807.25	1658.6	1724	armadillo repeat containing, X-linked 4	http://www.ncbi.nlm.nih.gov/gene/?term=100503043
Armcx5	protein_coding	chrX:135742692-135747328	+	494468	746.033	679.786	378.807	391.079	414.859	497.092	461.012	486.146	armadillo repeat containing, X-linked 5	http://www.ncbi.nlm.nih.gov/gene/?term=494468
Armcx6	protein_coding	chrX:134748455-134756666	-	278097	82.116	65.0158	58.8338	51.73	46.9651	59.0604	37.7192	47.1154	armadillo repeat containing, X-linked 6	http://www.ncbi.nlm.nih.gov/gene/?term=278097
Armh1	protein_coding	chr4:117213326-117251917	-	381544	14.8508	24.6896	13.4182	9.31141	7.82752	6.89038	8.38204	9.63725	armadillo-like helical domain containing 1	http://www.ncbi.nlm.nih.gov/gene/?term=381544
Armh3	protein_coding	chr19:45817362-45998632	-	71617	515.409	450.996	411.836	456.259	412.249	452.797	396.052	402.623	armadillo-like helical domain containing 3	http://www.ncbi.nlm.nih.gov/gene/?term=71617
Armh4	protein_coding	chr14:49681560-49783480	-	67419	244.601	151.429	399.45	345.557	346.15	344.519	324.804	358.72	armadillo-like helical domain containing 4	http://www.ncbi.nlm.nih.gov/gene/?term=67419
Armt1	protein_coding	chr10:4429275-4455140	+	73419	209.658	159.659	235.335	261.754	285.27	234.273	271.369	304.109	acidic residue methyltransferase 1	http://www.ncbi.nlm.nih.gov/gene/?term=73419
Arnt	protein_coding	chr3:95434367-95497240	+	11863	596.652	861.665	615.174	625.933	695.78	687.07	693.614	602.863	aryl hydrocarbon receptor nuclear translocator	http://www.ncbi.nlm.nih.gov/gene/?term=11863
Arnt2	protein_coding	chr7:84246274-84411741	-	11864	7961.76	5147.77	7185.98	6943.21	6729.06	8027.3	7233.7	7305.03	aryl hydrocarbon receptor nuclear translocator 2	http://www.ncbi.nlm.nih.gov/gene/?term=11864
Arntl	protein_coding	chr7:113178471-113314126	+	11865	365.154	476.508	439.705	437.636	500.092	470.515	473.585	536.473	aryl hydrocarbon receptor nuclear translocator-like	http://www.ncbi.nlm.nih.gov/gene/?term=11865
Arntl2	protein_coding	chr6:146794729-146833529	+	272322	79.4953	144.022	105.282	81.7335	87.8422	117.137	105.823	96.3725	aryl hydrocarbon receptor nuclear translocator-like 2	http://www.ncbi.nlm.nih.gov/gene/?term=272322
Arpc1a	protein_coding	chr5:145083869-145108756	+	56443	3394.71	3068.09	3044.91	2948.61	2990.98	2988.46	3114.98	3325.92	actin related protein 2/3 complex, subunit 1A	http://www.ncbi.nlm.nih.gov/gene/?term=56443
Arpc1b	protein_coding	chr5:145114256-145128186	+	11867	3869.06	7220.05	1925	2219.22	1682.05	1060.13	2263.15	1074.02	actin related protein 2/3 complex, subunit 1B	http://www.ncbi.nlm.nih.gov/gene/?term=11867
Arpc2	protein_coding	chr1:74236490-74268209	+	76709	4036.79	4852.32	3325.66	3342.8	3183.19	3143.98	3186.22	3176.01	actin related protein 2/3 complex, subunit 2	http://www.ncbi.nlm.nih.gov/gene/?term=76709
Arpc3	protein_coding	chr5:122391878-122406181	+	56378	1692.11	2314.23	1532.77	1744.34	1608.12	1385.95	1660.69	1656.54	actin related protein 2/3 complex, subunit 3	http://www.ncbi.nlm.nih.gov/gene/?term=56378
Arpc4	protein_coding	chr6:113378113-113390447	+	68089	3070.62	3751.17	3193.54	3314.86	3032.73	2855.57	3029.06	2975.77	actin related protein 2/3 complex, subunit 4	http://www.ncbi.nlm.nih.gov/gene/?term=68089
Arpc5	protein_coding	chr1:152766542-152775580	+	67771	2547.34	2991.55	1780.5	2052.65	1958.62	1803.31	2183.52	1947.79	actin related protein 2/3 complex, subunit 5	http://www.ncbi.nlm.nih.gov/gene/?term=67771
Arpc5l	protein_coding	chr2:39008066-39015878	+	74192	1202.04	1084.69	1144.68	1159.79	1251.53	1196.96	1258.35	1347.07	actin related protein 2/3 complex, subunit 5-like	http://www.ncbi.nlm.nih.gov/gene/?term=74192
Arpin	protein_coding	chr7:79925359-79935264	-	70420	595.778	562.922	408.74	467.64	476.609	445.906	408.625	396.198	actin-related protein 2/3 complex inhibitor	http://www.ncbi.nlm.nih.gov/gene/?term=70420
Arpp19	protein_coding	chr9:75037614-75060313	+	59046	1883.43	1524.17	3082.06	2921.71	3898.97	3481.61	3339.2	4132.24	cAMP-regulated phosphoprotein 19	http://www.ncbi.nlm.nih.gov/gene/?term=59046
Arpp21	protein_coding	chr9:112065091-112236288	-	74100	4389.71	1962.82	5556.18	5324.06	8522.43	7082.33	6058.12	7870.42	cyclic AMP-regulated phosphoprotein, 21	http://www.ncbi.nlm.nih.gov/gene/?term=74100
Arr3	protein_coding	chrX:100605480-100618493	+	170735	20.9658	18.9287	31.9973	18.6228	32.1798	30.5146	24.0984	47.1154	arrestin 3, retinal	http://www.ncbi.nlm.nih.gov/gene/?term=170735
Arrb1	protein_coding	chr7:99535147-99606772	+	109689	9690.57	6667	8188.22	7992.29	8142.36	8083.41	7906.36	7518.12	arrestin, beta 1	http://www.ncbi.nlm.nih.gov/gene/?term=109689
Arrb2	protein_coding	chr11:70432485-70440828	+	216869	1112.06	1160.41	907.279	860.788	849.721	742.193	850.777	748.493	arrestin, beta 2	http://www.ncbi.nlm.nih.gov/gene/?term=216869
Arrdc1	protein_coding	chr2:24925352-24935335	-	215705	187.819	278.992	143.472	194.505	133.938	159.463	186.5	146.7	arrestin domain containing 1	http://www.ncbi.nlm.nih.gov/gene/?term=215705
Arrdc2	protein_coding	chr8:70835129-70839720	-	70807	972.289	893.762	215.724	389.01	246.132	515.795	440.057	586.801	arrestin domain containing 2	http://www.ncbi.nlm.nih.gov/gene/?term=70807
Arrdc3	protein_coding	chr13:80883384-80896042	+	105171	752.148	985.936	619.303	660.075	683.603	660.493	810.963	746.351	arrestin domain containing 3	http://www.ncbi.nlm.nih.gov/gene/?term=105171
Arrdc4	protein_coding	chr7:68736994-68749238	-	66412	470.857	465.81	175.469	197.609	150.462	158.479	196.978	170.258	arrestin domain containing 4	http://www.ncbi.nlm.nih.gov/gene/?term=66412
Arsa	protein_coding	chr15:89472476-89477424	-	11883	798.447	646.866	615.174	753.189	714.914	661.477	740.763	720.652	arylsulfatase A	http://www.ncbi.nlm.nih.gov/gene/?term=11883
Arsb	protein_coding	chr13:93771679-93943016	+	11881	1446.64	1665.72	2221.23	2428.21	2596.13	2217.72	2442.32	2197.29	arylsulfatase B	http://www.ncbi.nlm.nih.gov/gene/?term=11881
Arsg	protein_coding	chr11:109473333-109573330	+	74008	479.593	428.775	420.094	432.463	389.637	394.721	436.914	304.109	arylsulfatase G	http://www.ncbi.nlm.nih.gov/gene/?term=74008
Arsi	protein_coding	chr18:60911991-60919506	+	545260	29.7015	59.2549	35.0938	49.6608	25.222	19.6868	16.7641	26.7701	arylsulfatase i	http://www.ncbi.nlm.nih.gov/gene/?term=545260
Arsj	protein_coding	chr3:126363852-126440374	+	271970	26.2072	41.1493	33.0295	22.7612	28.7009	26.5772	40.8625	34.2658	arylsulfatase J	http://www.ncbi.nlm.nih.gov/gene/?term=271970
Arsk	protein_coding	chr13:76060422-76098660	-	77041	58.5295	83.9445	78.445	78.6297	84.3633	78.7473	75.4384	77.098	arylsulfatase K	http://www.ncbi.nlm.nih.gov/gene/?term=77041
Art3	protein_coding	chr5:92331799-92414628	+	109979	29.7015	51.0251	37.1582	45.5224	43.4862	45.2797	41.9102	41.7614	ADP-ribosyltransferase 3	http://www.ncbi.nlm.nih.gov/gene/?term=109979
Artn	protein_coding	chr4:117925908-117930795	-	11876	19.2186	13.9907	5.16086	12.4152	9.56697	12.7964	10.4776	26.7701	artemin	http://www.ncbi.nlm.nih.gov/gene/?term=11876
Arv1	protein_coding	chr8:124722026-124742794	+	68865	248.095	275.7	241.528	200.713	244.393	286.443	247.27	247.356	ARV1 homolog, fatty acid homeostasis modulator	http://www.ncbi.nlm.nih.gov/gene/?term=68865
Arvcf	protein_coding	chr16:18348182-18407076	+	11877	925.116	965.362	942.373	870.099	921.908	783.535	824.584	842.724	armadillo repeat gene deleted in velocardiofacial syndrome	http://www.ncbi.nlm.nih.gov/gene/?term=11877
Arx	protein_coding	chrX:93286507-93298357	+	11878	719.826	429.598	632.721	705.598	716.653	742.193	677.898	752.776	aristaless related homeobox	http://www.ncbi.nlm.nih.gov/gene/?term=11878
Arxes1	protein_coding	chrX:136033367-136034946	+	76219	215.773	158.836	223.981	244.166	234.826	247.07	224.22	235.577	adipocyte-related X-chromosome expressed sequence 1	http://www.ncbi.nlm.nih.gov/gene/?term=76219
Arxes2	protein_coding	chrX:135993820-135995359	+	76976	274.303	174.473	229.142	280.377	255.699	254.944	233.649	296.613	adipocyte-related X-chromosome expressed sequence 2	http://www.ncbi.nlm.nih.gov/gene/?term=76976
As3mt	protein_coding	chr19:46707157-46741099	+	57344	192.186	300.39	251.85	312.449	287.879	178.166	254.605	153.125	arsenite methyltransferase	http://www.ncbi.nlm.nih.gov/gene/?term=57344
Asah1	protein_coding	chr8:41340646-41397644	-	11886	811.551	1250.94	817.48	856.649	821.89	723.49	916.786	833.086	N-acylsphingosine amidohydrolase 1	http://www.ncbi.nlm.nih.gov/gene/?term=11886
Asah2	protein_coding	chr19:31984646-32103140	-	54447	136.278	168.712	219.853	193.47	220.04	228.367	226.315	208.807	N-acylsphingosine amidohydrolase 2	http://www.ncbi.nlm.nih.gov/gene/?term=54447
Asap1	protein_coding	chr15:64086840-64382941	-	13196	2230.24	2599.81	2644.42	2824.46	2937.93	2866.4	2802.75	2862.26	ArfGAP with SH3 domain, ankyrin repeat and PH domain1	http://www.ncbi.nlm.nih.gov/gene/?term=13196
Asap2	protein_coding	chr12:21111368-21270171	+	211914	1278.04	1110.21	1288.15	1227.04	1082.81	1296.38	1246.83	1185.38	ArfGAP with SH3 domain, ankyrin repeat and PH domain 2	http://www.ncbi.nlm.nih.gov/gene/?term=211914
Asap3	protein_coding	chr4:136206350-136246577	+	230837	254.21	413.139	201.273	214.162	228.738	188.993	253.557	119.93	ArfGAP with SH3 domain, ankyrin repeat and PH domain 3	http://www.ncbi.nlm.nih.gov/gene/?term=230837
Asb1	protein_coding	chr1:91540001-91559590	+	65247	757.389	437.828	917.601	793.539	927.996	905.593	813.058	955.158	ankyrin repeat and SOCS box-containing 1	http://www.ncbi.nlm.nih.gov/gene/?term=65247
Asb10	protein_coding	chr5:24532697-24540978	-	117590	1.74715	6.58388	12.3861	12.4152	15.655	18.7025	14.6686	3.21242	ankyrin repeat and SOCS box-containing 10	http://www.ncbi.nlm.nih.gov/gene/?term=117590
Asb11	protein_coding	chrX:164436953-164459170	+	68854	37.5637	21.3976	39.2225	52.7646	66.9688	85.6376	75.4384	92.0893	ankyrin repeat and SOCS box-containing 11	http://www.ncbi.nlm.nih.gov/gene/?term=68854
Asb13	protein_coding	chr13:3633589-3653822	+	142688	843	804.879	1025.98	919.76	1014.1	1060.13	1107.48	985.141	ankyrin repeat and SOCS box-containing 13	http://www.ncbi.nlm.nih.gov/gene/?term=142688
Asb14	protein_coding	chr14:26894590-26915257	+	142687	14.8508	43.6182	16.5147	14.4844	8.69724	14.7651	6.28653	20.3453	ankyrin repeat and SOCS box-containing 14	http://www.ncbi.nlm.nih.gov/gene/?term=142687
Asb16	protein_coding	chr11:102268751-102279454	+	217217	74.2539	56.786	81.5416	79.6643	47.8348	40.358	33.5282	33.195	ankyrin repeat and SOCS box-containing 16	http://www.ncbi.nlm.nih.gov/gene/?term=217217
Asb18	protein_coding	chr1:89952591-90014666	-	208372	7.86217	9.87582	12.3861	6.2076	12.1761	10.8277	13.6208	6.42483	ankyrin repeat and SOCS box-containing 18	http://www.ncbi.nlm.nih.gov/gene/?term=208372
Asb2	protein_coding	chr12:103321142-103356001	-	65256	112.691	110.28	111.475	102.425	87.8422	105.324	76.4861	139.205	ankyrin repeat and SOCS box-containing 2	http://www.ncbi.nlm.nih.gov/gene/?term=65256
Asb3	protein_coding	chr11:30954392-31102704	+	65257	153.749	159.659	174.437	193.47	185.251	173.244	208.503	191.674	ankyrin repeat and SOCS box-containing 3	http://www.ncbi.nlm.nih.gov/gene/?term=65257
Asb4	protein_coding	chr6:5383386-5433022	+	65255	106.576	79.0066	22.7078	14.4844	19.1339	16.7338	11.5253	19.2745	ankyrin repeat and SOCS box-containing 4	http://www.ncbi.nlm.nih.gov/gene/?term=65255
Asb5	protein_coding	chr8:54550331-54587842	+	76294	13.9772	15.6367	13.4182	9.31141	6.08807	6.89038	12.5731	4.28322	ankyrin repeat and SOCs box-containing 5	http://www.ncbi.nlm.nih.gov/gene/?term=76294
Asb6	protein_coding	chr2:30823097-30828300	-	72323	800.195	729.165	725.617	781.124	670.558	698.882	730.286	700.307	ankyrin repeat and SOCS box-containing 6	http://www.ncbi.nlm.nih.gov/gene/?term=72323
Asb7	protein_coding	chr7:66644565-66689879	-	117589	400.097	371.166	361.26	345.557	361.805	371.096	415.959	364.074	ankyrin repeat and SOCS box-containing 7	http://www.ncbi.nlm.nih.gov/gene/?term=117589
Asb8	protein_coding	chr15:98134637-98165596	-	78541	664.791	700.36	669.879	729.394	680.125	663.446	657.99	658.545	ankyrin repeat and SOCS box-containing 8	http://www.ncbi.nlm.nih.gov/gene/?term=78541
Ascc1	protein_coding	chr10:60002592-60099990	+	69090	290.9	293.806	246.689	221.405	231.347	231.32	270.321	225.94	activating signal cointegrator 1 complex subunit 1	http://www.ncbi.nlm.nih.gov/gene/?term=69090
Ascc2	protein_coding	chr11:4637696-4685699	+	75452	535.501	630.407	552.212	471.778	548.796	542.372	507.114	537.544	activating signal cointegrator 1 complex subunit 2	http://www.ncbi.nlm.nih.gov/gene/?term=75452
Ascc3	protein_coding	chr10:50592663-50851202	+	77987	309.246	338.247	386.032	302.103	357.457	289.396	342.616	327.666	activating signal cointegrator 1 complex subunit 3	http://www.ncbi.nlm.nih.gov/gene/?term=77987
Ascl1	protein_coding	chr10:87490819-87493660	-	17172	37.5637	41.9722	143.472	142.775	162.638	154.541	158.211	133.851	achaete-scute family bHLH transcription factor 1	http://www.ncbi.nlm.nih.gov/gene/?term=17172
Ascl2	protein_coding	chr7:142966822-142969264	-	17173	16.5979	17.2827	2.06434	10.346	1.73945	7.87473	6.28653	5.35403	achaete-scute family bHLH transcription factor 2	http://www.ncbi.nlm.nih.gov/gene/?term=17173
Ascl5	protein_coding	chr1:136050804-136051370	+	226439	6.11502	4.93791	5.16086	11.3806	13.0459	11.8121	8.38204	10.7081	achaete-scute family bHLH transcription factor 5	http://www.ncbi.nlm.nih.gov/gene/?term=226439
Asdurf	protein_coding	chr1:53348329-53352752	-	110599589	48.9202	99.5812	57.8016	66.2145	54.7926	85.6376	57.6265	68.5315	ASNSD1 upstream reading frame	http://www.ncbi.nlm.nih.gov/gene/?term=110599589
Asf1a	protein_coding	chr10:53596961-53609225	+	66403	156.37	207.392	130.054	127.256	158.29	151.588	185.453	155.267	anti-silencing function 1A histone chaperone	http://www.ncbi.nlm.nih.gov/gene/?term=66403
Asf1b	protein_coding	chr8:83955694-83970195	+	66929	47.173	165.42	49.5442	78.6297	36.5284	32.4832	59.7221	20.3453	anti-silencing function 1B histone chaperone	http://www.ncbi.nlm.nih.gov/gene/?term=66929
Asgr1	protein_coding	chr11:70048909-70057895	+	11889	21.8394	36.2113	25.8043	18.6228	20.0037	10.8277	15.7163	16.0621	asialoglycoprotein receptor 1	http://www.ncbi.nlm.nih.gov/gene/?term=11889
Ash1l	protein_coding	chr3:88950414-89079375	+	192195	2880.18	2334.81	2984.01	2858.6	2954.45	3326.09	3101.36	3077.49	ASH1 like histone lysine methyltransferase	http://www.ncbi.nlm.nih.gov/gene/?term=192195
Ash2l	protein_coding	chr8:25816000-25847694	-	23808	725.941	751.385	759.678	675.594	786.231	714.631	814.106	694.953	ASH2 like histone lysine methyltransferase complex subunit	http://www.ncbi.nlm.nih.gov/gene/?term=23808
Asic1	protein_coding	chr15:99670197-99701130	+	11419	1299.01	773.606	1712.37	1633.63	2082.99	1777.72	1536.01	1738.99	acid-sensing (proton-gated) ion channel 1	http://www.ncbi.nlm.nih.gov/gene/?term=11419
Asic2	protein_coding	chr11:80880163-81968396	-	11418	2339.43	1833.61	2549.46	2429.24	2104.73	2745.33	2222.29	2406.1	acid-sensing (proton-gated) ion channel 2	http://www.ncbi.nlm.nih.gov/gene/?term=11418
Asic3	protein_coding	chr5:24413451-24417840	+	171209	19.2186	18.1057	4.12869	11.3806	13.0459	7.87473	6.28653	8.56644	acid-sensing (proton-gated) ion channel 3	http://www.ncbi.nlm.nih.gov/gene/?term=171209
Asic4	protein_coding	chr1:75450510-75474340	+	241118	518.903	182.703	484.089	456.259	820.15	594.542	434.818	591.084	acid-sensing (proton-gated) ion channel family member 4	http://www.ncbi.nlm.nih.gov/gene/?term=241118
Asl	protein_coding	chr5:130011258-130024381	-	109900	580.927	429.598	310.684	319.692	260.048	298.255	343.664	284.834	argininosuccinate lyase	http://www.ncbi.nlm.nih.gov/gene/?term=109900
Asns	protein_coding	chr6:7675165-7693209	-	27053	1376.75	1083.87	1212.8	1206.34	1301.98	1270.78	1226.92	1411.32	asparagine synthetase	http://www.ncbi.nlm.nih.gov/gene/?term=27053
Asnsd1	protein_coding	chr1:53344617-53352752	-	70396	326.717	455.111	318.941	281.411	289.618	287.427	300.706	320.171	asparagine synthetase domain containing 1	http://www.ncbi.nlm.nih.gov/gene/?term=70396
Aspa	protein_coding	chr11:73304987-73326876	-	11484	50.6673	62.5469	141.408	133.464	120.892	156.51	139.351	130.638	aspartoacylase	http://www.ncbi.nlm.nih.gov/gene/?term=11484
Aspdh	protein_coding	chr7:44465435-44467751	+	68352	24.4601	26.3355	43.3512	27.9342	50.444	27.5615	22.0029	37.4782	aspartate dehydrogenase domain containing	http://www.ncbi.nlm.nih.gov/gene/?term=68352
Aspg	protein_coding	chr12:112106683-112127573	+	104816	736.424	1540.63	218.82	372.456	215.692	166.354	251.461	145.63	asparaginase	http://www.ncbi.nlm.nih.gov/gene/?term=104816
Asph	protein_coding	chr4:9449085-9669344	-	65973	1166.22	1518.41	1879.58	1923.32	2016.89	1970.65	1992.83	2244.41	aspartate-beta-hydroxylase	http://www.ncbi.nlm.nih.gov/gene/?term=65973
Asphd1	protein_coding	chr7:126945987-126949582	-	233879	670.032	467.456	510.925	556.615	653.163	618.166	542.737	575.022	aspartate beta-hydroxylase domain containing 1	http://www.ncbi.nlm.nih.gov/gene/?term=233879
Asphd2	protein_coding	chr5:112384354-112395370	-	72898	2654.79	1620.46	2388.45	2210.94	2644.83	2976.65	2362.69	2771.24	aspartate beta-hydroxylase domain containing 2	http://www.ncbi.nlm.nih.gov/gene/?term=72898
Aspm	protein_coding	chr1:139454188-139494088	+	12316	17.4715	158.836	126.957	99.3217	104.367	50.2014	104.776	40.6906	abnormal spindle microtubule assembly	http://www.ncbi.nlm.nih.gov/gene/?term=12316
Aspn	protein_coding	chr13:49544443-49567565	+	66695	9.60932	2.46896	17.5469	5.173	7.82752	2.95302	14.6686	7.49564	asporin	http://www.ncbi.nlm.nih.gov/gene/?term=66695
Asprv1	protein_coding	chr6:86628174-86629710	+	67855	306.625	64.1928	17.5469	23.7958	17.3945	22.6398	19.9074	38.549	aspartic peptidase, retroviral-like 1	http://www.ncbi.nlm.nih.gov/gene/?term=67855
Aspscr1	protein_coding	chr11:120672973-120709447	+	68938	981.898	1143.95	813.351	853.546	688.822	847.517	731.333	658.545	alveolar soft part sarcoma chromosome region, candidate 1 (human)	http://www.ncbi.nlm.nih.gov/gene/?term=68938
Asrgl1	protein_coding	chr19:9111719-9135566	-	66514	1651.93	1724.98	2479.28	2476.83	2402.18	2165.55	2206.57	2324.72	asparaginase like 1	http://www.ncbi.nlm.nih.gov/gene/?term=66514
Ass1	protein_coding	chr2:31470270-31520670	+	11898	1256.2	757.146	698.78	731.463	614.025	655.571	583.6	700.307	argininosuccinate synthetase 1	http://www.ncbi.nlm.nih.gov/gene/?term=11898
Aste1	protein_coding	chr9:105395294-105408299	+	66595	130.163	97.1123	101.153	92.0795	100.018	86.622	106.871	81.3812	asteroid homolog 1	http://www.ncbi.nlm.nih.gov/gene/?term=66595
Astn1	protein_coding	chr1:158362102-158691786	+	11899	2924.73	2306	4198.87	4132.2	4331.23	4483.67	4184.74	4614.1	astrotactin 1	http://www.ncbi.nlm.nih.gov/gene/?term=11899
Astn2	protein_coding	chr4:65380803-66404537	-	56079	550.352	516.835	885.603	1025.29	927.126	1130.02	924.12	934.813	astrotactin 2	http://www.ncbi.nlm.nih.gov/gene/?term=56079
Asxl1	protein_coding	chr2:153345830-153404007	+	228790	1374.13	1413.07	1224.16	1198.07	1209.79	1386.94	1197.58	1184.31	additional sex combs like 1	http://www.ncbi.nlm.nih.gov/gene/?term=228790
Asxl2	protein_coding	chr12:3426857-3510811	+	75302	570.444	585.965	543.954	512.127	569.67	606.354	610.841	537.544	additional sex combs like 2, transcriptional regulator	http://www.ncbi.nlm.nih.gov/gene/?term=75302
Asxl3	protein_coding	chr18:22344077-22530227	+	211961	131.036	114.395	169.276	128.29	126.98	179.15	167.641	163.833	additional sex combs like 3, transcriptional regulator	http://www.ncbi.nlm.nih.gov/gene/?term=211961
Atad1	protein_coding	chr19:32672558-32739787	-	67979	1263.19	1271.51	1146.74	1277.73	1343.72	1219.6	1437.52	1544.1	ATPase family, AAA domain containing 1	http://www.ncbi.nlm.nih.gov/gene/?term=67979
Atad2	protein_coding	chr15:58094044-58135525	-	70472	138.025	303.682	230.174	230.716	214.822	178.166	245.175	142.417	ATPase family, AAA domain containing 2	http://www.ncbi.nlm.nih.gov/gene/?term=70472
Atad2b	protein_coding	chr12:4914404-5047396	+	320817	221.014	351.415	296.233	301.069	320.059	262.819	297.563	294.471	ATPase family, AAA domain containing 2B	http://www.ncbi.nlm.nih.gov/gene/?term=320817
Atad3a	protein_coding	chr4:155740640-155761124	-	108888	994.128	946.433	700.845	776.985	720.132	778.613	657.99	753.847	ATPase family, AAA domain containing 3A	http://www.ncbi.nlm.nih.gov/gene/?term=108888
Atad3aos	lncRNA	chr4:155761192-155763560	+	70448	6.9886	2.46896	1.03217	13.4498	7.82752	14.7651	8.38204	9.63725	ATPase family, AAA domain containing 3A, opposite strand	http://www.ncbi.nlm.nih.gov/gene/?term=70448
Atad5	protein_coding	chr11:80089379-80135797	+	237877	82.116	148.137	84.6381	85.8719	86.1027	78.7473	117.349	66.3899	ATPase family, AAA domain containing 5	http://www.ncbi.nlm.nih.gov/gene/?term=237877
Atat1	protein_coding	chr17:35897595-35910086	-	73242	580.927	449.35	819.544	783.193	813.192	763.848	762.766	847.007	alpha tubulin acetyltransferase 1	http://www.ncbi.nlm.nih.gov/gene/?term=73242
Atcay	protein_coding	chr10:81204504-81230845	-	16467	2877.56	1882.99	4168.94	4067.02	4235.56	4256.29	3666.1	4417.07	ataxia, cerebellar, Cayman type	http://www.ncbi.nlm.nih.gov/gene/?term=16467
Atcayos	lncRNA	chr10:81194691-81208370	+	69678	6.9886	6.58388	3.09651	13.4498	11.3064	31.4989	5.23878	3.21242	ataxia, cerebellar, Cayman type, opposite strand	http://www.ncbi.nlm.nih.gov/gene/?term=69678
Ate1	protein_coding	chr7:130391493-130520619	-	11907	965.3	929.15	927.922	1019.08	1066.28	1062.1	1060.33	1121.13	arginyltransferase 1	http://www.ncbi.nlm.nih.gov/gene/?term=11907
Atf1	protein_coding	chr15:100227859-100261248	+	11908	367.775	525.888	230.174	249.339	263.527	269.709	280.798	264.489	activating transcription factor 1	http://www.ncbi.nlm.nih.gov/gene/?term=11908
Atf2	protein_coding	chr2:73816509-73892677	-	11909	1144.38	1132.43	1409.95	1422.58	1669	1468.64	1509.82	1674.74	activating transcription factor 2	http://www.ncbi.nlm.nih.gov/gene/?term=11909
Atf3	protein_coding	chr1:191170296-191183333	-	11910	323.223	318.495	144.504	113.806	91.3211	63.9821	150.877	58.8943	activating transcription factor 3	http://www.ncbi.nlm.nih.gov/gene/?term=11910
Atf4	protein_coding	chr15:80255184-80257545	+	11911	1955.93	2208.89	1484.26	1595.35	1557.68	1399.73	1339.03	1515.19	activating transcription factor 4	http://www.ncbi.nlm.nih.gov/gene/?term=11911
Atf5	protein_coding	chr7:44812256-44816658	-	107503	822.034	1385.91	982.627	804.919	751.442	629.978	873.828	613.571	activating transcription factor 5	http://www.ncbi.nlm.nih.gov/gene/?term=107503
Atf6	protein_coding	chr1:170704457-170868585	-	226641	1704.34	1813.04	1699.99	1636.74	1770.76	1744.25	1907.96	1889.97	activating transcription factor 6	http://www.ncbi.nlm.nih.gov/gene/?term=226641
Atf6b	protein_coding	chr17:34647146-34655074	+	12915	1064.89	1130.78	1341.82	1367.74	1380.25	1154.63	1183.96	1135.05	activating transcription factor 6 beta	http://www.ncbi.nlm.nih.gov/gene/?term=12915
Atf7	protein_coding	chr15:102525946-102625464	-	223922	701.481	909.399	704.973	711.805	691.431	636.868	679.993	600.722	activating transcription factor 7	http://www.ncbi.nlm.nih.gov/gene/?term=223922
Atf7ip	protein_coding	chr6:136518789-136610850	+	54343	1762.87	1573.55	1752.63	1588.11	1722.05	1927.34	1866.05	1659.75	activating transcription factor 7 interacting protein	http://www.ncbi.nlm.nih.gov/gene/?term=54343
Atg10	protein_coding	chr13:90935348-91224725	-	66795	111.818	108.634	76.3807	111.737	95.6697	92.528	116.301	117.789	autophagy related 10	http://www.ncbi.nlm.nih.gov/gene/?term=66795
Atg101	protein_coding	chr15:101284301-101290947	+	68118	456.88	446.058	480.992	503.851	480.088	518.748	478.824	522.553	autophagy related 101	http://www.ncbi.nlm.nih.gov/gene/?term=68118
Atg12	protein_coding	chr18:46732417-46741724	-	67526	648.193	632.053	731.81	716.978	855.809	605.37	791.055	818.095	autophagy related 12	http://www.ncbi.nlm.nih.gov/gene/?term=67526
Atg13	protein_coding	chr2:91674612-91710597	-	51897	1896.53	1541.45	1729.92	1837.45	1756.84	1943.09	1889.1	1951.01	autophagy related 13	http://www.ncbi.nlm.nih.gov/gene/?term=51897
Atg14	protein_coding	chr14:47540893-47568434	-	100504663	347.683	317.672	339.584	376.595	372.242	351.41	338.425	342.658	autophagy related 14	http://www.ncbi.nlm.nih.gov/gene/?term=100504663
Atg16l1	protein_coding	chr1:87756007-87792428	+	77040	1016.84	913.514	1087.91	994.251	1136.73	1145.77	1091.76	1161.82	autophagy related 16-like 1 (S. cerevisiae)	http://www.ncbi.nlm.nih.gov/gene/?term=77040
Atg16l2	protein_coding	chr7:101286325-101302267	-	73683	253.337	195.87	343.713	299	311.361	346.488	345.759	365.145	autophagy related 16-like 2 (S. cerevisiae)	http://www.ncbi.nlm.nih.gov/gene/?term=73683
Atg2a	protein_coding	chr19:6241478-6262304	+	329015	1347.93	999.104	1338.73	1327.39	1258.49	1435.17	1274.07	1193.95	autophagy related 2A	http://www.ncbi.nlm.nih.gov/gene/?term=329015
Atg2b	protein_coding	chr12:105613539-105685297	-	76559	1542.73	1027.91	1452.27	1279.8	1333.29	1462.73	1428.09	1394.19	autophagy related 2B	http://www.ncbi.nlm.nih.gov/gene/?term=76559
Atg3	protein_coding	chr16:45158829-45188538	+	67841	984.519	838.622	796.837	854.58	801.016	796.332	782.673	744.21	autophagy related 3	http://www.ncbi.nlm.nih.gov/gene/?term=67841
Atg4a	protein_coding	chrX:140953845-141164194	+	666468	76.001	196.693	84.6381	108.633	93.0605	80.7159	88.0115	88.8768	autophagy related 4A, cysteine peptidase	http://www.ncbi.nlm.nih.gov/gene/?term=666468
Atg4b	protein_coding	chr1:93754905-93789606	+	66615	835.138	699.537	941.341	939.418	996.704	886.891	860.207	931.601	autophagy related 4B, cysteine peptidase	http://www.ncbi.nlm.nih.gov/gene/?term=66615
Atg4c	protein_coding	chr4:99189159-99297258	+	242557	391.362	288.868	560.469	565.927	587.064	594.542	560.549	666.041	autophagy related 4C, cysteine peptidase	http://www.ncbi.nlm.nih.gov/gene/?term=242557
Atg4d	protein_coding	chr9:21265205-21274837	+	235040	649.066	627.115	719.424	706.632	757.53	758.927	649.608	755.989	autophagy related 4D, cysteine peptidase	http://www.ncbi.nlm.nih.gov/gene/?term=235040
Atg5	protein_coding	chr10:44268322-44364299	+	11793	276.05	336.601	308.619	296.93	340.932	292.349	290.228	275.197	autophagy related 5	http://www.ncbi.nlm.nih.gov/gene/?term=11793
Atg7	protein_coding	chr6:114643127-114860604	+	74244	649.066	762.084	586.273	617.657	493.134	601.432	563.692	553.606	autophagy related 7	http://www.ncbi.nlm.nih.gov/gene/?term=74244
Atg9a	protein_coding	chr1:75180861-75192010	-	245860	3511.77	2394.89	3311.21	3195.88	3052.73	3584.97	3006.01	3367.68	autophagy related 9A	http://www.ncbi.nlm.nih.gov/gene/?term=245860
Atg9b	protein_coding	chr5:24384181-24392143	-	213948	179.083	106.988	91.8633	112.771	93.9302	94.4967	90.107	80.3104	autophagy related 9B	http://www.ncbi.nlm.nih.gov/gene/?term=213948
Atic	protein_coding	chr1:71557156-71579403	+	108147	701.481	723.404	552.212	707.667	588.803	520.716	584.648	513.987	5-aminoimidazole-4-carboxamide ribonucleotide formyltransferase/IMP cyclohydrolase	http://www.ncbi.nlm.nih.gov/gene/?term=108147
Atl1	protein_coding	chr12:69893105-69964085	+	73991	1670.28	1240.24	1874.42	1727.78	1909.05	2023.8	1926.82	2327.93	atlastin GTPase 1	http://www.ncbi.nlm.nih.gov/gene/?term=73991
Atl2	protein_coding	chr17:79848352-79896204	-	56298	599.272	655.919	842.252	786.297	991.486	835.705	891.64	936.955	atlastin GTPase 2	http://www.ncbi.nlm.nih.gov/gene/?term=56298
Atl3	protein_coding	chr19:7494015-7538609	+	109168	725.941	1191.68	682.265	752.155	646.205	658.524	783.721	595.368	atlastin GTPase 3	http://www.ncbi.nlm.nih.gov/gene/?term=109168
Atm	protein_coding	chr9:53437122-53536828	-	11920	209.658	316.026	335.456	322.795	372.242	294.318	348.903	309.463	ataxia telangiectasia mutated	http://www.ncbi.nlm.nih.gov/gene/?term=11920
Atmin	protein_coding	chr8:116943383-116960445	+	234776	2142.88	1580.13	2028.22	1797.1	1902.09	2005.1	1911.11	2145.89	ATM interactor	http://www.ncbi.nlm.nih.gov/gene/?term=234776
Atn1	protein_coding	chr6:124742544-124756487	-	13498	5447.61	4834.21	5262.01	5093.34	4983.52	5458.17	4749.48	4777.93	atrophin 1	http://www.ncbi.nlm.nih.gov/gene/?term=13498
Atoh7	protein_coding	chr10:63099785-63101280	+	53404	17.4715	4.11493	23.7399	13.4498	22.6128	37.4049	27.2416	36.4074	atonal bHLH transcription factor 7	http://www.ncbi.nlm.nih.gov/gene/?term=53404
Atoh8	protein_coding	chr6:72206174-72235780	-	71093	55.9088	232.082	82.5737	76.5605	57.4018	42.3266	84.8682	39.6198	atonal bHLH transcription factor 8	http://www.ncbi.nlm.nih.gov/gene/?term=71093
Atox1	protein_coding	chr11:55446637-55461208	-	11927	561.709	690.485	498.539	525.577	378.33	375.034	486.159	399.41	antioxidant 1 copper chaperone	http://www.ncbi.nlm.nih.gov/gene/?term=11927
Atp10a	protein_coding	chr7:58656142-58830244	+	11982	168.6	323.433	333.391	268.996	387.027	377.987	373.001	361.932	ATPase, class V, type 10A	http://www.ncbi.nlm.nih.gov/gene/?term=11982
Atp10b	protein_coding	chr11:43012164-43262285	+	319767	28.828	7.40687	25.8043	28.9688	33.0495	27.5615	31.4327	28.9117	ATPase, class V, type 10B	http://www.ncbi.nlm.nih.gov/gene/?term=319767
Atp10d	transcribed_pseudogene	chr5:72203329-72298771	+	231287	74.2539	177.765	70.1877	80.6989	40.0073	67.9195	90.107	54.6111	ATPase, class V, type 10D	http://www.ncbi.nlm.nih.gov/gene/?term=231287
Atp11a	protein_coding	chr8:12757016-12868728	+	50770	1488.57	1878.05	1585.42	1639.84	1638.56	1769.84	1744.51	1514.12	ATPase, class VI, type 11A	http://www.ncbi.nlm.nih.gov/gene/?term=50770
Atp11b	protein_coding	chr3:35754044-35856276	+	76295	670.032	788.42	1003.27	855.615	968.873	1333.78	1078.14	1132.91	ATPase, class VI, type 11B	http://www.ncbi.nlm.nih.gov/gene/?term=76295
Atp11c	protein_coding	chrX:60223283-60404853	-	320940	207.037	255.948	233.271	232.785	180.903	188.009	213.742	178.824	ATPase, class VI, type 11C	http://www.ncbi.nlm.nih.gov/gene/?term=320940
Atp13a1	protein_coding	chr8:69791163-69807749	+	170759	1319.1	1337.35	1137.45	1091.5	1123.68	1134.94	1083.38	1112.57	ATPase type 13A1	http://www.ncbi.nlm.nih.gov/gene/?term=170759
Atp13a2	protein_coding	chr4:140986216-141007330	+	74772	4298.86	4083.65	4341.31	4299.8	4057.26	4485.64	4157.49	4326.05	ATPase type 13A2	http://www.ncbi.nlm.nih.gov/gene/?term=74772
Atp13a3	protein_coding	chr16:30312423-30388871	-	224088	1019.46	1266.57	966.113	983.905	1050.63	970.56	1099.1	1026.9	ATPase type 13A3	http://www.ncbi.nlm.nih.gov/gene/?term=224088
Atp13a4	protein_coding	chr16:29389103-29544864	-	224079	175.589	175.296	242.56	192.436	195.688	188.009	228.411	186.32	ATPase type 13A4	http://www.ncbi.nlm.nih.gov/gene/?term=224079
Atp13a5	protein_coding	chr16:29230490-29378766	-	268878	93.4725	121.802	193.016	143.81	190.47	156.51	213.742	212.019	ATPase type 13A5	http://www.ncbi.nlm.nih.gov/gene/?term=268878
Atp1a1	protein_coding	chr3:101576219-101604707	-	11928	18385.3	15012.1	24186.9	22793.3	20562	26860.7	23177.4	26142.6	ATPase, Na+/K+ transporting, alpha 1 polypeptide	http://www.ncbi.nlm.nih.gov/gene/?term=11928
Atp1a2	protein_coding	chr1:172271709-172298064	-	98660	20101	23720.9	28398.1	28591.2	26501.4	26466	25989.6	26236.9	ATPase, Na+/K+ transporting, alpha 2 polypeptide	http://www.ncbi.nlm.nih.gov/gene/?term=98660
Atp1a3	protein_coding	chr7:24978167-25006077	-	232975	55183.7	35497	59830.9	58460.1	55847.6	63515.6	52656	61558.5	ATPase, Na+/K+ transporting, alpha 3 polypeptide	http://www.ncbi.nlm.nih.gov/gene/?term=232975
Atp1b1	protein_coding	chr1:164437099-164458355	-	11931	19759.4	15800.5	25062.2	24724.9	24960.2	27267.2	25157.7	29777	ATPase, Na+/K+ transporting, beta 1 polypeptide	http://www.ncbi.nlm.nih.gov/gene/?term=11931
Atp1b2	protein_coding	chr11:69599728-69605978	-	11932	10606.1	10816.5	11387.9	11711.7	11249	10087.5	10845.3	9643.67	ATPase, Na+/K+ transporting, beta 2 polypeptide	http://www.ncbi.nlm.nih.gov/gene/?term=11932
Atp1b3	protein_coding	chr9:96332655-96364431	-	11933	2101.82	2697.75	1950.8	1905.73	1895.13	1654.68	2031.6	1857.85	ATPase, Na+/K+ transporting, beta 3 polypeptide	http://www.ncbi.nlm.nih.gov/gene/?term=11933
Atp23	protein_coding	chr10:126867829-126902024	-	68876	131.91	92.9973	94.9598	113.806	126.11	119.105	112.11	102.797	ATP23 metallopeptidase and ATP synthase assembly factor homolog	http://www.ncbi.nlm.nih.gov/gene/?term=68876
Atp2a1	protein_coding	chr7:126445858-126463103	-	11937	21.8394	27.1585	9.28954	14.4844	8.69724	12.7964	9.4298	6.42483	ATPase, Ca++ transporting, cardiac muscle, fast twitch 1	http://www.ncbi.nlm.nih.gov/gene/?term=11937
Atp2a2	protein_coding	chr5:122453513-122502225	-	11938	16606.7	12714.3	18164.2	18527.6	18396.4	19494.9	18451	18979	ATPase, Ca++ transporting, cardiac muscle, slow twitch 2	http://www.ncbi.nlm.nih.gov/gene/?term=11938
Atp2a3	protein_coding	chr11:72961169-72993043	+	53313	232.371	473.216	284.879	272.1	263.527	196.868	262.987	192.745	ATPase, Ca++ transporting, ubiquitous	http://www.ncbi.nlm.nih.gov/gene/?term=53313
Atp2b1	protein_coding	chr10:98914630-99026143	+	67972	7836.84	6733.66	10452.8	9911.48	11895.2	12017.8	10916.6	13095.9	ATPase, Ca++ transporting, plasma membrane 1	http://www.ncbi.nlm.nih.gov/gene/?term=67972
Atp2b2	protein_coding	chr6:113743831-114042613	-	11941	12719.3	7589.57	19734.1	18647.6	19655.8	21505.9	17621.2	19005.7	ATPase, Ca++ transporting, plasma membrane 2	http://www.ncbi.nlm.nih.gov/gene/?term=11941
Atp2b3	protein_coding	chrX:73502749-73573275	+	320707	2669.64	2089.56	3044.91	2906.19	2509.16	3305.42	2897.04	3179.22	ATPase, Ca++ transporting, plasma membrane 3	http://www.ncbi.nlm.nih.gov/gene/?term=320707
Atp2b4	protein_coding	chr1:133702674-133801059	-	381290	3644.55	2358.68	3911.93	4100.12	4165.98	4724.84	4206.74	4330.34	ATPase, Ca++ transporting, plasma membrane 4	http://www.ncbi.nlm.nih.gov/gene/?term=381290
Atp2c1	protein_coding	chr9:105411362-105521257	-	235574	1332.2	1323.36	2267.68	2235.77	2435.23	2220.67	2258.96	2379.33	ATPase, Ca++-sequestering	http://www.ncbi.nlm.nih.gov/gene/?term=235574
Atp2c2	protein_coding	chr8:119700009-119757718	+	69047	110.07	92.9973	35.0938	23.7958	14.7853	35.4363	28.2894	32.1242	ATPase, Ca++ transporting, type 2C, member 2	http://www.ncbi.nlm.nih.gov/gene/?term=69047
Atp4a	protein_coding	chr7:30712209-30725534	+	11944	19.2186	8.22985	5.16086	10.346	5.21835	15.7495	10.4776	9.63725	ATPase, H+/K+ exchanging, gastric, alpha polypeptide	http://www.ncbi.nlm.nih.gov/gene/?term=11944
Atp5a1	protein_coding	chr18:77773768-77782869	+	11946	17428.7	14622.8	16630.3	16308.4	15499.4	16359.7	15877.7	17346	ATP synthase, H+ transporting, mitochondrial F1 complex, alpha subunit 1	http://www.ncbi.nlm.nih.gov/gene/?term=11946
Atp5b	protein_coding	chr10:128083307-128090388	+	11947	19829.3	17016.9	21230.7	20933.1	19850.6	19962.4	19907.4	22011.5	ATP synthase, H+ transporting mitochondrial F1 complex, beta subunit	http://www.ncbi.nlm.nih.gov/gene/?term=11947
Atp5c1	protein_coding	chr2:10056030-10080510	-	11949	2357.78	2542.2	2654.75	2679.62	2415.22	2569.13	2716.83	3010.03	ATP synthase, H+ transporting, mitochondrial F1 complex, gamma polypeptide 1	http://www.ncbi.nlm.nih.gov/gene/?term=11949
Atp5d	protein_coding	chr10:80138698-80145828	+	66043	2813.78	2842.59	3419.58	3398.66	3300.6	3071.14	3057.35	3310.93	ATP synthase, H+ transporting, mitochondrial F1 complex, delta subunit	http://www.ncbi.nlm.nih.gov/gene/?term=66043
Atp5e	protein_coding	chr2:174461075-174464101	-	67126	1043.05	1205.67	1234.48	1188.76	1194.13	1050.29	1084.43	1062.24	ATP synthase, H+ transporting, mitochondrial F1 complex, epsilon subunit	http://www.ncbi.nlm.nih.gov/gene/?term=67126
Atp5g1	protein_coding	chr11:96072793-96075694	-	11951	2008.35	1531.58	1775.34	1806.41	1729.88	1643.85	1530.77	1791.46	ATP synthase, H+ transporting, mitochondrial F0 complex, subunit C1 (subunit 9)	http://www.ncbi.nlm.nih.gov/gene/?term=11951
Atp5g2	protein_coding	chr15:102662868-102671047	-	67942	1617.86	1918.38	1465.68	1511.55	1305.46	1237.32	1281.4	1238.92	ATP synthase, H+ transporting, mitochondrial F0 complex, subunit C2 (subunit 9)	http://www.ncbi.nlm.nih.gov/gene/?term=67942
Atp5g3	protein_coding	chr2:73908447-73912464	-	228033	3511.77	3391.52	3694.14	3672.83	3417.15	3321.17	3354.91	3673.93	ATP synthase, H+ transporting, mitochondrial F0 complex, subunit C3 (subunit 9)	http://www.ncbi.nlm.nih.gov/gene/?term=228033
Atp5h	protein_coding	chr11:115415691-115419919	-	71679	1979.52	1895.33	1953.9	1861.25	1921.22	1891.9	2042.08	2296.88	ATP synthase, H+ transporting, mitochondrial F0 complex, subunit D	http://www.ncbi.nlm.nih.gov/gene/?term=71679
Atp5j	protein_coding	chr16:84827871-84835857	-	11957	2135.89	2134.82	2125.24	2079.55	2118.65	1985.42	2047.31	2247.62	ATP synthase, H+ transporting, mitochondrial F0 complex, subunit F	http://www.ncbi.nlm.nih.gov/gene/?term=11957
Atp5j2	protein_coding	chr5:145183704-145191541	-	57423	1072.75	1096.22	1285.05	1232.21	1295.02	1013.87	1221.68	1226.07	ATP synthase, H+ transporting, mitochondrial F0 complex, subunit F2	http://www.ncbi.nlm.nih.gov/gene/?term=57423
Atp5k	protein_coding	chr5:108433246-108434399	-	11958	550.352	508.605	677.105	652.833	680.125	609.307	626.558	599.651	ATP synthase, H+ transporting, mitochondrial F1F0 complex, subunit E	http://www.ncbi.nlm.nih.gov/gene/?term=11958
Atp5l	protein_coding	chr9:44913248-44920742	-	27425	1135.65	1377.68	1272.67	1263.25	1308.07	1188.1	1327.51	1427.38	ATP synthase, H+ transporting, mitochondrial F0 complex, subunit G	http://www.ncbi.nlm.nih.gov/gene/?term=27425
Atp5md	protein_coding	chr19:47083471-47090647	-	66477	860.471	771.96	1044.56	973.559	996.704	929.218	954.505	1129.7	ATP synthase membrane subunit DAPIT	http://www.ncbi.nlm.nih.gov/gene/?term=66477
Atp5mpl	protein_coding	chr12:111961374-111967009	-	70257	411.454	506.959	534.665	550.408	542.708	468.546	557.406	569.668	ATP synthase membrane subunit 6.8PL	http://www.ncbi.nlm.nih.gov/gene/?term=70257
Atp5o	protein_coding	chr16:91925223-91931630	-	28080	2315.85	2218.77	2485.47	2471.66	2271.72	2110.43	2358.5	2336.5	ATP synthase, H+ transporting, mitochondrial F1 complex, O subunit	http://www.ncbi.nlm.nih.gov/gene/?term=28080
Atp5pb	protein_coding	chr3:105942698-105959263	-	11950	2713.32	2836.83	2979.88	3047.93	2997.07	2737.45	3064.68	3177.08	ATP synthase peripheral stalk-membrane subunit b	http://www.ncbi.nlm.nih.gov/gene/?term=11950
Atp6ap1	protein_coding	chrX:74297097-74304721	+	54411	4157.34	3979.13	4952.36	5019.88	4898.29	4643.13	4754.71	5127.02	ATPase, H+ transporting, lysosomal accessory protein 1	http://www.ncbi.nlm.nih.gov/gene/?term=54411
Atp6ap1l	protein_coding	chr13:90883439-90905355	-	435376	56.7824	49.3791	114.571	94.1487	135.677	115.168	115.253	118.859	ATPase, H+ transporting, lysosomal accessory protein 1-like	http://www.ncbi.nlm.nih.gov/gene/?term=435376
Atp6ap2	protein_coding	chrX:12587759-12617051	+	70495	2747.39	2436.86	2830.21	2875.16	3154.49	2963.85	3121.26	3377.32	ATPase, H+ transporting, lysosomal accessory protein 2	http://www.ncbi.nlm.nih.gov/gene/?term=70495
Atp6v0a1	protein_coding	chr11:101009422-101063719	+	11975	11622.9	8789.48	10245.3	10132.9	10027.9	10769.7	9716.88	10529.2	ATPase, H+ transporting, lysosomal V0 subunit A1	http://www.ncbi.nlm.nih.gov/gene/?term=11975
Atp6v0a2	protein_coding	chr5:124629052-124724455	+	21871	1574.18	1626.22	1798.04	1694.68	1770.76	1526.71	1622.97	1505.55	ATPase, H+ transporting, lysosomal V0 subunit A2	http://www.ncbi.nlm.nih.gov/gene/?term=21871
Atp6v0a4	protein_coding	chr6:38048483-38124586	-	140494	8.73575	9.05284	6.19303	8.27681	9.56697	14.7651	10.4776	8.56644	ATPase, H+ transporting, lysosomal V0 subunit A4	http://www.ncbi.nlm.nih.gov/gene/?term=140494
Atp6v0b	protein_coding	chr4:117884330-117887333	-	114143	2939.58	2558.66	3104.77	3154.5	3120.57	3058.35	3019.63	3139.6	ATPase, H+ transporting, lysosomal V0 subunit B	http://www.ncbi.nlm.nih.gov/gene/?term=114143
Atp6v0c	protein_coding	chr17:24163865-24169678	-	11984	8060.48	7159.97	7643.23	7905.38	7487.46	7445.55	7173.98	8352.28	ATPase, H+ transporting, lysosomal V0 subunit C	http://www.ncbi.nlm.nih.gov/gene/?term=11984
Atp6v0c-ps2	transcribed_pseudogene	chr6:37805975-37807107	+	100039636	52.4145	51.0251	60.8981	65.1799	62.6202	50.2014	53.4355	55.6819	ATPase, H+ transporting, lysosomal V0 subunit C, pseudogene 2	http://www.ncbi.nlm.nih.gov/gene/?term=100039636
Atp6v0d1	protein_coding	chr8:105524461-105566064	-	11972	3280.27	2629.44	3519.71	3376.94	3445.85	3325.1	3086.69	3630.03	ATPase, H+ transporting, lysosomal V0 subunit D1	http://www.ncbi.nlm.nih.gov/gene/?term=11972
Atp6v0e	protein_coding	chr17:26676396-26699647	+	11974	449.891	601.602	404.611	420.048	332.235	345.504	439.01	309.463	ATPase, H+ transporting, lysosomal V0 subunit E	http://www.ncbi.nlm.nih.gov/gene/?term=11974
Atp6v0e2	protein_coding	chr6:48537569-48541801	+	76252	5240.58	4190.64	4897.65	5052.99	4973.08	5203.22	4601.74	5394.72	ATPase, H+ transporting, lysosomal V0 subunit E2	http://www.ncbi.nlm.nih.gov/gene/?term=76252
Atp6v1a	protein_coding	chr16:44085402-44139702	-	11964	7898.86	6880.16	7649.42	7249.45	6900.39	7547.92	7863.4	8779.53	ATPase, H+ transporting, lysosomal V1 subunit A	http://www.ncbi.nlm.nih.gov/gene/?term=11964
Atp6v1b2	protein_coding	chr8:69088736-69113718	+	11966	12950.7	7666.93	10942.1	10610.9	10673.3	11503	11118.8	12641.9	ATPase, H+ transporting, lysosomal V1 subunit B2	http://www.ncbi.nlm.nih.gov/gene/?term=11966
Atp6v1c1	protein_coding	chr15:38661904-38692444	+	66335	2812.04	2452.5	3293.66	3251.75	3405.84	3302.46	3585.42	3912.72	ATPase, H+ transporting, lysosomal V1 subunit C1	http://www.ncbi.nlm.nih.gov/gene/?term=66335
Atp6v1c2	protein_coding	chr12:17284721-17325386	-	68775	50.6673	13.1678	12.3861	22.7612	37.3982	41.3423	17.8118	35.3366	ATPase, H+ transporting, lysosomal V1 subunit C2	http://www.ncbi.nlm.nih.gov/gene/?term=68775
Atp6v1d	protein_coding	chr12:78842982-78862008	-	73834	2897.65	2632.73	2952.01	2836.88	2794.42	2810.29	2931.62	3382.67	ATPase, H+ transporting, lysosomal V1 subunit D	http://www.ncbi.nlm.nih.gov/gene/?term=73834
Atp6v1e1	protein_coding	chr6:120795244-120822698	-	11973	4475.32	3710.02	4011.02	3846.65	3763.3	4023.98	4185.78	4908.57	ATPase, H+ transporting, lysosomal V1 subunit E1	http://www.ncbi.nlm.nih.gov/gene/?term=11973
Atp6v1f	protein_coding	chr6:29467783-29470509	+	66144	1084.11	1060	1151.9	1174.27	1138.47	1044.39	1071.85	1163.97	ATPase, H+ transporting, lysosomal V1 subunit F	http://www.ncbi.nlm.nih.gov/gene/?term=66144
Atp6v1g1	protein_coding	chr4:63544765-63550701	+	66290	1533.12	1475.61	1299.5	1249.8	1200.22	1182.19	1297.12	1367.42	ATPase, H+ transporting, lysosomal V1 subunit G1	http://www.ncbi.nlm.nih.gov/gene/?term=66290
Atp6v1g2	protein_coding	chr17:35234931-35238767	+	66237	6957.15	5521.41	6714.28	6670.07	6482.06	7061.66	6328.44	7510.63	ATPase, H+ transporting, lysosomal V1 subunit G2	http://www.ncbi.nlm.nih.gov/gene/?term=66237
Atp6v1h	protein_coding	chr1:5082978-5163213	+	108664	2199.66	2060.75	2299.68	2225.43	2461.32	2199.02	2483.18	2868.69	ATPase, H+ transporting, lysosomal V1 subunit H	http://www.ncbi.nlm.nih.gov/gene/?term=108664
Atp7a	protein_coding	chrX:106027224-106128161	+	11977	255.957	379.396	254.946	219.335	208.734	177.181	232.602	175.612	ATPase, Cu++ transporting, alpha polypeptide	http://www.ncbi.nlm.nih.gov/gene/?term=11977
Atp7b	protein_coding	chr8:21992783-22060074	-	11979	71.6331	44.4412	62.9625	80.6989	80.8844	55.1231	60.7698	82.452	ATPase, Cu++ transporting, beta polypeptide	http://www.ncbi.nlm.nih.gov/gene/?term=11979
Atp8a1	protein_coding	chr5:67618139-67847484	-	11980	3459.36	2491.18	4326.86	3914.93	4165.11	4499.42	4357.61	4603.39	ATPase, aminophospholipid transporter (APLT), class I, type 8A, member 1	http://www.ncbi.nlm.nih.gov/gene/?term=11980
Atp8a2	protein_coding	chr14:59647531-60086914	-	50769	399.224	194.225	537.761	519.37	505.31	515.795	466.251	413.331	ATPase, aminophospholipid transporter-like, class I, type 8A, member 2	http://www.ncbi.nlm.nih.gov/gene/?term=50769
Atp8b1	protein_coding	chr18:64528979-64661272	-	54670	147.634	297.921	174.437	121.048	62.6202	79.7316	124.683	63.1775	ATPase, class I, type 8B, member 1	http://www.ncbi.nlm.nih.gov/gene/?term=54670
Atp8b2	protein_coding	chr3:89939481-89963338	-	54667	1472.85	1551.33	1370.72	1279.8	1387.21	1703.89	1406.09	1480.92	ATPase, class I, type 8B, member 2	http://www.ncbi.nlm.nih.gov/gene/?term=54667
Atp8b4	protein_coding	chr2:126320973-126500669	-	241633	34.0694	20.5746	12.3861	1.0346	8.69724	0	6.28653	2.14161	ATPase, class I, type 8B, member 4	http://www.ncbi.nlm.nih.gov/gene/?term=241633
Atp9a	protein_coding	chr2:168634438-168742370	-	11981	9867.03	6583.06	9797.37	9825.6	9888.77	10676.2	9393.13	10576.3	ATPase, class II, type 9A	http://www.ncbi.nlm.nih.gov/gene/?term=11981
Atp9b	protein_coding	chr18:80734141-80934081	-	50771	1082.36	1162.88	1155	1155.65	1180.22	1303.27	1229.02	1208.94	ATPase, class II, type 9B	http://www.ncbi.nlm.nih.gov/gene/?term=50771
Atpaf1	protein_coding	chr4:115784828-115811923	+	230649	932.978	727.519	881.475	908.379	931.475	971.544	930.407	889.839	ATP synthase mitochondrial F1 complex assembly factor 1	http://www.ncbi.nlm.nih.gov/gene/?term=230649
Atpaf2	protein_coding	chr11:60400624-60420479	-	246782	362.534	381.865	336.488	363.145	314.84	371.096	330.043	352.295	ATP synthase mitochondrial F1 complex assembly factor 2	http://www.ncbi.nlm.nih.gov/gene/?term=246782
Atpif1	protein_coding	chr4:132530555-132535450	-	11983	1340.06	1194.97	1337.69	1409.13	1261.97	1366.26	1314.93	1454.15	ATPase inhibitory factor 1	http://www.ncbi.nlm.nih.gov/gene/?term=11983
Atpsckmt	protein_coding	chr15:31602116-31617537	+	68073	103.082	88.0594	144.504	125.187	101.758	108.277	133.065	107.081	ATP synthase C subunit lysine N-methyltransferase	http://www.ncbi.nlm.nih.gov/gene/?term=68073
Atr	protein_coding	chr9:95857597-95953217	+	245000	192.186	231.259	205.402	202.782	205.255	183.087	212.694	190.603	ataxia telangiectasia and Rad3 related	http://www.ncbi.nlm.nih.gov/gene/?term=245000
Atraid	protein_coding	chr5:31048640-31054633	+	381629	713.711	794.181	682.265	666.283	587.934	629.978	646.465	615.713	all-trans retinoic acid induced differentiation factor	http://www.ncbi.nlm.nih.gov/gene/?term=381629
Atrip	protein_coding	chr9:109059747-109074124	-	235610	474.351	427.129	353.003	361.076	379.2	383.893	342.616	405.835	ATR interacting protein	http://www.ncbi.nlm.nih.gov/gene/?term=235610
Atrip-trex1	lncRNA	chr9:109057933-109074097	-	111828493	789.712	672.379	585.241	640.418	669.688	572.886	560.549	633.917	Atrip-Trex1 readthrough	http://www.ncbi.nlm.nih.gov/gene/?term=111828493
Atrn	protein_coding	chr2:130906430-131030333	+	11990	4042.9	2812.96	4095.66	3933.55	4260.78	4753.38	4271.7	4200.77	attractin	http://www.ncbi.nlm.nih.gov/gene/?term=11990
Atrnl1	protein_coding	chr19:57610960-58133343	+	226255	2160.35	2143.88	2767.25	2696.17	2593.52	2880.18	2670.73	2729.48	attractin like 1	http://www.ncbi.nlm.nih.gov/gene/?term=226255
Atrx	protein_coding	chrX:105797615-105929372	-	22589	1538.37	1836.9	1912.61	1778.48	1936.01	1910.61	2015.88	2154.46	ATRX, chromatin remodeler	http://www.ncbi.nlm.nih.gov/gene/?term=22589
Atxn1	protein_coding	chr13:45549755-45964991	-	20238	1855.47	1281.39	2366.77	2329.92	2481.32	2747.29	2301.92	2265.82	ataxin 1	http://www.ncbi.nlm.nih.gov/gene/?term=20238
Atxn10	protein_coding	chr15:85336255-85463837	+	54138	3590.39	2858.23	3441.26	3505.23	3386.71	3434.36	3496.36	3748.89	ataxin 10	http://www.ncbi.nlm.nih.gov/gene/?term=54138
Atxn1l	protein_coding	chr8:109726451-109737794	-	52335	1485.08	1568.61	1162.23	1130.82	1101.07	1207.79	1196.54	1220.72	ataxin 1-like	http://www.ncbi.nlm.nih.gov/gene/?term=52335
Atxn2	protein_coding	chr5:121711609-121814950	+	20239	1755.89	1581.78	2023.06	2016.44	2033.42	2163.58	2101.8	2181.23	ataxin 2	http://www.ncbi.nlm.nih.gov/gene/?term=20239
Atxn2l	protein_coding	chr7:126491708-126507819	-	233871	3586.02	3796.43	3465	3388.32	3469.33	4100.76	3311.95	3531.52	ataxin 2-like	http://www.ncbi.nlm.nih.gov/gene/?term=233871
Atxn3	protein_coding	chr12:101918901-101959121	-	110616	377.384	426.306	425.255	361.076	442.69	378.971	517.591	495.783	ataxin 3	http://www.ncbi.nlm.nih.gov/gene/?term=110616
Atxn7	protein_coding	chr14:13961283-14107316	+	246103	502.306	683.078	470.67	494.539	484.437	548.278	559.501	581.447	ataxin 7	http://www.ncbi.nlm.nih.gov/gene/?term=246103
Atxn7l1	protein_coding	chr12:33146968-33376408	+	380753	644.698	530.825	630.657	663.179	657.512	766.801	664.277	714.227	ataxin 7-like 1	http://www.ncbi.nlm.nih.gov/gene/?term=380753
Atxn7l2	protein_coding	chr3:108202222-108210577	-	72522	246.348	333.309	325.134	315.553	348.76	376.018	275.56	385.49	ataxin 7-like 2	http://www.ncbi.nlm.nih.gov/gene/?term=72522
Atxn7l3	protein_coding	chr11:102289300-102297045	-	217218	4878.04	3532.25	5403.42	5308.54	5639.29	5716.07	5248.21	5607.81	ataxin 7-like 3	http://www.ncbi.nlm.nih.gov/gene/?term=217218
Atxn7l3b	protein_coding	chr10:112925428-112929026	-	382423	2964.04	2719.14	2964.4	3153.46	3367.57	3220.76	3053.16	3414.8	ataxin 7-like 3B	http://www.ncbi.nlm.nih.gov/gene/?term=382423
AU020206	lncRNA	chr7:75769038-75782120	-	108167440	88.2311	260.063	178.566	206.92	191.339	125.996	239.936	104.939	expressed sequence AU020206	http://www.ncbi.nlm.nih.gov/gene/?term=108167440
AU021063	lncRNA	chr15:101221247-101222155	+	105968	13.9772	6.58388	21.6756	15.519	21.7431	14.7651	22.0029	12.8497	expressed sequence AU021063	http://www.ncbi.nlm.nih.gov/gene/?term=105968
AU021092	protein_coding	chr16:5211814-5222308	-	239691	46.2995	116.041	83.6059	54.8338	46.0954	46.264	52.3878	33.195	expressed sequence AU021092	http://www.ncbi.nlm.nih.gov/gene/?term=239691
AU022252	protein_coding	chr4:119222882-119232885	-	230696	489.202	390.095	498.539	544.2	537.49	477.405	498.732	491.5	expressed sequence AU022252	http://www.ncbi.nlm.nih.gov/gene/?term=230696
AU022754	lncRNA	chr15:85581142-85593708	+	105975	15.7243	12.3448	13.4182	14.4844	22.6128	19.6868	24.0984	37.4782	expressed sequence AU022754	http://www.ncbi.nlm.nih.gov/gene/?term=105975
AU023762	lncRNA	chr9:113496746-113587152	-	102688	2.62072	3.29194	12.3861	15.519	25.222	14.7651	11.5253	13.9205	expressed sequence AU023762	http://www.ncbi.nlm.nih.gov/gene/?term=102688
AU040320	protein_coding	chr4:126753547-126869694	+	100317	2103.57	1382.62	1834.17	1709.16	1823.81	1710.78	1588.4	1746.48	expressed sequence AU040320	http://www.ncbi.nlm.nih.gov/gene/?term=100317
AU041133	protein_coding	chr10:82128013-82153065	+	216177	27.9544	24.6896	37.1582	37.2456	28.7009	42.3266	59.7221	41.7614	expressed sequence AU041133	http://www.ncbi.nlm.nih.gov/gene/?term=216177
Auh	protein_coding	chr13:52835107-52929704	-	11992	974.036	711.882	1000.17	974.594	959.306	1026.67	1006.89	1128.63	AU RNA binding protein/enoyl-coenzyme A hydratase	http://www.ncbi.nlm.nih.gov/gene/?term=11992
Aunip	protein_coding	chr4:134510999-134523922	+	69885	16.5979	25.5125	13.4182	10.346	8.69724	11.8121	12.5731	6.42483	aurora kinase A and ninein interacting protein	http://www.ncbi.nlm.nih.gov/gene/?term=69885
Aup1	protein_coding	chr6:83054495-83057682	+	11993	955.691	1089.63	1017.72	1033.57	921.908	879.016	926.216	854.503	ancient ubiquitous protein 1	http://www.ncbi.nlm.nih.gov/gene/?term=11993
Aurka	protein_coding	chr2:172356190-172370886	-	20878	48.9202	274.877	106.314	102.425	87.8422	43.311	108.967	69.6023	aurora kinase A	http://www.ncbi.nlm.nih.gov/gene/?term=20878
Aurkaip1	protein_coding	chr4:155831269-155833098	+	66077	1064.01	1098.69	974.37	1033.57	915.82	921.343	846.586	882.344	aurora kinase A interacting protein 1	http://www.ncbi.nlm.nih.gov/gene/?term=66077
Aurkb	protein_coding	chr11:69045624-69051664	+	20877	48.0466	287.222	100.121	104.495	82.6238	47.2484	145.638	37.4782	aurora kinase B	http://www.ncbi.nlm.nih.gov/gene/?term=20877
Auts2	protein_coding	chr5:131437333-132543220	-	319974	1763.75	1543.1	1951.84	1916.08	2251.72	2385.06	1994.93	2148.04	autism susceptibility candidate 2	http://www.ncbi.nlm.nih.gov/gene/?term=319974
AV039307	lncRNA	chr2:120850656-120866690	+	100502700	12.23	9.87582	13.4182	5.173	20.0037	19.6868	15.7163	18.2037	expressed sequence AV039307	http://www.ncbi.nlm.nih.gov/gene/?term=100502700
Aven	protein_coding	chr2:112492883-112631253	+	74268	254.21	261.709	209.531	189.332	213.952	202.774	163.45	228.082	apoptosis, caspase activation inhibitor	http://www.ncbi.nlm.nih.gov/gene/?term=74268
Avil	protein_coding	chr10:127000065-127020994	+	11567	32.3223	32.9194	14.4504	16.5536	15.655	14.7651	11.5253	7.49564	advillin	http://www.ncbi.nlm.nih.gov/gene/?term=11567
Avl9	protein_coding	chr6:56714839-56761912	+	78937	1200.29	785.128	961.984	899.068	983.658	915.437	1044.61	981.928	AVL9 cell migration associated	http://www.ncbi.nlm.nih.gov/gene/?term=78937
Avp	protein_coding	chr2:130580620-130582588	-	11998	78.6217	6.58388	139.343	11.3806	0.869724	4.9217	6.28653	1.07081	arginine vasopressin	http://www.ncbi.nlm.nih.gov/gene/?term=11998
Avpi1	protein_coding	chr19:42123275-42128993	-	69534	468.236	371.166	340.617	350.73	316.58	353.378	347.855	367.286	arginine vasopressin-induced 1	http://www.ncbi.nlm.nih.gov/gene/?term=69534
Avpr1a	protein_coding	chr10:122448499-122453453	+	54140	93.4725	59.2549	26.8365	34.1418	18.2642	9.84341	25.1461	13.9205	arginine vasopressin receptor 1A	http://www.ncbi.nlm.nih.gov/gene/?term=54140
AW011738	lncRNA	chr4:156203284-156206028	+	100382	110.07	83.9445	107.346	75.5259	122.631	100.403	74.3906	126.355	expressed sequence AW011738	http://www.ncbi.nlm.nih.gov/gene/?term=100382
AW046200	lncRNA	chr8:57651753-57663430	+	100502619	30.5751	11.5218	18.5791	20.692	11.3064	18.7025	22.0029	19.2745	expressed sequence AW046200	http://www.ncbi.nlm.nih.gov/gene/?term=100502619
AW047730	lncRNA	chr3:88198274-88203484	+	99870	587.916	631.23	448.995	620.76	477.479	452.797	400.243	358.72	expressed sequence AW047730	http://www.ncbi.nlm.nih.gov/gene/?term=99870
AW112010	lncRNA	chr19:11047612-11050566	-	107350	14.8508	26.3355	5.16086	16.5536	19.1339	3.93736	12.5731	8.56644	expressed sequence AW112010	http://www.ncbi.nlm.nih.gov/gene/?term=107350
AW121686	lncRNA	chr15:82981203-82987798	+	106026	17.4715	3.29194	9.28954	17.5882	11.3064	4.9217	4.19102	13.9205	expressed sequence AW121686	http://www.ncbi.nlm.nih.gov/gene/?term=106026
AW146154	protein_coding	chr7:41478874-41499890	-	101835	27.9544	28.8045	44.3834	38.2802	32.1798	36.4206	45.0535	44.9738	expressed sequence AW146154	http://www.ncbi.nlm.nih.gov/gene/?term=101835
AW209491	protein_coding	chr13:14630245-14638202	+	105351	229.75	216.445	241.528	241.062	284.4	255.929	216.885	282.693	expressed sequence AW209491	http://www.ncbi.nlm.nih.gov/gene/?term=105351
AW495222	lncRNA	chr13:93706100-93719175	-	105364	41.058	37.8573	18.5791	26.8996	33.9193	25.5929	40.8625	44.9738	expressed sequence AW495222	http://www.ncbi.nlm.nih.gov/gene/?term=105364
AW549542	lncRNA	chr5:119570129-119580358	-	100993	8.73575	59.2549	9.28954	21.7266	11.3064	23.6242	29.3372	28.9117	expressed sequence AW549542	http://www.ncbi.nlm.nih.gov/gene/?term=100993
AW549877	protein_coding	chr15:3982035-3995746	-	106064	522.398	655.096	812.319	803.885	906.253	705.772	911.547	757.059	expressed sequence AW549877	http://www.ncbi.nlm.nih.gov/gene/?term=106064
AW551984	protein_coding	chr9:39587396-39604774	-	244810	495.317	45.2642	151.729	136.567	100.888	125.011	92.2025	110.293	expressed sequence AW551984	http://www.ncbi.nlm.nih.gov/gene/?term=244810
AW554918	protein_coding	chr18:25168730-25467321	+	225289	214.899	239.489	208.499	168.64	203.516	235.257	213.742	188.462	expressed sequence AW554918	http://www.ncbi.nlm.nih.gov/gene/?term=225289
AW822252	lncRNA	chrX:53696922-53716578	-	331578	27.9544	23.8666	38.1904	27.9342	40.8771	46.264	38.767	36.4074	expressed sequence AW822252	http://www.ncbi.nlm.nih.gov/gene/?term=331578
Axin1	protein_coding	chr17:26131217-26195811	+	12005	742.539	964.539	633.753	642.487	596.631	692.976	655.895	645.696	axin 1	http://www.ncbi.nlm.nih.gov/gene/?term=12005
Axin2	protein_coding	chr11:108917828-108950783	+	12006	398.35	470.748	645.107	574.203	600.11	651.634	649.608	580.376	axin 2	http://www.ncbi.nlm.nih.gov/gene/?term=12006
Axl	protein_coding	chr7:25756500-25788924	-	26362	1972.53	2289.54	1643.22	1770.2	1708.14	1399.73	1718.32	1271.05	AXL receptor tyrosine kinase	http://www.ncbi.nlm.nih.gov/gene/?term=26362
AY036118	lncRNA	chr17:39848112-39898385	-	101056014	989.76	1060	889.732	940.452	927.126	967.607	962.887	799.892	cDNA sequence AY036118	http://www.ncbi.nlm.nih.gov/gene/?term=101056014
Azi2	protein_coding	chr9:118040442-118069798	+	27215	876.196	840.268	1104.42	963.213	1098.46	1066.04	1175.58	1137.2	5-azacytidine induced gene 2	http://www.ncbi.nlm.nih.gov/gene/?term=27215
Azin1	protein_coding	chr15:38487430-38519294	-	54375	1474.59	1618.81	1753.66	1802.27	1980.36	1970.65	2232.77	2164.1	antizyme inhibitor 1	http://www.ncbi.nlm.nih.gov/gene/?term=54375
Azin2	protein_coding	chr4:128930233-128962456	-	242669	1285.03	1153.83	910.375	954.937	814.062	909.531	891.64	838.441	antizyme inhibitor 2	http://www.ncbi.nlm.nih.gov/gene/?term=242669
B130006D01Rik	lncRNA	chr11:95723586-95726773	+	320616	1.74715	8.22985	6.19303	8.27681	13.9156	4.9217	7.33429	6.42483	RIKEN cDNA B130006D01 gene	http://www.ncbi.nlm.nih.gov/gene/?term=320616
B130034C11Rik	lncRNA	chr16:87496073-87504038	+	414095	21.8394	4.11493	9.28954	11.3806	14.7853	16.7338	15.7163	33.195	RIKEN cDNA B130034C11 gene	http://www.ncbi.nlm.nih.gov/gene/?term=414095
B130046B21Rik	lncRNA	chr15:98806315-98810380	+	115488471	3119.54	1732.38	4063.66	4267.73	5315.76	5298.71	4128.16	4804.7	RIKEN cDNA B130046B21 gene	http://www.ncbi.nlm.nih.gov/gene/?term=115488471
B130055M24Rik	lncRNA	chr7:127448390-127465911	+	654803	267.314	250.187	369.517	366.249	523.574	462.64	375.096	495.783	RIKEN cDNA B130055M24 gene, transcript variant X1	http://www.ncbi.nlm.nih.gov/gene/?term=654803
B230110C06Rik	lncRNA	chr14:15437623-15452445	+	77981	3.4943	3.29194	13.4182	4.1384	7.82752	13.7808	5.23878	4.28322	RIKEN cDNA B230110C06 gene	http://www.ncbi.nlm.nih.gov/gene/?term=77981
B230206H07Rik	lncRNA	chr7:141359178-141365110	-	320871	44.5523	54.317	76.3807	78.6297	65.2293	79.7316	70.1996	42.8322	RIKEN cDNA B230206H07 gene	http://www.ncbi.nlm.nih.gov/gene/?term=320871
B230206L02Rik	lncRNA	chr11:94133456-94155770	+	100039440	27.0808	13.9907	22.7078	27.9342	21.7431	31.4989	24.0984	16.0621	RIKEN cDNA B230206L02 gene	http://www.ncbi.nlm.nih.gov/gene/?term=100039440
B230208B08Rik	lncRNA	chr4:78210727-78220294	+	102634132	156.37	91.3514	150.697	130.36	138.286	193.915	135.16	133.851	RIKEN cDNA B230208B08 gene	http://www.ncbi.nlm.nih.gov/gene/?term=102634132
B230209E15Rik	lncRNA	chr7:61529410-61615327	-	319752	337.2	237.02	424.223	430.394	453.996	505.951	418.054	522.553	RIKEN cDNA B230209E15 gene	http://www.ncbi.nlm.nih.gov/gene/?term=319752
B230216N24Rik	lncRNA	chr1:98031123-98047793	-	78603	19.2186	24.6896	25.8043	23.7958	33.9193	34.4519	24.0984	47.1154	RIKEN cDNA B230216N24 gene	http://www.ncbi.nlm.nih.gov/gene/?term=78603
B230217C12Rik	lncRNA	chr11:97841135-97843437	+	68127	838.632	419.722	754.517	685.94	634.899	828.815	750.193	890.91	RIKEN cDNA B230217C12 gene	http://www.ncbi.nlm.nih.gov/gene/?term=68127
B230217O12Rik	lncRNA	chr19:57323197-57360899	-	320879	226.256	175.296	243.593	251.408	245.262	263.803	238.888	231.294	RIKEN cDNA B230217O12 gene	http://www.ncbi.nlm.nih.gov/gene/?term=320879
B230219D22Rik	protein_coding	chr13:55693124-55703500	+	78521	1642.32	1656.67	1654.57	1677.09	1771.63	1604.48	1813.66	1886.76	RIKEN cDNA B230219D22 gene	http://www.ncbi.nlm.nih.gov/gene/?term=78521
B230303A05Rik	transcribed_pseudogene	chr13:15813552-16023423	-	100503142	41.058	40.3263	59.866	32.0726	48.7046	70.8725	47.149	78.1688	RIKEN cDNA B230303A05 gene	http://www.ncbi.nlm.nih.gov/gene/?term=100503142
B230307C23Rik	protein_coding	chr16:97997078-98016756	+	245305	71.6331	63.3699	79.4772	71.3875	78.2752	69.8882	90.107	95.3017	RIKEN cDNA B230307C23 gene	http://www.ncbi.nlm.nih.gov/gene/?term=245305
B230311B06Rik	lncRNA	chr7:118592285-118596838	+	381914	9.60932	12.3448	15.4826	14.4844	9.56697	15.7495	16.7641	11.7789	RIKEN cDNA B230311B06 gene	http://www.ncbi.nlm.nih.gov/gene/?term=381914
B230312C02Rik	lncRNA	chr2:180370858-180385885	-	320485	4.36787	5.7609	13.4182	4.1384	3.4789	3.93736	5.23878	12.8497	RIKEN cDNA B230312C02 gene	http://www.ncbi.nlm.nih.gov/gene/?term=320485
B230319C09Rik	lncRNA	chr6:83441755-83448322	+	320775	22.7129	6.58388	9.28954	8.27681	3.4789	1.96868	3.14327	1.07081	RIKEN cDNA B230319C09 gene	http://www.ncbi.nlm.nih.gov/gene/?term=320775
B230344G16Rik	lncRNA	chr11:115987998-115993715	-	100038636	36.6901	22.2206	10.3217	13.4498	13.0459	8.85907	17.8118	16.0621	RIKEN cDNA B230344G16 gene	http://www.ncbi.nlm.nih.gov/gene/?term=100038636
B230354K17Rik	lncRNA	chr17:45433831-45442544	+	105246278	132.783	141.553	201.273	181.055	201.776	176.197	189.644	212.019	RIKEN cDNA B230354K17 gene	http://www.ncbi.nlm.nih.gov/gene/?term=105246278
B230398E01Rik	lncRNA	chr3:94959674-94988457	-	109334	35.8166	65.8388	30.9651	26.8996	25.222	33.4676	28.2894	37.4782	RIKEN cDNA B230398E01 gene, transcript variant X3	http://www.ncbi.nlm.nih.gov/gene/?term=109334
B2m	protein_coding	chr2:122147687-122153082	+	12010	1422.18	3097.72	1505.94	2100.24	2591.78	975.482	2034.74	1461.65	beta-2 microglobulin	http://www.ncbi.nlm.nih.gov/gene/?term=12010
B330016D10Rik	lncRNA	chr4:141546162-141548313	+	320456	149.381	102.873	75.3485	82.7681	79.1449	76.7786	94.298	66.3899	RIKEN cDNA B330016D10 gene	http://www.ncbi.nlm.nih.gov/gene/?term=320456
B3galnt1	protein_coding	chr3:69573919-69598960	-	26879	490.076	431.244	562.534	606.276	615.765	593.557	631.797	685.315	UDP-GalNAc:betaGlcNAc beta 1,3-galactosaminyltransferase, polypeptide 1	http://www.ncbi.nlm.nih.gov/gene/?term=26879
B3galnt2	protein_coding	chr13:13954474-13999103	+	97884	188.692	264.178	238.432	242.097	241.783	318.926	320.613	353.366	UDP-GalNAc:betaGlcNAc beta 1,3-galactosaminyltransferase, polypeptide 2	http://www.ncbi.nlm.nih.gov/gene/?term=97884
B3galt1	protein_coding	chr2:67565689-68122882	+	26877	573.065	411.493	639.946	654.902	802.756	646.712	693.614	723.864	UDP-Gal:betaGlcNAc beta 1,3-galactosyltransferase, polypeptide 1	http://www.ncbi.nlm.nih.gov/gene/?term=26877
B3galt2	protein_coding	chr1:143640697-143649937	+	26878	239.36	185.995	483.056	475.916	474	563.043	555.31	582.518	UDP-Gal:betaGlcNAc beta 1,3-galactosyltransferase, polypeptide 2	http://www.ncbi.nlm.nih.gov/gene/?term=26878
B3galt4	protein_coding	chr17:33949912-33951488	-	54218	90.8518	93.8203	89.7989	92.0795	98.2789	99.4184	104.776	93.1601	UDP-Gal:betaGlcNAc beta 1,3-galactosyltransferase, polypeptide 4	http://www.ncbi.nlm.nih.gov/gene/?term=54218
B3galt5	protein_coding	chr16:96235801-96319859	+	93961	1393.35	956.309	1037.33	965.283	1032.36	985.325	1091.76	917.68	UDP-Gal:betaGlcNAc beta 1,3-galactosyltransferase, polypeptide 5	http://www.ncbi.nlm.nih.gov/gene/?term=93961
B3galt6	protein_coding	chr4:155989466-155992678	-	117592	359.913	254.302	285.912	295.896	332.235	339.598	261.939	312.675	UDP-Gal:betaGal beta 1,3-galactosyltransferase, polypeptide 6	http://www.ncbi.nlm.nih.gov/gene/?term=117592
B3gat1	protein_coding	chr9:26733723-26761350	+	76898	2524.63	2047.59	4483.75	3969.76	4446.9	5363.67	4416.29	4997.45	beta-1,3-glucuronyltransferase 1 (glucuronosyltransferase P)	http://www.ncbi.nlm.nih.gov/gene/?term=76898
B3gat2	protein_coding	chr1:23761926-23847865	+	280645	370.396	317.672	511.957	597.999	607.068	605.37	510.257	601.793	beta-1,3-glucuronyltransferase 2 (glucuronosyltransferase S)	http://www.ncbi.nlm.nih.gov/gene/?term=280645
B3gat3	protein_coding	chr19:8920374-8927236	+	72727	2690.61	2180.09	2905.56	2806.87	2841.39	2962.87	2470.61	2838.7	beta-1,3-glucuronyltransferase 3 (glucuronosyltransferase I)	http://www.ncbi.nlm.nih.gov/gene/?term=72727
B3glct	protein_coding	chr5:149678100-149762599	+	381694	297.889	412.316	325.134	357.972	284.4	383.893	349.95	343.728	beta-3-glucosyltransferase	http://www.ncbi.nlm.nih.gov/gene/?term=381694
B3gnt2	protein_coding	chr11:22834739-22860336	-	53625	498.811	616.416	510.925	483.159	634.029	527.607	574.17	613.571	UDP-GlcNAc:betaGal beta-1,3-N-acetylglucosaminyltransferase 2	http://www.ncbi.nlm.nih.gov/gene/?term=53625
B3gnt3	protein_coding	chr8:71691373-71702626	-	72297	260.325	729.988	95.992	126.221	56.5321	29.5302	77.5339	35.3366	UDP-GlcNAc:betaGal beta-1,3-N-acetylglucosaminyltransferase 3	http://www.ncbi.nlm.nih.gov/gene/?term=72297
B3gnt4	protein_coding	chr5:123508461-123511882	+	231727	26.2072	26.3355	17.5469	17.5882	26.0917	20.6712	24.0984	17.1329	UDP-GlcNAc:betaGal beta-1,3-N-acetylglucosaminyltransferase 4	http://www.ncbi.nlm.nih.gov/gene/?term=231727
B3gnt5	protein_coding	chr16:19760192-19772760	+	108105	84.7368	90.5284	26.8365	33.1072	22.6128	19.6868	44.0057	28.9117	UDP-GlcNAc:betaGal beta-1,3-N-acetylglucosaminyltransferase 5	http://www.ncbi.nlm.nih.gov/gene/?term=108105
B3gnt6	protein_coding	chr7:98192415-98199475	-	272411	15.7243	15.6367	18.5791	11.3806	7.82752	12.7964	3.14327	3.21242	UDP-GlcNAc:betaGal beta-1,3-N-acetylglucosaminyltransferase 6 (core 3 synthase)	http://www.ncbi.nlm.nih.gov/gene/?term=272411
B3gnt7	protein_coding	chr1:86303221-86307305	+	227327	51.5409	65.0158	14.4504	22.7612	23.4826	22.6398	33.5282	22.4869	UDP-GlcNAc:betaGal beta-1,3-N-acetylglucosaminyltransferase 7	http://www.ncbi.nlm.nih.gov/gene/?term=227327
B3gnt8	protein_coding	chr7:25627600-25629492	+	232984	38.4373	68.3078	23.7399	36.211	15.655	21.6555	20.9551	14.9913	UDP-GlcNAc:betaGal beta-1,3-N-acetylglucosaminyltransferase 8	http://www.ncbi.nlm.nih.gov/gene/?term=232984
B3gnt9	protein_coding	chr8:105252638-105255250	-	97440	121.427	158.013	105.282	118.979	101.758	113.199	125.731	104.939	UDP-GlcNAc:betaGal beta-1,3-N-acetylglucosaminyltransferase 9	http://www.ncbi.nlm.nih.gov/gene/?term=97440
B3gntl1	protein_coding	chr11:121616197-121673160	-	210004	84.7368	141.553	109.41	140.706	110.455	91.5437	86.9637	81.3812	UDP-GlcNAc:betaGal beta-1,3-N-acetylglucosaminyltransferase-like 1	http://www.ncbi.nlm.nih.gov/gene/?term=210004
B430010I23Rik	lncRNA	chr8:41017738-41024216	+	78849	15.7243	14.8137	14.4504	8.27681	6.08807	11.8121	6.28653	3.21242	RIKEN cDNA B430010I23 gene	http://www.ncbi.nlm.nih.gov/gene/?term=78849
B430209F14Rik	lncRNA	chr15:98955333-98979356	+	105246034	5.24145	9.87582	26.8365	15.519	22.6128	16.7338	22.0029	23.5577	RIKEN cDNA B430209F14 gene, transcript variant X1	http://www.ncbi.nlm.nih.gov/gene/?term=105246034
B430212C06Rik	lncRNA	chr18:67321209-67344103	-	338360	5.24145	8.22985	17.5469	10.346	14.7853	23.6242	7.33429	17.1329	RIKEN cDNA B430212C06 gene	http://www.ncbi.nlm.nih.gov/gene/?term=338360
B430306N03Rik	protein_coding	chr17:48315279-48326511	+	320148	60.2767	57.609	17.5469	33.1072	26.0917	9.84341	26.1939	8.56644	RIKEN cDNA B430306N03 gene	http://www.ncbi.nlm.nih.gov/gene/?term=320148
B430319F04Rik	misc_RNA	chr7:110765795-110769468	-	619306	82.9896	77.3606	26.8365	22.7612	21.7431	26.5772	23.0506	16.0621	RIKEN cDNA B430319F04 gene, transcript variant X2	http://www.ncbi.nlm.nih.gov/gene/?term=619306
B430319G15Rik	lncRNA	chr9:92538801-92542869	-	78575	41.058	53.494	9.28954	30.0034	16.5248	16.7338	23.0506	13.9205	RIKEN cDNA B430319G15 gene	http://www.ncbi.nlm.nih.gov/gene/?term=78575
B4galnt1	protein_coding	chr10:127165156-127172340	+	14421	3422.67	2938.06	3021.17	2972.41	2996.2	3116.42	2819.51	3164.23	beta-1,4-N-acetyl-galactosaminyl transferase 1	http://www.ncbi.nlm.nih.gov/gene/?term=14421
B4galnt2	protein_coding	chr11:95863559-95914960	-	14422	9.60932	13.9907	6.19303	3.1038	13.9156	5.90604	13.6208	12.8497	beta-1,4-N-acetyl-galactosaminyl transferase 2	http://www.ncbi.nlm.nih.gov/gene/?term=14422
B4galnt3	protein_coding	chr6:120200753-120294917	-	330406	12.23	18.1057	26.8365	23.7958	24.3523	40.358	44.0057	27.8409	beta-1,4-N-acetyl-galactosaminyl transferase 3	http://www.ncbi.nlm.nih.gov/gene/?term=330406
B4galnt4	protein_coding	chr7:141060978-141072400	+	330671	2305.36	2087.09	1601.93	1711.23	1598.55	1913.56	1690.03	1886.76	beta-1,4-N-acetyl-galactosaminyl transferase 4	http://www.ncbi.nlm.nih.gov/gene/?term=330671
B4galt1	protein_coding	chr4:40804602-40853984	-	14595	802.815	1706.05	376.743	482.124	354.848	262.819	366.714	273.055	UDP-Gal:betaGlcNAc beta 1,4- galactosyltransferase, polypeptide 1	http://www.ncbi.nlm.nih.gov/gene/?term=14595
B4galt2	protein_coding	chr4:117873000-117883519	-	53418	1559.33	1394.96	1740.24	1843.66	1964.71	1889.93	1620.88	1604.07	UDP-Gal:betaGlcNAc beta 1,4- galactosyltransferase, polypeptide 2	http://www.ncbi.nlm.nih.gov/gene/?term=53418
B4galt3	protein_coding	chr1:171270328-171276895	+	57370	640.33	635.345	656.461	658.006	713.174	672.305	620.271	655.333	UDP-Gal:betaGlcNAc beta 1,4-galactosyltransferase, polypeptide 3	http://www.ncbi.nlm.nih.gov/gene/?term=57370
B4galt4	protein_coding	chr16:38742220-38769054	+	56375	218.394	297.098	268.365	299	288.749	225.414	249.366	243.073	UDP-Gal:betaGlcNAc beta 1,4-galactosyltransferase, polypeptide 4	http://www.ncbi.nlm.nih.gov/gene/?term=56375
B4galt5	protein_coding	chr2:167298444-167349178	-	56336	1680.76	1352.16	1280.93	1359.47	1375.9	1244.21	1323.32	1267.83	UDP-Gal:betaGlcNAc beta 1,4-galactosyltransferase, polypeptide 5	http://www.ncbi.nlm.nih.gov/gene/?term=56336
B4galt6	protein_coding	chr18:20684599-20746404	-	56386	2729.05	1855.01	2899.37	2871.02	3346.7	3147.92	2977.72	3156.73	UDP-Gal:betaGlcNAc beta 1,4-galactosyltransferase, polypeptide 6	http://www.ncbi.nlm.nih.gov/gene/?term=56386
B4galt7	protein_coding	chr13:55599896-55610443	+	218271	476.098	476.508	396.354	422.117	461.824	417.36	412.816	443.313	xylosylprotein beta1,4-galactosyltransferase, polypeptide 7 (galactosyltransferase I)	http://www.ncbi.nlm.nih.gov/gene/?term=218271
B4gat1	protein_coding	chr19:5038826-5041134	+	108902	2277.41	1873.94	2298.65	2457.18	2272.59	2437.23	2221.24	2423.23	beta-1,4-glucuronyltransferase 1	http://www.ncbi.nlm.nih.gov/gene/?term=108902
B630019K06Rik	transcribed_pseudogene	chrX:8892353-8894964	+	102941	1150.5	467.456	777.225	761.466	722.741	818.971	762.766	716.369	RIKEN cDNA B630019K06 gene	http://www.ncbi.nlm.nih.gov/gene/?term=102941
B830017H08Rik	lncRNA	chr16:17833119-17835019	+	433004	55.0352	30.4505	38.1904	52.7646	26.9615	35.4363	45.0535	59.9651	RIKEN cDNA B830017H08 gene	http://www.ncbi.nlm.nih.gov/gene/?term=433004
B930059L03Rik	lncRNA	chr12:110591374-110592679	+	319786	18.3451	4.93791	16.5147	15.519	14.7853	13.7808	9.4298	23.5577	RIKEN cDNA B930059L03 gene	http://www.ncbi.nlm.nih.gov/gene/?term=319786
B930095G15Rik	lncRNA	chr14:121248706-121253971	+	320268	1173.21	1163.7	1480.13	1697.78	1583.77	1765.91	1626.12	1701.51	RIKEN cDNA B930095G15 gene	http://www.ncbi.nlm.nih.gov/gene/?term=320268
B9d1	protein_coding	chr11:61505144-61512931	+	27078	126.668	160.482	163.083	160.363	160.899	174.228	161.354	158.479	B9 protein domain 1	http://www.ncbi.nlm.nih.gov/gene/?term=27078
B9d1os	lncRNA	chr11:61504385-61505086	-	73216	4.36787	12.3448	5.16086	5.173	9.56697	8.85907	11.5253	10.7081	B9 protein domain 1, opposite strand	http://www.ncbi.nlm.nih.gov/gene/?term=73216
B9d2	protein_coding	chr7:25680780-25686562	+	232987	341.568	265.001	275.59	270.031	262.657	271.678	264.034	293.401	B9 protein domain 2	http://www.ncbi.nlm.nih.gov/gene/?term=232987
Baalc	protein_coding	chr15:38933909-38951264	+	118452	2666.15	2776.75	3345.27	3473.15	3235.38	3265.06	3317.19	3839.91	brain and acute leukemia, cytoplasmic	http://www.ncbi.nlm.nih.gov/gene/?term=118452
Babam1	protein_coding	chr8:71396165-71404772	+	68251	1375.88	1291.26	1255.12	1272.56	1213.27	1241.25	1139.96	1250.7	BRISC and BRCA1 A complex member 1	http://www.ncbi.nlm.nih.gov/gene/?term=68251
Babam2	protein_coding	chr5:31697978-32084950	+	107976	617.617	677.317	587.306	537.992	498.352	459.687	500.827	568.598	BRISC and BRCA1 A complex member 2	http://www.ncbi.nlm.nih.gov/gene/?term=107976
Bace1	protein_coding	chr9:45838545-45862484	+	23821	2054.65	1590.01	2015.83	2011.26	1951.66	1975.57	1979.21	1925.31	beta-site APP cleaving enzyme 1	http://www.ncbi.nlm.nih.gov/gene/?term=23821
Bace2	protein_coding	chr16:97356728-97442936	+	56175	78.6217	201.631	98.0563	91.0449	76.5358	68.9038	69.1519	66.3899	beta-site APP-cleaving enzyme 2	http://www.ncbi.nlm.nih.gov/gene/?term=56175
Bach1	protein_coding	chr16:87698954-87733346	+	12013	940.84	958.778	528.472	479.02	430.514	450.828	537.499	367.286	BTB and CNC homology 1, basic leucine zipper transcription factor 1	http://www.ncbi.nlm.nih.gov/gene/?term=12013
Bach2	protein_coding	chr4:32238413-32586109	+	12014	138.025	177.765	203.338	208.989	294.837	226.398	252.509	172.4	BTB and CNC homology, basic leucine zipper transcription factor 2	http://www.ncbi.nlm.nih.gov/gene/?term=12014
Bach2os	lncRNA	chr4:32559680-32571662	-	414068	7.86217	5.7609	16.5147	11.3806	12.1761	3.93736	26.1939	7.49564	BTB and CNC homology 2, opposite strand	http://www.ncbi.nlm.nih.gov/gene/?term=414068
Bad	protein_coding	chr19:6941861-6951905	+	12015	581.801	574.444	474.799	477.986	460.084	488.233	485.111	413.331	BCL2-associated agonist of cell death	http://www.ncbi.nlm.nih.gov/gene/?term=12015
Bag1	protein_coding	chr4:40936398-40948294	-	12017	2651.3	2822.84	2409.09	2457.18	2574.38	2095.66	2356.4	2199.43	BCL2-associated athanogene 1	http://www.ncbi.nlm.nih.gov/gene/?term=12017
Bag2	protein_coding	chr1:33745484-33757750	-	213539	120.553	151.429	126.957	134.498	132.198	127.964	126.778	155.267	BCL2-associated athanogene 2	http://www.ncbi.nlm.nih.gov/gene/?term=213539
Bag3	protein_coding	chr7:128523583-128546981	+	29810	733.803	1260.81	440.737	442.809	313.971	281.521	363.571	249.498	BCL2-associated athanogene 3	http://www.ncbi.nlm.nih.gov/gene/?term=29810
Bag4	protein_coding	chr8:25764538-25785209	-	67384	1318.22	998.281	1110.62	1143.23	1240.23	1235.35	1218.54	1309.59	BCL2-associated athanogene 4	http://www.ncbi.nlm.nih.gov/gene/?term=67384
Bag5	protein_coding	chr12:111709488-111713256	-	70369	1104.2	1038.61	1023.91	931.141	1021.06	1094.59	1055.09	1155.4	BCL2-associated athanogene 5	http://www.ncbi.nlm.nih.gov/gene/?term=70369
Bag6	protein_coding	chr17:35135156-35147321	+	224727	6450.48	5184.81	5798.74	5722.38	5581.02	6137.36	5373.94	5601.38	BCL2-associated athanogene 6	http://www.ncbi.nlm.nih.gov/gene/?term=224727
Bahcc1	protein_coding	chr11:120232870-120292297	+	268515	922.495	835.33	1009.46	1087.37	995.835	1105.41	1035.18	865.211	BAH domain and coiled-coil containing 1	http://www.ncbi.nlm.nih.gov/gene/?term=268515
Bahd1	protein_coding	chr2:118900336-118924528	+	228536	1050.91	1029.55	1071.39	1108.06	1229.79	1309.17	1286.64	1213.22	bromo adjacent homology domain containing 1	http://www.ncbi.nlm.nih.gov/gene/?term=228536
Baiap2	protein_coding	chr11:119939916-120006782	+	108100	5412.67	4123.16	6467.59	5912.74	7977.11	7714.28	6388.16	7948.59	brain-specific angiogenesis inhibitor 1-associated protein 2	http://www.ncbi.nlm.nih.gov/gene/?term=108100
Baiap2l1	protein_coding	chr5:144264525-144358112	-	66898	69.886	126.74	20.6434	33.1072	16.5248	24.6085	36.6714	26.7701	BAI1-associated protein 2-like 1	http://www.ncbi.nlm.nih.gov/gene/?term=66898
Baiap2l2	protein_coding	chr15:79258195-79285556	-	207495	27.0808	26.3355	86.7024	112.771	97.4091	86.622	69.1519	104.939	BAI1-associated protein 2-like 2	http://www.ncbi.nlm.nih.gov/gene/?term=207495
Baiap3	protein_coding	chr17:25242659-25256364	-	545192	850.862	54.317	786.515	693.183	842.763	785.504	428.532	586.801	BAI1-associated protein 3	http://www.ncbi.nlm.nih.gov/gene/?term=545192
Bak1	protein_coding	chr17:27019812-27028627	-	12018	593.157	875.656	404.611	395.218	369.633	341.566	453.678	344.799	BCL2-antagonist/killer 1	http://www.ncbi.nlm.nih.gov/gene/?term=12018
Bambi	protein_coding	chr18:3507011-3516404	+	68010	124.921	167.066	67.0912	78.6297	73.9266	78.7473	74.3906	62.1067	BMP and activin membrane-bound inhibitor	http://www.ncbi.nlm.nih.gov/gene/?term=68010
Bambi-ps1	transcribed_pseudogene	chr2:122466583-122467797	-	81913	29.7015	32.0964	11.3539	13.4498	13.0459	12.7964	16.7641	13.9205	BMP and activin membrane-bound inhibitor, pseudogene (Xenopus laevis)	http://www.ncbi.nlm.nih.gov/gene/?term=81913
Banf1	protein_coding	chr19:5364633-5366876	-	23825	746.033	810.64	697.748	605.241	652.293	505.951	581.504	479.721	BAF nuclear assembly factor 1	http://www.ncbi.nlm.nih.gov/gene/?term=23825
Banf2os	lncRNA	chr2:144059142-144207860	-	102637038	3.4943	6.58388	12.3861	20.692	11.3064	10.8277	16.7641	13.9205	barrier to autointegration factor 2, opposite strand	http://www.ncbi.nlm.nih.gov/gene/?term=102637038
Bank1	protein_coding	chr3:136053363-136326141	-	242248	13.1036	29.6275	13.4182	20.692	13.0459	13.7808	6.28653	16.0621	B cell scaffold protein with ankyrin repeats 1	http://www.ncbi.nlm.nih.gov/gene/?term=242248
Banp	protein_coding	chr8:121947972-122029260	+	53325	303.13	290.514	470.67	386.941	537.49	441.969	396.052	434.747	BTG3 associated nuclear protein	http://www.ncbi.nlm.nih.gov/gene/?term=53325
Bap1	protein_coding	chr14:31251352-31259930	+	104416	2556.95	2278.02	3114.06	2763.42	2950.98	3057.36	2899.14	3035.73	Brca1 associated protein 1	http://www.ncbi.nlm.nih.gov/gene/?term=104416
Bard1	protein_coding	chr1:71027535-71103141	-	12021	18.3451	72.4227	42.319	63.1106	62.6202	25.5929	50.2923	21.4161	BRCA1 associated RING domain 1	http://www.ncbi.nlm.nih.gov/gene/?term=12021
Barhl2	protein_coding	chr5:106452523-106458166	-	104382	11.3565	10.6988	10.3217	5.173	6.9578	9.84341	4.19102	13.9205	BarH like homeobox 2	http://www.ncbi.nlm.nih.gov/gene/?term=104382
Barx2	protein_coding	chr9:31846044-31913285	-	12023	48.9202	27.1585	79.4772	92.0795	77.4055	107.293	73.3429	80.3104	BarH-like homeobox 2	http://www.ncbi.nlm.nih.gov/gene/?term=12023
Basp1	protein_coding	chr15:25363277-25413764	-	70350	12403.9	9265.17	13876.5	15976.3	16492.6	16741.7	15432.4	15937.9	brain abundant, membrane attached signal protein 1	http://www.ncbi.nlm.nih.gov/gene/?term=70350
Batf	protein_coding	chr12:85686720-85709087	+	53314	30.5751	46.9102	4.12869	9.31141	7.82752	0.984341	12.5731	3.21242	basic leucine zipper transcription factor, ATF-like	http://www.ncbi.nlm.nih.gov/gene/?term=53314
Batf3	protein_coding	chr1:191098414-191108943	+	381319	11.3565	30.4505	35.0938	15.519	16.5248	15.7495	17.8118	32.1242	basic leucine zipper transcription factor, ATF-like 3	http://www.ncbi.nlm.nih.gov/gene/?term=381319
Bax	protein_coding	chr7:45461695-45466903	-	12028	1064.89	1292.91	710.134	779.054	686.213	620.135	732.381	555.748	BCL2-associated X protein	http://www.ncbi.nlm.nih.gov/gene/?term=12028
Baz1a	protein_coding	chr12:54892989-55014371	-	217578	293.521	453.465	117.668	116.91	133.938	78.7473	136.208	114.576	bromodomain adjacent to zinc finger domain 1A	http://www.ncbi.nlm.nih.gov/gene/?term=217578
Baz1b	protein_coding	chr5:135187323-135246131	+	22385	2149.87	2236.87	2442.12	2281.29	2595.26	2334.86	2427.65	2324.72	bromodomain adjacent to zinc finger domain, 1B	http://www.ncbi.nlm.nih.gov/gene/?term=22385
Baz2a	protein_coding	chr10:128091370-128129303	+	116848	1457.12	1576.84	1327.37	1297.39	1248.92	1545.41	1448	1352.43	bromodomain adjacent to zinc finger domain, 2A	http://www.ncbi.nlm.nih.gov/gene/?term=116848
Baz2b	protein_coding	chr2:59899363-60209913	-	407823	552.973	638.636	519.182	487.297	453.126	502.014	546.928	491.5	bromodomain adjacent to zinc finger domain, 2B	http://www.ncbi.nlm.nih.gov/gene/?term=407823
BB031773	lncRNA	chr4:103004106-103011965	-	100473	16.5979	5.7609	9.28954	2.0692	15.655	14.7651	6.28653	8.56644	expressed sequence BB031773	http://www.ncbi.nlm.nih.gov/gene/?term=100473
BB218582	lncRNA	chr2:106642917-106650364	-	102640562	20.0922	5.7609	10.3217	16.5536	14.7853	14.7651	16.7641	11.7789	expressed sequence BB218582	http://www.ncbi.nlm.nih.gov/gene/?term=102640562
Bbc3	protein_coding	chr7:16308398-16318334	+	170770	397.477	512.72	236.367	307.276	247.002	269.709	278.703	233.436	BCL2 binding component 3	http://www.ncbi.nlm.nih.gov/gene/?term=170770
Bbip1	protein_coding	chr19:53929656-53944627	-	100503572	221.014	218.914	250.818	268.996	276.572	233.289	268.225	340.516	BBSome interacting protein 1	http://www.ncbi.nlm.nih.gov/gene/?term=100503572
Bbof1	protein_coding	chr12:84408461-84441428	+	72873	59.4031	70.7767	82.5737	69.3183	73.9266	116.152	68.1041	65.3191	basal body orientation factor 1	http://www.ncbi.nlm.nih.gov/gene/?term=72873
Bbox1	protein_coding	chr2:110264056-110314813	-	170442	21.8394	35.3884	10.3217	11.3806	10.4367	14.7651	7.33429	20.3453	butyrobetaine (gamma), 2-oxoglutarate dioxygenase 1 (gamma-butyrobetaine hydroxylase)	http://www.ncbi.nlm.nih.gov/gene/?term=170442
Bbs1	protein_coding	chr19:4886878-4906653	-	52028	740.792	461.695	852.574	799.746	922.778	985.325	823.536	933.742	Bardet-Biedl syndrome 1 (human)	http://www.ncbi.nlm.nih.gov/gene/?term=52028
Bbs10	protein_coding	chr10:111298679-111301736	+	71769	62.8974	33.7424	46.4477	52.7646	65.2293	61.0291	56.5788	50.3278	Bardet-Biedl syndrome 10 (human)	http://www.ncbi.nlm.nih.gov/gene/?term=71769
Bbs12	protein_coding	chr3:37312547-37321450	+	241950	79.4953	48.5561	39.2225	44.4878	43.4862	61.0291	59.7221	52.4695	Bardet-Biedl syndrome 12 (human)	http://www.ncbi.nlm.nih.gov/gene/?term=241950
Bbs2	protein_coding	chr8:94067952-94099369	-	67378	355.545	242.781	354.035	336.245	393.115	439.016	377.192	504.349	Bardet-Biedl syndrome 2 (human)	http://www.ncbi.nlm.nih.gov/gene/?term=67378
Bbs4	protein_coding	chr9:59321966-59353508	-	102774	621.112	477.331	561.501	562.823	570.539	648.68	590.934	637.129	Bardet-Biedl syndrome 4 (human)	http://www.ncbi.nlm.nih.gov/gene/?term=102774
Bbs5	protein_coding	chr2:69646848-69667571	+	72569	103.082	134.97	147.601	155.19	193.949	188.993	152.972	191.674	Bardet-Biedl syndrome 5 (human)	http://www.ncbi.nlm.nih.gov/gene/?term=72569
Bbs7	protein_coding	chr3:36573142-36613492	-	71492	179.083	134.147	228.11	208.989	211.343	210.649	215.838	244.144	Bardet-Biedl syndrome 7 (human)	http://www.ncbi.nlm.nih.gov/gene/?term=71492
Bbs9	protein_coding	chr9:22475559-22888283	+	319845	406.212	292.983	285.912	287.619	267.875	344.519	328.995	325.525	Bardet-Biedl syndrome 9 (human)	http://www.ncbi.nlm.nih.gov/gene/?term=319845
Bbx	protein_coding	chr16:50191844-50432466	-	70508	702.354	767.022	702.909	569.03	572.279	612.26	668.468	590.014	bobby sox HMG box containing	http://www.ncbi.nlm.nih.gov/gene/?term=70508
BC002059	lncRNA	chr17:16951536-16974157	+	213811	27.9544	31.2734	37.1582	35.1764	36.5284	32.4832	36.6714	51.3987	cDNA sequence BC002059	http://www.ncbi.nlm.nih.gov/gene/?term=213811
BC003965	protein_coding	chr17:25184561-25187662	+	214489	424.557	441.12	474.799	422.117	419.207	432.126	399.195	459.375	cDNA sequence BC003965	http://www.ncbi.nlm.nih.gov/gene/?term=214489
BC004004	protein_coding	chr17:29268788-29302888	+	80748	997.623	920.92	828.834	889.757	759.269	811.097	844.491	895.193	cDNA sequence BC004004	http://www.ncbi.nlm.nih.gov/gene/?term=80748
BC005537	protein_coding	chr13:24801657-24812899	+	79555	3292.5	3235.98	3143.99	3061.38	3451.07	3322.15	3202.99	3271.31	cDNA sequence BC005537	http://www.ncbi.nlm.nih.gov/gene/?term=79555
BC005624	protein_coding	chr2:30970693-30981941	-	227707	1366.27	1171.11	1218.99	1246.69	1315.02	1286.53	1274.07	1263.55	cDNA sequence BC005624	http://www.ncbi.nlm.nih.gov/gene/?term=227707
BC006965	lncRNA	chr11:112663927-112711356	-	217294	7.86217	11.5218	12.3861	9.31141	6.9578	16.7338	19.9074	18.2037	cDNA sequence BC006965	http://www.ncbi.nlm.nih.gov/gene/?term=217294
BC024063	protein_coding	chr10:82083320-82113133	+	666584	20.0922	11.5218	30.9651	24.8304	26.9615	24.6085	38.767	35.3366	cDNA sequence BC024063	http://www.ncbi.nlm.nih.gov/gene/?term=666584
BC024139	protein_coding	chr15:76119517-76126556	-	271278	20.0922	9.05284	17.5469	20.692	21.7431	28.5459	17.8118	8.56644	cDNA sequence BC024139	http://www.ncbi.nlm.nih.gov/gene/?term=271278
BC024978	protein_coding	chr7:27195781-27210184	+	414069	414.075	344.831	487.185	441.775	406.161	468.546	370.905	449.738	cDNA sequence BC024978	http://www.ncbi.nlm.nih.gov/gene/?term=414069
BC025920	transcribed_pseudogene	chr10:81606308-81609836	+	268319	55.9088	17.2827	46.4477	63.1106	69.578	66.9352	40.8625	62.1067	cDNA sequence BC025920	http://www.ncbi.nlm.nih.gov/gene/?term=268319
BC028528	protein_coding	chr3:95883945-95892062	-	229600	48.9202	139.907	54.7051	53.7992	69.578	42.3266	55.531	50.3278	cDNA sequence BC028528	http://www.ncbi.nlm.nih.gov/gene/?term=229600
BC029722	protein_coding	chr2:155817730-155819232	-	613262	1219.51	1090.46	1137.45	1064.6	1108.9	1046.35	1027.85	1089.01	cDNA sequence BC029722	http://www.ncbi.nlm.nih.gov/gene/?term=613262
BC030500	protein_coding	chr8:58911755-58914298	+	234290	154.623	48.5561	179.598	170.709	184.382	206.712	148.781	178.824	cDNA sequence BC030500	http://www.ncbi.nlm.nih.gov/gene/?term=234290
BC031181	protein_coding	chr18:75005839-75009935	+	407819	1344.43	1251.76	1438.85	1512.59	1417.65	1384.97	1420.76	1411.32	cDNA sequence BC031181	http://www.ncbi.nlm.nih.gov/gene/?term=407819
BC031361	lncRNA	chr16:38085064-38089260	-	414072	88.2311	92.9973	84.6381	91.0449	81.7541	92.528	60.7698	107.081	cDNA sequence BC031361	http://www.ncbi.nlm.nih.gov/gene/?term=414072
BC034090	protein_coding	chr1:155212471-155245639	-	207792	270.808	209.038	270.429	305.207	294.837	237.226	222.124	224.869	cDNA sequence BC034090	http://www.ncbi.nlm.nih.gov/gene/?term=207792
BC035044	protein_coding	chr6:128848044-128891124	-	232406	15.7243	15.6367	34.0617	13.4498	24.3523	9.84341	15.7163	6.42483	cDNA sequence BC035044	http://www.ncbi.nlm.nih.gov/gene/?term=232406
BC037032	lncRNA	chr15:4020111-4027406	-	414066	53.2881	49.3791	62.9625	58.9722	69.578	61.0291	53.4355	56.7527	cDNA Sequence BC037032	http://www.ncbi.nlm.nih.gov/gene/?term=414066
BC037704	lncRNA	chr19:43675178-43677170	+	100502982	71.6331	37.0343	17.5469	30.0034	27.8312	41.3423	39.8147	33.195	cDNA sequence BC037704	http://www.ncbi.nlm.nih.gov/gene/?term=100502982
BC046251	lncRNA	chr7:65582031-65619347	+	407810	5.24145	9.05284	8.25737	13.4498	9.56697	12.7964	8.38204	10.7081	cDNA sequence BC046251	http://www.ncbi.nlm.nih.gov/gene/?term=407810
BC048403	protein_coding	chr10:121739930-121752865	+	270802	276.05	186.818	271.461	204.851	238.305	251.991	209.551	213.09	cDNA sequence BC048403	http://www.ncbi.nlm.nih.gov/gene/?term=270802
BC049352	protein_coding	chr9:45195688-45251370	+	408059	18.3451	14.8137	16.5147	7.24221	19.1339	22.6398	24.0984	8.56644	cDNA sequence BC049352	http://www.ncbi.nlm.nih.gov/gene/?term=408059
BC049715	protein_coding	chr6:136828160-136841920	+	320135	25.3337	27.9815	28.9008	32.0726	31.3101	9.84341	23.0506	34.2658	cDNA sequence BC049715	http://www.ncbi.nlm.nih.gov/gene/?term=320135
BC051019	protein_coding	chr7:109712181-109723934	-	57355	20.9658	15.6367	9.28954	15.519	5.21835	9.84341	10.4776	5.35403	cDNA sequence BC051019	http://www.ncbi.nlm.nih.gov/gene/?term=57355
BC051142	protein_coding	chr17:34398767-34460734	+	407788	23.5865	43.6182	16.5147	18.6228	22.6128	29.5302	17.8118	34.2658	cDNA sequence BC051142	http://www.ncbi.nlm.nih.gov/gene/?term=407788
BC051226	lncRNA	chr17:33908182-33909178	-	407803	55.9088	29.6275	57.8016	45.5224	62.6202	76.7786	66.0086	55.6819	cDNA sequence BC051226	http://www.ncbi.nlm.nih.gov/gene/?term=407803
BC052040	protein_coding	chr2:115580907-115778774	+	399568	98.714	71.5997	138.311	176.917	160.899	160.448	152.972	123.143	cDNA sequence BC052040	http://www.ncbi.nlm.nih.gov/gene/?term=399568
BC055324	protein_coding	chr1:163945993-163994809	-	381306	200.049	324.256	250.818	193.47	235.695	247.07	248.318	232.365	cDNA sequence BC055324	http://www.ncbi.nlm.nih.gov/gene/?term=381306
BC062258	lncRNA	chr4:99929818-99932327	+	102643247	36.6901	36.2113	27.8686	34.1418	34.789	29.5302	19.9074	44.9738	cDNA sequence BC062258	http://www.ncbi.nlm.nih.gov/gene/?term=102643247
BC064078	lncRNA	chr6:128992961-129006647	+	408064	17.4715	41.1493	36.126	25.865	28.7009	33.4676	31.4327	23.5577	cDNA sequence BC064078	http://www.ncbi.nlm.nih.gov/gene/?term=408064
BC065397	lncRNA	chrX:136742957-136803364	+	436230	12.23	13.1678	22.7078	20.692	35.6587	33.4676	20.9551	25.6993	cDNA sequence BC065397	http://www.ncbi.nlm.nih.gov/gene/?term=436230
Bc1	lncRNA	chr7:144914470-144914623	+	100568459	266.44	278.169	381.904	379.698	388.767	355.347	359.38	333.02	brain cytoplasmic RNA 1	http://www.ncbi.nlm.nih.gov/gene/?term=100568459
BC106179	lncRNA	chr16:23221524-23225484	-	320099	13.9772	24.6896	15.4826	19.6574	6.08807	13.7808	19.9074	26.7701	cDNA sequence BC106179	http://www.ncbi.nlm.nih.gov/gene/?term=320099
Bcam	protein_coding	chr7:19756138-19770532	-	57278	548.605	1214.73	521.247	552.477	354.848	378.971	432.723	395.127	basal cell adhesion molecule	http://www.ncbi.nlm.nih.gov/gene/?term=57278
Bcan	protein_coding	chr3:87987531-88002175	-	12032	2189.18	2307.65	4644.77	4701.23	4803.49	5728.86	4240.27	5419.35	brevican	http://www.ncbi.nlm.nih.gov/gene/?term=12032
Bcap29	protein_coding	chr12:31595354-31634658	-	12033	444.65	482.269	396.354	392.114	421.816	358.3	422.245	428.322	B cell receptor associated protein 29	http://www.ncbi.nlm.nih.gov/gene/?term=12033
Bcap31	protein_coding	chrX:73686178-73717815	-	27061	879.69	1253.41	856.702	998.39	867.115	781.566	981.747	810.6	B cell receptor associated protein 31	http://www.ncbi.nlm.nih.gov/gene/?term=27061
[truncated: 16,105 more rows]
